# Supplementary material for: Synthesis and Structure of Iron (II) Complexes of Functionalized 1,5-Diaza-3,7-Diphosphacyclooctanes
Source: Molecules. 2020 Aug 19;25(17):3775. doi: 10.3390/molecules25173775 (PMC7503606; doi:10.3390/molecules25173775)
Supplement: Supplementary file 1 [file molecules-25-03775-s001.zip]

Archive with 6 entries (5 files):
- molecules-893777-final-supplementary/
- molecules-893777-final-supplementary/checkcif-11b-resub.pdf
- molecules-893777-final-supplementary/checkcif-8.pdf
- molecules-893777-final-supplementary/complex11b-resub.cif
- molecules-893777-final-supplementary/complex_8_rev.cif
- molecules-893777-final-supplementary/ESI-spectra.pdf
