# Supplementary material for: Synthesis and Structure of Iron (II) Complexes of Functionalized 1,5-Diaza-3,7-Diphosphacyclooctanes
Source: Molecules. 2020 Aug 19;25(17):3775. doi: 10.3390/molecules25173775 (PMC7503606; doi:10.3390/molecules25173775)
Supplement: Supplementary file 1 [file molecules-25-03775-s001.zip › molecules-893777-final-supplementary/complex11b-resub.cif]

 
data_shelx
loop_
_publ_author_name
_publ_author_address
'Spiridonova, Yu. S.'
;
Laboratory of Organometallic and Coordination Compounds,
A.E. Arbuzov Institute of Organic and Physical Chemistry,
Kazan Scientific Center, Russian Academy of Sciences,
Arbuzov St., 8, Kazan, 420088, Russian Federation
;

'Nikolaeva, Yu. A.'
;
Laboratory of Organometallic and Coordination Compounds,
A.E. Arbuzov Institute of Organic and Physical Chemistry,
Kazan Scientific Center, Russian Academy of Sciences,
Arbuzov St., 8, Kazan, 420088, Russian Federation
;

'Balueva, A. S.'
;
Laboratory of Organometallic and Coordination Compounds,
A.E. Arbuzov Institute of Organic and Physical Chemistry,
Kazan Scientific Center, Russian Academy of Sciences,
Arbuzov St., 8, Kazan, 420088, Russian Federation
;

'Musina, E. I.'
;
Laboratory of Organometallic and Coordination Compounds,
A.E. Arbuzov Institute of Organic and Physical Chemistry,
Kazan Scientific Center, Russian Academy of Sciences,
Arbuzov St., 8, Kazan, 420088, Russian Federation
;

'Litvinov, I. A.'
;
Laboratory of Diffraction Research Methods,
A.E. Arbuzov Institute of Organic and Physical Chemistry,
Kazan Scientific Center, Russian Academy of Sciences,
Arbuzov St., 8, Kazan, 420088, Russian Federation
;

'Strelnik, I. D.'
;
Laboratory of Organometallic and Coordination Compounds,
A.E. Arbuzov Institute of Organic and Physical Chemistry,
Kazan Scientific Center, Russian Academy of Sciences,
Arbuzov St., 8, Kazan, 420088, Russian Federation
;

'Khrizanforova, V. V.'
;
Laboratory of Organometallic and Coordination Compounds,
A.E. Arbuzov Institute of Organic and Physical Chemistry,
Kazan Scientific Center, Russian Academy of Sciences,
Arbuzov St., 8, Kazan, 420088, Russian Federation
;

'Budnikova, Yu. G.'
;
Laboratory of Organometallic and Coordination Compounds,
A.E. Arbuzov Institute of Organic and Physical Chemistry,
Kazan Scientific Center, Russian Academy of Sciences,
Arbuzov St., 8, Kazan, 420088, Russian Federation
;
'Karasik, A. A.'
;
Laboratory of Organometallic and Coordination Compounds,
A.E. Arbuzov Institute of Organic and Physical Chemistry,
Kazan Scientific Center, Russian Academy of Sciences,
Arbuzov St., 8, Kazan, 420088, Russian Federation
;

 
_audit_creation_method            'SHELXL-2018/3'
_shelx_SHELXL_version_number      '2018/3'
_chemical_name_systematic
;
[Bis(3,7-dibenzyl-1,5-di(1?-(R)-phenylethyl)-1,5-diaza-3,7-diphosphacyclooctane)-
tetrafluoroboratoiron(II)] tetrafluoroborate
;
_chemical_name_common             ?
_chemical_melting_point          413
_chemical_formula_moiety     '3(C68 H68 B F4 Fe N4 P4), 2(B F4), 15(C3 H6 O), [+ solvent]'

#disordered on a 6 positions BF4- anion is disordered by twofold and trifold axes  
#and was not solved from difference Fourier maps

_chemical_formula_sum
 'C249 H294 B5 F20 Fe3 N12 O15 P12' 
_chemical_formula_weight          4704.49

loop_
 _atom_type_symbol
 _atom_type_description
 _atom_type_scat_dispersion_real
 _atom_type_scat_dispersion_imag
 _atom_type_scat_source
 'C'  'C'   0.0033   0.0016
 'International Tables Vol C Tables 4.2.6.8 and 6.1.1.4'
 'H'  'H'   0.0000   0.0000
 'International Tables Vol C Tables 4.2.6.8 and 6.1.1.4'
 'B'  'B'   0.0013   0.0007
 'International Tables Vol C Tables 4.2.6.8 and 6.1.1.4'
 'N'  'N'   0.0061   0.0033
 'International Tables Vol C Tables 4.2.6.8 and 6.1.1.4'
 'O'  'O'   0.0106   0.0060
 'International Tables Vol C Tables 4.2.6.8 and 6.1.1.4'
 'F'  'F'   0.0171   0.0103
 'International Tables Vol C Tables 4.2.6.8 and 6.1.1.4'
 'P'  'P'   0.1023   0.0942
 'International Tables Vol C Tables 4.2.6.8 and 6.1.1.4'
 'Fe'  'Fe'   0.3463   0.8444
 'International Tables Vol C Tables 4.2.6.8 and 6.1.1.4'
 
_space_group_crystal_system       trigonal
_space_group_IT_number            150
_space_group_name_H-M_alt         'P 3 2 1'
_space_group_name_Hall            'P 3 2"'
 
_shelx_space_group_comment
;
The symmetry employed for this shelxl refinement is uniquely defined
by the following loop, which should always be used as a source of
symmetry information in preference to the above space-group names.
They are only intended as comments.
;
 
loop_
 _space_group_symop_operation_xyz
 'x, y, z'
 '-y, x-y, z'
 '-x+y, -x, z'
 'y, x, -z'
 'x-y, -y, -z'
 '-x, -x+y, -z'
 
_cell_length_a                    22.651(2)
_cell_length_b                    22.651(2)
_cell_length_c                    15.3431(17)
_cell_angle_alpha                 90
_cell_angle_beta                  90
_cell_angle_gamma                 120
_cell_volume                      6817.3(16)
_cell_formula_units_Z             1
_cell_measurement_temperature     100(2)
_cell_measurement_reflns_used      1008
_cell_measurement_theta_min        2.23
_cell_measurement_theta_max       16.64
 
_exptl_crystal_description       prismatic
_exptl_crystal_colour            dark-red
_exptl_crystal_density_meas       ?
_exptl_crystal_density_method     ?
_exptl_crystal_density_diffrn     1.142          
_exptl_crystal_F_000              2464
_exptl_transmission_factor_min    ?
_exptl_transmission_factor_max    ?
_exptl_crystal_size_max           0.200
_exptl_crystal_size_mid           0.100
_exptl_crystal_size_min           0.050
_exptl_absorpt_coefficient_mu     0.297
_shelx_estimated_absorpt_T_min    0.943
_shelx_estimated_absorpt_T_max    0.985
_exptl_absorpt_correction_type    multi-scan
_exptl_absorpt_correction_T_min   0.4675  
_exptl_absorpt_correction_T_max   0.7455
_exptl_absorpt_process_details    ?
_exptl_absorpt_special_details    ?
_diffrn_ambient_temperature       100(2)
_diffrn_radiation_wavelength      0.71073
_diffrn_radiation_type            MoK\a
_diffrn_source                    ?
_diffrn_measurement_device_type  'Bruker APEX-II CCD'
_diffrn_measurement_method       '\f and \w scans'
_diffrn_detector_area_resol_mean  ?
_diffrn_reflns_number             29199
_diffrn_reflns_av_unetI/netI      0.2653
_diffrn_reflns_av_R_equivalents   0.2490
_diffrn_reflns_limit_h_min        -27
_diffrn_reflns_limit_h_max        27
_diffrn_reflns_limit_k_min        -24
_diffrn_reflns_limit_k_max        27
_diffrn_reflns_limit_l_min        -14
_diffrn_reflns_limit_l_max        18
_diffrn_reflns_theta_min          1.685
_diffrn_reflns_theta_max          26.000
_diffrn_reflns_theta_full         25.242
_diffrn_measured_fraction_theta_max   0.998
_diffrn_measured_fraction_theta_full  0.998
_diffrn_reflns_Laue_measured_fraction_max    0.998
_diffrn_reflns_Laue_measured_fraction_full   0.998
_diffrn_reflns_point_group_measured_fraction_max   0.998
_diffrn_reflns_point_group_measured_fraction_full  0.998
_reflns_number_total              8934
_reflns_number_gt                 4109
_reflns_threshold_expression      'I > 2\s(I)'
_reflns_Friedel_coverage          0.853
_reflns_Friedel_fraction_max      0.999
_reflns_Friedel_fraction_full     0.998
 
_reflns_special_details
;
 Reflections were merged by SHELXL according to the crystal
 class for the calculation of statistics and refinement.
 
 Structure factors included contributions from the .fab file.
 
 _reflns_Friedel_fraction is defined as the number of unique
 Friedel pairs measured divided by the number that would be
 possible theoretically, ignoring centric projections and
 systematic absences.
;
 
_computing_data_collection       'Bruker APEX2'
_computing_cell_refinement       'Bruker SAINT'
_computing_data_reduction        'Bruker SAINT'
_computing_structure_solution     'SHELXT 2014/4 (Sheldrick, 2014)'
_computing_structure_refinement 'SHELXL-2018/3 (Sheldrick, 2018)'
_computing_molecular_graphics    'Bruker SHELXTL'
_computing_publication_material  'Bruker SHELXTL'
_refine_special_details           
;
disordered on a 6 positions BF4- anion is disordered 
by twofold and trifold axes and was not solved from 
difference Fourier maps, 
;

_refine_ls_structure_factor_coef  Fsqd
_refine_ls_matrix_type            full
_refine_ls_weighting_scheme       calc
_refine_ls_weighting_details
'w=1/[\s^2^(Fo^2^)+(0.1253P)^2^] where P=(Fo^2^+2Fc^2^)/3'
_atom_sites_solution_primary      ?
_atom_sites_solution_secondary    ?
_atom_sites_solution_hydrogens    geom
_refine_ls_hydrogen_treatment     constr
_refine_ls_extinction_method      none
_refine_ls_extinction_coef        .
_refine_ls_abs_structure_details
;
 Flack x determined using 1062 quotients [(I+)-(I-)]/[(I+)+(I-)]
 (Parsons, Flack and Wagner, Acta Cryst. B69 (2013) 249-259).
;
_refine_ls_abs_structure_Flack    -0.04(4)
_chemical_absolute_configuration  ?
_refine_ls_number_reflns          8934
_refine_ls_number_parameters      347
_refine_ls_number_restraints      6
_refine_ls_R_factor_all           0.2191
_refine_ls_R_factor_gt            0.1040
_refine_ls_wR_factor_ref          0.2794
_refine_ls_wR_factor_gt           0.2221
_refine_ls_goodness_of_fit_ref    0.973
_refine_ls_restrained_S_all       0.978
_refine_ls_shift/su_max           0.000
_refine_ls_shift/su_mean          0.000
 
loop_
 _atom_site_label
 _atom_site_type_symbol
 _atom_site_fract_x
 _atom_site_fract_y
 _atom_site_fract_z
 _atom_site_U_iso_or_equiv
 _atom_site_adp_type
 _atom_site_occupancy
 _atom_site_site_symmetry_order  
 _atom_site_calc_flag
 _atom_site_refinement_flags_posn
 _atom_site_refinement_flags_adp
 _atom_site_refinement_flags_occupancy
 _atom_site_disorder_assembly
 _atom_site_disorder_group
C2 C 0.8393(6) 0.3431(7) 0.4578(7) 0.0301(5) Uani 1 1 d . . . . .
H2A H 0.843206 0.322845 0.513144 0.036 Uiso 1 1 calc R U . . .
H2B H 0.790607 0.328101 0.448206 0.036 Uiso 1 1 calc R U . . .
C4 C 0.8759(7) 0.4599(7) 0.3567(7) 0.0301(5) Uani 1 1 d . . . . .
H4A H 0.842316 0.418760 0.324739 0.036 Uiso 1 1 calc R U . . .
H4B H 0.856911 0.490757 0.362065 0.036 Uiso 1 1 calc R U . . .
C6 C 0.9707(7) 0.4524(7) 0.2901(7) 0.0301(5) Uani 1 1 d . . . . .
H6A H 1.010926 0.478593 0.252170 0.036 Uiso 1 1 calc R U . . .
H6B H 0.937998 0.411069 0.257661 0.036 Uiso 1 1 calc R U . . .
C8 C 0.9349(6) 0.3336(7) 0.3955(7) 0.0301(5) Uani 1 1 d . . . . .
H8A H 0.945284 0.309082 0.350011 0.036 Uiso 1 1 calc R U . . .
H8B H 0.939236 0.316081 0.452867 0.036 Uiso 1 1 calc R U . . .
C9 C 0.8177(7) 0.2462(8) 0.3653(8) 0.038(4) Uani 1 1 d . . . . .
H9 H 0.771303 0.241084 0.361732 0.046 Uiso 1 1 calc R U . . .
C10 C 0.8132(8) 0.1962(7) 0.4354(9) 0.047(4) Uani 1 1 d . . . . .
H10A H 0.780810 0.149521 0.416968 0.070 Uiso 1 1 calc R U . . .
H10B H 0.858279 0.200871 0.443848 0.070 Uiso 1 1 calc R U . . .
H10C H 0.797770 0.206079 0.490256 0.070 Uiso 1 1 calc R U . . .
C11 C 0.8339(7) 0.2296(8) 0.2709(9) 0.046(4) Uani 1 1 d . . . . .
C12 C 0.8302(9) 0.2671(10) 0.2022(9) 0.060(5) Uani 1 1 d . . . . .
H12 H 0.816514 0.299953 0.212025 0.072 Uiso 1 1 calc R U . . .
C13 C 0.8459(10) 0.2568(11) 0.1228(12) 0.074(6) Uani 1 1 d . . . . .
H13 H 0.846451 0.284836 0.076374 0.089 Uiso 1 1 calc R U . . .
C14 C 0.8614(10) 0.2071(13) 0.1059(12) 0.085(7) Uani 1 1 d . . . . .
H14 H 0.868142 0.197772 0.047526 0.102 Uiso 1 1 calc R U . . .
C15 C 0.8673(9) 0.1707(9) 0.1724(14) 0.073(6) Uani 1 1 d . . . . .
H15 H 0.881516 0.138533 0.160681 0.088 Uiso 1 1 calc R U . . .
C16 C 0.8523(9) 0.1804(10) 0.2591(10) 0.064(5) Uani 1 1 d . . . . .
H16 H 0.854833 0.154660 0.306394 0.077 Uiso 1 1 calc R U . . .
C17 C 0.8281(7) 0.4514(7) 0.5311(7) 0.0301(5) Uani 1 1 d . . . . .
H17A H 0.847876 0.501279 0.537784 0.036 Uiso 1 1 calc R U . . .
H17B H 0.784591 0.433688 0.499042 0.036 Uiso 1 1 calc R U . . .
C18 C 0.8140(6) 0.4197(7) 0.6188(8) 0.031(3) Uani 1 1 d . . . . .
C19 C 0.7654(6) 0.3546(7) 0.6335(8) 0.033(3) Uani 1 1 d . . . . .
H19 H 0.737430 0.328279 0.586389 0.040 Uiso 1 1 calc R U . . .
C20 C 0.7546(8) 0.3238(8) 0.7171(8) 0.041(2) Uani 1 1 d . . . . .
H20 H 0.722692 0.276725 0.725127 0.049 Uiso 1 1 calc R U . . .
C21 C 0.7916(7) 0.3641(8) 0.7860(8) 0.041(2) Uani 1 1 d . . . . .
H21 H 0.783007 0.344741 0.842660 0.049 Uiso 1 1 calc R U . . .
C22 C 0.8414(8) 0.4326(8) 0.7759(8) 0.041(2) Uani 1 1 d . . . . .
H22 H 0.866104 0.459248 0.824693 0.049 Uiso 1 1 calc R U . . .
C23 C 0.8540(7) 0.4610(8) 0.6919(8) 0.037(3) Uani 1 1 d . . . . .
H23 H 0.888537 0.507087 0.683044 0.044 Uiso 1 1 calc R U . . .
C24 C 0.9349(8) 0.5287(8) 0.2236(8) 0.045(3) Uani 1 1 d . . . . .
H24 H 0.981736 0.550433 0.198009 0.054 Uiso 1 1 calc R U . . .
C25 C 0.9228(8) 0.5879(8) 0.2443(8) 0.045(3) Uani 1 1 d . . . . .
H25A H 0.954533 0.616460 0.289930 0.067 Uiso 1 1 calc R U . . .
H25B H 0.930256 0.615271 0.191672 0.067 Uiso 1 1 calc R U . . .
H25C H 0.875839 0.569864 0.264590 0.067 Uiso 1 1 calc R U . . .
C26 C 0.8891(10) 0.4817(10) 0.1546(9) 0.063(3) Uani 1 1 d . . . . .
C27 C 0.9154(9) 0.4617(10) 0.0859(8) 0.063(3) Uani 1 1 d . . . . .
H27 H 0.963068 0.478725 0.082237 0.076 Uiso 1 1 calc R U . . .
C28 C 0.8719(10) 0.4167(10) 0.0223(9) 0.063(3) Uani 1 1 d . . . . .
H28 H 0.888856 0.400861 -0.023216 0.076 Uiso 1 1 calc R U . . .
C29 C 0.8028(12) 0.3960(15) 0.0281(12) 0.115(9) Uani 1 1 d . . . . .
H29 H 0.772502 0.367244 -0.015830 0.138 Uiso 1 1 calc R U . . .
C30 C 0.7772(10) 0.4169(13) 0.0978(11) 0.112(11) Uani 1 1 d . . . . .
H30 H 0.730206 0.403292 0.100003 0.134 Uiso 1 1 calc R U . . .
C31 C 0.8197(9) 0.4563(9) 0.1616(9) 0.063(3) Uani 1 1 d . . . . .
H31 H 0.801767 0.466605 0.211614 0.076 Uiso 1 1 calc R U . . .
C32 C 1.0737(7) 0.4215(8) 0.3490(8) 0.037(3) Uani 1 1 d . . . . .
H32A H 1.110052 0.468387 0.334635 0.045 Uiso 1 1 calc R U . . .
H32B H 1.090836 0.405143 0.397370 0.045 Uiso 1 1 calc R U . . .
C33 C 1.0624(7) 0.3761(7) 0.2694(8) 0.034(3) Uani 1 1 d . . . . .
C34 C 1.0532(7) 0.3115(9) 0.2801(9) 0.046(4) Uani 1 1 d . . . . .
H34 H 1.053701 0.295204 0.336961 0.055 Uiso 1 1 calc R U . . .
C35 C 1.0430(9) 0.2692(9) 0.2070(10) 0.063(5) Uani 1 1 d . . . . .
H35 H 1.033946 0.223855 0.215335 0.075 Uiso 1 1 calc R U . . .
C36 C 1.0460(9) 0.2933(10) 0.1246(10) 0.061(5) Uani 1 1 d . . . . .
H36 H 1.042458 0.266173 0.075505 0.074 Uiso 1 1 calc R U . . .
C37 C 1.0544(8) 0.3574(11) 0.1132(9) 0.055(5) Uani 1 1 d . . . . .
H37 H 1.052658 0.372783 0.056177 0.066 Uiso 1 1 calc R U . . .
C38 C 1.0652(7) 0.3995(8) 0.1836(8) 0.045(4) Uani 1 1 d . . . . .
H38 H 1.074708 0.444907 0.174136 0.054 Uiso 1 1 calc R U . . .
C50 C 1.1060(16) 0.7052(16) 0.0937(16) 0.144(5) Uani 1 1 d D . . . .
C51 C 1.1783(11) 0.7515(14) 0.1080(17) 0.144(5) Uani 1 1 d D . . . .
H51A H 1.191166 0.743064 0.165636 0.215 Uiso 1 1 calc R U . . .
H51B H 1.187755 0.798701 0.104859 0.215 Uiso 1 1 calc R U . . .
H51C H 1.204626 0.744061 0.063111 0.215 Uiso 1 1 calc R U . . .
C52 C 1.0928(13) 0.7027(14) 0.0005(14) 0.144(5) Uani 1 1 d D . . . .
H52A H 1.129535 0.743356 -0.027625 0.215 Uiso 1 1 calc R U . . .
H52B H 1.090669 0.661840 -0.024489 0.215 Uiso 1 1 calc R U . . .
H52C H 1.049271 0.701135 -0.009209 0.215 Uiso 1 1 calc R U . . .
C60 C 1.1901(19) 1.000000 0.500000 0.085(9) Uani 1 2 d S T P . .
C61 C 1.1667(13) 1.0264(11) 0.4256(14) 0.101(8) Uani 1 1 d . . . . .
H61A H 1.157907 1.062126 0.446804 0.151 Uiso 1 1 calc R U . . .
H61B H 1.124774 0.989044 0.400720 0.151 Uiso 1 1 calc R U . . .
H61C H 1.202200 1.045384 0.380649 0.151 Uiso 1 1 calc R U . . .
B1 B 1.000000 0.6025(13) 0.500000 0.0498(16) Uani 1 2 d S T P . .
N1 N 0.8648(5) 0.3186(6) 0.3845(6) 0.0301(5) Uani 1 1 d . . . . .
N5 N 0.9387(5) 0.4940(6) 0.3064(6) 0.0301(5) Uani 1 1 d . . . . .
O50 O 1.0721(8) 0.6647(10) 0.1461(11) 0.144(5) Uani 1 1 d D . . . .
O60 O 1.2437(12) 1.000000 0.500000 0.115(8) Uani 1 2 d S T P . .
F1 F 0.9805(4) 0.5525(4) 0.5726(5) 0.0498(16) Uani 1 1 d . . . . .
F2 F 0.9456(4) 0.6109(4) 0.4762(5) 0.0498(16) Uani 1 1 d . . . . .
P3 P 0.88768(17) 0.43503(19) 0.46552(19) 0.0301(5) Uani 1 1 d . . . . .
P7 P 0.99846(18) 0.42543(19) 0.38884(19) 0.0301(5) Uani 1 1 d . . . . .
Fe1 Fe 1.000000 0.48817(12) 0.500000 0.0291(7) Uani 1 2 d S T P . .
C81 C 1.1074(16) 0.7701(15) 0.339(2) 0.163(6) Uani 1 1 d D . . . .
H81A H 1.074183 0.726882 0.311569 0.245 Uiso 1 1 calc R U . . .
H81B H 1.143139 0.797689 0.296392 0.245 Uiso 1 1 calc R U . . .
H81C H 1.127870 0.760916 0.389384 0.245 Uiso 1 1 calc R U . . .
C80 C 1.0729(15) 0.8073(15) 0.367(2) 0.163(6) Uani 1 1 d D . . . .
C82 C 0.9984(15) 0.7740(15) 0.369(2) 0.163(6) Uani 1 1 d D . . . .
H82A H 0.978822 0.730099 0.338437 0.245 Uiso 1 1 calc R U . . .
H82B H 0.982804 0.766455 0.429429 0.245 Uiso 1 1 calc R U . . .
H82C H 0.983739 0.803075 0.339823 0.245 Uiso 1 1 calc R U . . .
O83A O 1.1033(11) 0.8615(11) 0.4014(14) 0.163(6) Uani 1 1 d D . . . .
F21 F 0.666700 0.333302 0.4454(8) 0.057(4) Uani 1 3 d S T P . .
F22 F 0.6987(5) 0.2985(5) 0.3266(5) 0.061(2) Uani 1 1 d . . . . .
B2 B 0.666700 0.333302 0.3528(15) 0.024(5) Uani 1 3 d S T P . .
 
loop_
 _atom_site_aniso_label
 _atom_site_aniso_U_11
 _atom_site_aniso_U_22
 _atom_site_aniso_U_33
 _atom_site_aniso_U_23
 _atom_site_aniso_U_13
 _atom_site_aniso_U_12
C2 0.0223(12) 0.0424(14) 0.0206(8) -0.0010(9) -0.0001(9) 0.0125(11)
C4 0.0223(12) 0.0424(14) 0.0206(8) -0.0010(9) -0.0001(9) 0.0125(11)
C6 0.0223(12) 0.0424(14) 0.0206(8) -0.0010(9) -0.0001(9) 0.0125(11)
C8 0.0223(12) 0.0424(14) 0.0206(8) -0.0010(9) -0.0001(9) 0.0125(11)
C9 0.021(8) 0.049(10) 0.029(7) -0.009(6) 0.001(6) 0.006(7)
C10 0.040(9) 0.029(9) 0.056(8) -0.012(7) 0.010(7) 0.005(8)
C11 0.030(9) 0.041(10) 0.042(8) -0.028(7) -0.005(7) -0.001(8)
C12 0.065(12) 0.076(13) 0.034(8) -0.010(8) 0.003(8) 0.032(11)
C13 0.067(14) 0.061(13) 0.062(12) -0.018(10) 0.001(10) 0.008(11)
C14 0.066(14) 0.11(2) 0.048(10) -0.012(12) -0.013(10) 0.020(14)
C15 0.056(13) 0.046(11) 0.110(16) -0.037(11) 0.002(11) 0.019(10)
C16 0.055(11) 0.069(13) 0.060(9) -0.017(10) -0.010(9) 0.025(11)
C17 0.0223(12) 0.0424(14) 0.0206(8) -0.0010(9) -0.0001(9) 0.0125(11)
C18 0.010(7) 0.045(9) 0.032(6) -0.001(6) 0.005(6) 0.010(7)
C19 0.012(7) 0.052(10) 0.035(7) -0.004(7) 0.002(5) 0.015(7)
C20 0.045(6) 0.060(6) 0.025(4) 0.000(4) 0.000(4) 0.031(5)
C21 0.045(6) 0.060(6) 0.025(4) 0.000(4) 0.000(4) 0.031(5)
C22 0.045(6) 0.060(6) 0.025(4) 0.000(4) 0.000(4) 0.031(5)
C23 0.030(8) 0.041(9) 0.028(7) -0.004(6) -0.002(6) 0.009(7)
C24 0.043(7) 0.075(9) 0.026(5) 0.013(5) -0.001(4) 0.038(7)
C25 0.043(7) 0.075(9) 0.026(5) 0.013(5) -0.001(4) 0.038(7)
C26 0.068(6) 0.086(7) 0.026(3) 0.004(4) -0.005(4) 0.031(6)
C27 0.068(6) 0.086(7) 0.026(3) 0.004(4) -0.005(4) 0.031(6)
C28 0.068(6) 0.086(7) 0.026(3) 0.004(4) -0.005(4) 0.031(6)
C29 0.093(18) 0.17(3) 0.048(10) -0.041(15) -0.014(11) 0.036(19)
C30 0.040(12) 0.17(3) 0.048(11) 0.001(13) -0.018(9) -0.006(14)
C31 0.068(6) 0.086(7) 0.026(3) 0.004(4) -0.005(4) 0.031(6)
C32 0.035(9) 0.054(10) 0.030(6) 0.007(7) 0.003(6) 0.027(8)
C33 0.038(9) 0.032(8) 0.027(6) 0.001(6) 0.004(6) 0.014(7)
C34 0.040(9) 0.062(11) 0.038(8) 0.007(8) 0.002(7) 0.027(9)
C35 0.079(13) 0.056(12) 0.053(10) -0.009(9) 0.013(9) 0.034(11)
C36 0.057(11) 0.058(13) 0.040(9) -0.021(8) -0.001(8) 0.007(9)
C37 0.049(11) 0.088(15) 0.025(7) -0.007(8) -0.004(7) 0.032(10)
C38 0.038(9) 0.052(10) 0.034(7) 0.004(7) 0.003(6) 0.015(8)
C50 0.101(10) 0.156(13) 0.140(10) 0.071(9) 0.008(8) 0.039(9)
C51 0.101(10) 0.156(13) 0.140(10) 0.071(9) 0.008(8) 0.039(9)
C52 0.101(10) 0.156(13) 0.140(10) 0.071(9) 0.008(8) 0.039(9)
C60 0.10(2) 0.09(2) 0.060(17) 0.009(16) 0.005(8) 0.043(12)
C61 0.13(2) 0.064(15) 0.111(17) -0.004(13) 0.016(16) 0.045(15)
B1 0.051(4) 0.060(3) 0.035(3) 0.0002(14) 0.000(3) 0.0257(19)
N1 0.0223(12) 0.0424(14) 0.0206(8) -0.0010(9) -0.0001(9) 0.0125(11)
N5 0.0223(12) 0.0424(14) 0.0206(8) -0.0010(9) -0.0001(9) 0.0125(11)
O50 0.101(10) 0.156(13) 0.140(10) 0.071(9) 0.008(8) 0.039(9)
O60 0.111(14) 0.16(2) 0.092(16) 0.016(15) 0.008(7) 0.079(12)
F1 0.051(4) 0.060(3) 0.035(3) 0.0002(14) 0.000(3) 0.0257(19)
F2 0.051(4) 0.060(3) 0.035(3) 0.0002(14) 0.000(3) 0.0257(19)
P3 0.0223(12) 0.0424(14) 0.0206(8) -0.0010(9) -0.0001(9) 0.0125(11)
P7 0.0223(12) 0.0424(14) 0.0206(8) -0.0010(9) -0.0001(9) 0.0125(11)
Fe1 0.0251(15) 0.0368(13) 0.0216(11) 0.0006(6) 0.0013(11) 0.0125(8)
C81 0.137(13) 0.106(12) 0.186(13) -0.004(10) 0.035(11) 0.014(10)
C80 0.137(13) 0.106(12) 0.186(13) -0.004(10) 0.035(11) 0.014(10)
C82 0.137(13) 0.106(12) 0.186(13) -0.004(10) 0.035(11) 0.014(10)
O83A 0.137(13) 0.106(12) 0.186(13) -0.004(10) 0.035(11) 0.014(10)
F21 0.068(7) 0.068(7) 0.035(7) 0.000 0.000 0.034(3)
F22 0.069(6) 0.070(7) 0.065(5) -0.019(5) -0.016(5) 0.050(6)
B2 0.018(8) 0.018(8) 0.036(13) 0.000 0.000 0.009(4)
 
_geom_special_details
;
 All esds (except the esd in the dihedral angle between two l.s. planes)
 are estimated using the full covariance matrix.  The cell esds are taken
 into account individually in the estimation of esds in distances, angles
 and torsion angles; correlations between esds in cell parameters are only
 used when they are defined by crystal symmetry.  An approximate (isotropic)
 treatment of cell esds is used for estimating esds involving l.s. planes.
;
 
loop_
 _geom_bond_atom_site_label_1
 _geom_bond_atom_site_label_2
 _geom_bond_distance
 _geom_bond_site_symmetry_2
 _geom_bond_publ_flag
C2 N1 1.492(15) . ?
C2 P3 1.808(14) . ?
C2 H2A 0.9900 . ?
C2 H2B 0.9900 . ?
C4 N5 1.455(15) . ?
C4 P3 1.824(11) . ?
C4 H4A 0.9900 . ?
C4 H4B 0.9900 . ?
C6 N5 1.470(16) . ?
C6 P7 1.856(11) . ?
C6 H6A 0.9900 . ?
C6 H6B 0.9900 . ?
C8 N1 1.458(15) . ?
C8 P7 1.848(14) . ?
C8 H8A 0.9900 . ?
C8 H8B 0.9900 . ?
C9 N1 1.470(17) . ?
C9 C10 1.53(2) . ?
C9 C11 1.586(18) . ?
C9 H9 1.0000 . ?
C10 H10A 0.9800 . ?
C10 H10B 0.9800 . ?
C10 H10C 0.9800 . ?
C11 C12 1.38(2) . ?
C11 C16 1.38(2) . ?
C12 C13 1.32(2) . ?
C12 H12 0.9500 . ?
C13 C14 1.36(3) . ?
C13 H13 0.9500 . ?
C14 C15 1.36(3) . ?
C14 H14 0.9500 . ?
C15 C16 1.42(2) . ?
C15 H15 0.9500 . ?
C16 H16 0.9500 . ?
C17 C18 1.483(17) . ?
C17 P3 1.863(13) . ?
C17 H17A 0.9900 . ?
C17 H17B 0.9900 . ?
C18 C19 1.347(19) . ?
C18 C23 1.452(17) . ?
C19 C20 1.421(18) . ?
C19 H19 0.9500 . ?
C20 C21 1.374(19) . ?
C20 H20 0.9500 . ?
C21 C22 1.40(2) . ?
C21 H21 0.9500 . ?
C22 C23 1.404(17) . ?
C22 H22 0.9500 . ?
C23 H23 0.9500 . ?
C24 C26 1.49(2) . ?
C24 N5 1.519(15) . ?
C24 C25 1.53(2) . ?
C24 H24 1.0000 . ?
C25 H25A 0.9800 . ?
C25 H25B 0.9800 . ?
C25 H25C 0.9800 . ?
C26 C31 1.38(2) . ?
C26 C27 1.39(2) . ?
C27 C28 1.40(2) . ?
C27 H27 0.9500 . ?
C28 C29 1.39(3) . ?
C28 H28 0.9500 . ?
C29 C30 1.41(3) . ?
C29 H29 0.9500 . ?
C30 C31 1.35(2) . ?
C30 H30 0.9500 . ?
C31 H31 0.9500 . ?
C32 C33 1.533(17) . ?
C32 P7 1.855(13) . ?
C32 H32A 0.9900 . ?
C32 H32B 0.9900 . ?
C33 C34 1.38(2) . ?
C33 C38 1.408(17) . ?
C34 C35 1.42(2) . ?
C34 H34 0.9500 . ?
C35 C36 1.37(2) . ?
C35 H35 0.9500 . ?
C36 C37 1.38(3) . ?
C36 H36 0.9500 . ?
C37 C38 1.38(2) . ?
C37 H37 0.9500 . ?
C38 H38 0.9500 . ?
C50 O50 1.17(3) . ?
C50 C51 1.45(3) . ?
C50 C52 1.46(2) . ?
C51 H51A 0.9800 . ?
C51 H51B 0.9800 . ?
C51 H51C 0.9800 . ?
C52 H52A 0.9800 . ?
C52 H52B 0.9800 . ?
C52 H52C 0.9800 . ?
C60 O60 1.21(4) . ?
C60 C61 1.50(3) . ?
C60 C61 1.50(3) 5_676 ?
C61 H61A 0.9800 . ?
C61 H61B 0.9800 . ?
C61 H61C 0.9800 . ?
B1 F2 1.386(18) . ?
B1 F2 1.386(18) 6_766 ?
B1 F1 1.49(2) 6_766 ?
B1 F1 1.49(2) . ?
F1 Fe1 2.050(8) . ?
P3 Fe1 2.267(3) . ?
P7 Fe1 2.209(4) . ?
C81 C80 1.47(2) . ?
C81 H81A 0.9800 . ?
C81 H81B 0.9800 . ?
C81 H81C 0.9800 . ?
C80 O83A 1.19(2) . ?
C80 C82 1.46(2) . ?
C82 H82A 0.9800 . ?
C82 H82B 0.9800 . ?
C82 H82C 0.9800 . ?
F21 B2 1.42(3) . ?
F22 B2 1.371(11) . ?
 
loop_
 _geom_angle_atom_site_label_1
 _geom_angle_atom_site_label_2
 _geom_angle_atom_site_label_3
 _geom_angle
 _geom_angle_site_symmetry_1
 _geom_angle_site_symmetry_3
 _geom_angle_publ_flag
N1 C2 P3 110.7(8) . . ?
N1 C2 H2A 109.5 . . ?
P3 C2 H2A 109.5 . . ?
N1 C2 H2B 109.5 . . ?
P3 C2 H2B 109.5 . . ?
H2A C2 H2B 108.1 . . ?
N5 C4 P3 113.2(8) . . ?
N5 C4 H4A 108.9 . . ?
P3 C4 H4A 108.9 . . ?
N5 C4 H4B 108.9 . . ?
P3 C4 H4B 108.9 . . ?
H4A C4 H4B 107.7 . . ?
N5 C6 P7 115.4(8) . . ?
N5 C6 H6A 108.4 . . ?
P7 C6 H6A 108.4 . . ?
N5 C6 H6B 108.4 . . ?
P7 C6 H6B 108.4 . . ?
H6A C6 H6B 107.5 . . ?
N1 C8 P7 113.6(9) . . ?
N1 C8 H8A 108.8 . . ?
P7 C8 H8A 108.8 . . ?
N1 C8 H8B 108.8 . . ?
P7 C8 H8B 108.8 . . ?
H8A C8 H8B 107.7 . . ?
N1 C9 C10 115.3(10) . . ?
N1 C9 C11 108.8(10) . . ?
C10 C9 C11 113.8(13) . . ?
N1 C9 H9 106.0 . . ?
C10 C9 H9 106.0 . . ?
C11 C9 H9 106.0 . . ?
C9 C10 H10A 109.5 . . ?
C9 C10 H10B 109.5 . . ?
H10A C10 H10B 109.5 . . ?
C9 C10 H10C 109.5 . . ?
H10A C10 H10C 109.5 . . ?
H10B C10 H10C 109.5 . . ?
C12 C11 C16 122.1(14) . . ?
C12 C11 C9 117.2(15) . . ?
C16 C11 C9 120.6(15) . . ?
C13 C12 C11 119.3(19) . . ?
C13 C12 H12 120.4 . . ?
C11 C12 H12 120.4 . . ?
C12 C13 C14 122(2) . . ?
C12 C13 H13 119.2 . . ?
C14 C13 H13 119.2 . . ?
C15 C14 C13 120.2(19) . . ?
C15 C14 H14 119.9 . . ?
C13 C14 H14 119.9 . . ?
C14 C15 C16 120.5(19) . . ?
C14 C15 H15 119.7 . . ?
C16 C15 H15 119.7 . . ?
C11 C16 C15 116.1(17) . . ?
C11 C16 H16 122.0 . . ?
C15 C16 H16 122.0 . . ?
C18 C17 P3 113.3(9) . . ?
C18 C17 H17A 108.9 . . ?
P3 C17 H17A 108.9 . . ?
C18 C17 H17B 108.9 . . ?
P3 C17 H17B 108.9 . . ?
H17A C17 H17B 107.7 . . ?
C19 C18 C23 118.8(12) . . ?
C19 C18 C17 122.9(12) . . ?
C23 C18 C17 118.3(12) . . ?
C18 C19 C20 122.4(13) . . ?
C18 C19 H19 118.8 . . ?
C20 C19 H19 118.8 . . ?
C21 C20 C19 117.9(14) . . ?
C21 C20 H20 121.0 . . ?
C19 C20 H20 121.0 . . ?
C20 C21 C22 122.6(13) . . ?
C20 C21 H21 118.7 . . ?
C22 C21 H21 118.7 . . ?
C21 C22 C23 118.5(12) . . ?
C21 C22 H22 120.7 . . ?
C23 C22 H22 120.7 . . ?
C22 C23 C18 119.6(13) . . ?
C22 C23 H23 120.2 . . ?
C18 C23 H23 120.2 . . ?
C26 C24 N5 115.1(13) . . ?
C26 C24 C25 114.0(13) . . ?
N5 C24 C25 111.2(10) . . ?
C26 C24 H24 105.1 . . ?
N5 C24 H24 105.1 . . ?
C25 C24 H24 105.1 . . ?
C24 C25 H25A 109.5 . . ?
C24 C25 H25B 109.5 . . ?
H25A C25 H25B 109.5 . . ?
C24 C25 H25C 109.5 . . ?
H25A C25 H25C 109.5 . . ?
H25B C25 H25C 109.5 . . ?
C31 C26 C27 120.4(16) . . ?
C31 C26 C24 118.9(15) . . ?
C27 C26 C24 120.7(16) . . ?
C26 C27 C28 120.3(17) . . ?
C26 C27 H27 119.8 . . ?
C28 C27 H27 119.8 . . ?
C29 C28 C27 117.6(17) . . ?
C29 C28 H28 121.2 . . ?
C27 C28 H28 121.2 . . ?
C28 C29 C30 121.1(18) . . ?
C28 C29 H29 119.4 . . ?
C30 C29 H29 119.4 . . ?
C31 C30 C29 120(2) . . ?
C31 C30 H30 120.1 . . ?
C29 C30 H30 120.1 . . ?
C30 C31 C26 120.3(18) . . ?
C30 C31 H31 119.8 . . ?
C26 C31 H31 119.8 . . ?
C33 C32 P7 116.4(10) . . ?
C33 C32 H32A 108.2 . . ?
P7 C32 H32A 108.2 . . ?
C33 C32 H32B 108.2 . . ?
P7 C32 H32B 108.2 . . ?
H32A C32 H32B 107.3 . . ?
C34 C33 C38 117.6(12) . . ?
C34 C33 C32 120.1(12) . . ?
C38 C33 C32 122.1(13) . . ?
C33 C34 C35 120.7(14) . . ?
C33 C34 H34 119.7 . . ?
C35 C34 H34 119.7 . . ?
C36 C35 C34 120.2(16) . . ?
C36 C35 H35 119.9 . . ?
C34 C35 H35 119.9 . . ?
C35 C36 C37 119.5(15) . . ?
C35 C36 H36 120.3 . . ?
C37 C36 H36 120.3 . . ?
C38 C37 C36 120.8(15) . . ?
C38 C37 H37 119.6 . . ?
C36 C37 H37 119.6 . . ?
C37 C38 C33 120.8(15) . . ?
C37 C38 H38 119.6 . . ?
C33 C38 H38 119.6 . . ?
O50 C50 C51 121(2) . . ?
O50 C50 C52 127(3) . . ?
C51 C50 C52 108(2) . . ?
C50 C51 H51A 109.5 . . ?
C50 C51 H51B 109.5 . . ?
H51A C51 H51B 109.5 . . ?
C50 C51 H51C 109.5 . . ?
H51A C51 H51C 109.5 . . ?
H51B C51 H51C 109.5 . . ?
C50 C52 H52A 109.5 . . ?
C50 C52 H52B 109.5 . . ?
H52A C52 H52B 109.5 . . ?
C50 C52 H52C 109.5 . . ?
H52A C52 H52C 109.5 . . ?
H52B C52 H52C 109.5 . . ?
O60 C60 C61 123.5(17) . . ?
O60 C60 C61 123.5(17) . 5_676 ?
C61 C60 C61 113(3) . 5_676 ?
C60 C61 H61A 109.5 . . ?
C60 C61 H61B 109.5 . . ?
H61A C61 H61B 109.5 . . ?
C60 C61 H61C 109.5 . . ?
H61A C61 H61C 109.5 . . ?
H61B C61 H61C 109.5 . . ?
F2 B1 F2 109(2) . 6_766 ?
F2 B1 F1 110.9(4) . 6_766 ?
F2 B1 F1 110.8(5) 6_766 6_766 ?
F2 B1 F1 110.8(5) . . ?
F2 B1 F1 110.9(4) 6_766 . ?
F1 B1 F1 104.5(19) 6_766 . ?
C8 N1 C9 112.5(11) . . ?
C8 N1 C2 113.9(9) . . ?
C9 N1 C2 111.4(10) . . ?
C4 N5 C6 114.5(10) . . ?
C4 N5 C24 115.1(10) . . ?
C6 N5 C24 111.4(9) . . ?
B1 F1 Fe1 92.7(10) . . ?
C2 P3 C4 101.4(6) . . ?
C2 P3 C17 100.6(6) . . ?
C4 P3 C17 101.6(6) . . ?
C2 P3 Fe1 120.0(5) . . ?
C4 P3 Fe1 110.4(4) . . ?
C17 P3 Fe1 120.0(4) . . ?
C8 P7 C6 102.4(6) . . ?
C8 P7 C32 100.4(6) . . ?
C6 P7 C32 102.6(5) . . ?
C8 P7 Fe1 115.8(4) . . ?
C6 P7 Fe1 108.5(4) . . ?
C32 P7 Fe1 124.5(5) . . ?
F1 Fe1 F1 70.1(4) . 6_766 ?
F1 Fe1 P7 159.5(2) . . ?
F1 Fe1 P7 95.9(2) 6_766 . ?
F1 Fe1 P7 95.9(2) . 6_766 ?
F1 Fe1 P7 159.5(2) 6_766 6_766 ?
P7 Fe1 P7 101.1(2) . 6_766 ?
F1 Fe1 P3 91.7(3) . 6_766 ?
F1 Fe1 P3 85.4(3) 6_766 6_766 ?
P7 Fe1 P3 102.28(14) . 6_766 ?
P7 Fe1 P3 79.96(13) 6_766 6_766 ?
F1 Fe1 P3 85.4(3) . . ?
F1 Fe1 P3 91.7(3) 6_766 . ?
P7 Fe1 P3 79.96(13) . . ?
P7 Fe1 P3 102.28(14) 6_766 . ?
P3 Fe1 P3 176.5(2) 6_766 . ?
C80 C81 H81A 109.5 . . ?
C80 C81 H81B 109.5 . . ?
H81A C81 H81B 109.5 . . ?
C80 C81 H81C 109.5 . . ?
H81A C81 H81C 109.5 . . ?
H81B C81 H81C 109.5 . . ?
O83A C80 C82 116(3) . . ?
O83A C80 C81 121(3) . . ?
C82 C80 C81 121(3) . . ?
C80 C82 H82A 109.5 . . ?
C80 C82 H82B 109.5 . . ?
H82A C82 H82B 109.5 . . ?
C80 C82 H82C 109.5 . . ?
H82A C82 H82C 109.5 . . ?
H82B C82 H82C 109.5 . . ?
F22 B2 F22 111.8(9) . 2_655 ?
F22 B2 F22 111.8(9) . 3_665 ?
F22 B2 F22 111.7(9) 2_655 3_665 ?
F22 B2 F21 107.1(10) . . ?
F22 B2 F21 107.0(10) 2_655 . ?
F22 B2 F21 107.0(10) 3_665 . ?
 
_refine_diff_density_max    0.829
_refine_diff_density_min   -0.534
_refine_diff_density_rms    0.094

_shelx_res_file
;
TITL nikol_P32_a.res in P321
    shelx.res
    created by SHELXL-2018/3 at 16:39:04 on 11-Aug-2020
CELL  0.71073  22.6509  22.6509  15.3431   90.000   90.000  120.000
ZERR     3.00   0.0023   0.0023   0.0017    0.000    0.000    0.000
LATT  -1
SYMM  - Y,   X - Y,   Z
SYMM  - X + Y, - X,   Z
SYMM    Y,   X, - Z
SYMM    X - Y, - Y, - Z
SYMM  - X, - X + Y, - Z
SFAC  C    H    B    N    O    F    P    FE
UNIT  249 294 5 12 15 21 12 3
MERG   2
OMIT    -2.00  52.00
OMIT     0   1   0
OMIT    -1   2   0
OMIT     0   1   1
OMIT    -1   3   0
OMIT     0   3   0
OMIT     1   2   0
OMIT    -5  13   9
OMIT     0   2   2
OMIT     0   0   5
OMIT     0   0   2
OMIT     0   0   1
OMIT     0   1   3
ABIN
EADP C2 C4 C6 C8
EADP C2 C4 C6 C8 N1 N5 P3 P7
EADP C20 C21 C22
EADP C24 C25
EADP B1 F1 F2
DFIX     1.40   0.020 C50 C52
EADP  C81 C80 C82 O83A
EADP  C81 C80 C82 O83A
DFIX     1.200   0.020 C80 O83A
DFIX  1.500 0.020 C80 C81
DFIX     1.500   0.020 C80 C82
EADP C17 P3
EADP C26 C27 C28 C31
EADP C50 C51 C52 O50
DANG     2.200   0.020 O50 C51
DANG     2.500   0.020 O50 C52
FMAP   2
PLAN   50
SIZE     0.050   0.100   0.200
ACTA
BOND   $H
L.S.  15    0   58
TEMP  -173.00
WGHT    0.125300
FVAR       0.37763
C2    1    0.839328    0.343076    0.457758    11.00000    0.02234    0.04236 =
         0.02061   -0.00104   -0.00007    0.01251
AFIX  23
H2A   2    0.843206    0.322845    0.513144    11.00000   -1.20000
H2B   2    0.790607    0.328101    0.448206    11.00000   -1.20000
AFIX   0
C4    1    0.875927    0.459943    0.356703    11.00000    0.02234    0.04236 =
         0.02061   -0.00104   -0.00007    0.01251
AFIX  23
H4A   2    0.842316    0.418760    0.324739    11.00000   -1.20000
H4B   2    0.856911    0.490757    0.362065    11.00000   -1.20000
AFIX   0
C6    1    0.970724    0.452400    0.290127    11.00000    0.02234    0.04236 =
         0.02061   -0.00104   -0.00007    0.01251
AFIX  23
H6A   2    1.010926    0.478593    0.252170    11.00000   -1.20000
H6B   2    0.937998    0.411069    0.257661    11.00000   -1.20000
AFIX   0
C8    1    0.934944    0.333590    0.395497    11.00000    0.02234    0.04236 =
         0.02061   -0.00104   -0.00007    0.01251
AFIX  23
H8A   2    0.945284    0.309082    0.350011    11.00000   -1.20000
H8B   2    0.939236    0.316081    0.452867    11.00000   -1.20000
AFIX   0
C9    1    0.817736    0.246241    0.365334    11.00000    0.02113    0.04919 =
         0.02923   -0.00883    0.00072    0.00609
AFIX  13
H9    2    0.771303    0.241084    0.361732    11.00000   -1.20000
AFIX   0
C10   1    0.813246    0.196189    0.435384    11.00000    0.03968    0.02872 =
         0.05626   -0.01189    0.01007    0.00532
AFIX  33
H10A  2    0.780810    0.149521    0.416968    11.00000   -1.50000
H10B  2    0.858279    0.200871    0.443848    11.00000   -1.50000
H10C  2    0.797770    0.206079    0.490256    11.00000   -1.50000
AFIX   0
C11   1    0.833896    0.229557    0.270881    11.00000    0.03048    0.04144 =
         0.04169   -0.02807   -0.00535   -0.00115
C12   1    0.830203    0.267115    0.202249    11.00000    0.06492    0.07572 =
         0.03431   -0.01043    0.00346    0.03219
AFIX  43
H12   2    0.816514    0.299953    0.212025    11.00000   -1.20000
AFIX   0
C13   1    0.845939    0.256832    0.122799    11.00000    0.06687    0.06086 =
         0.06250   -0.01768    0.00093    0.00799
AFIX  43
H13   2    0.846451    0.284836    0.076374    11.00000   -1.20000
AFIX   0
C14   1    0.861424    0.207072    0.105927    11.00000    0.06551    0.11065 =
         0.04805   -0.01249   -0.01319    0.02025
AFIX  43
H14   2    0.868142    0.197772    0.047526    11.00000   -1.20000
AFIX   0
C15   1    0.867284    0.170710    0.172421    11.00000    0.05600    0.04599 =
         0.10950   -0.03697    0.00169    0.01938
AFIX  43
H15   2    0.881516    0.138533    0.160681    11.00000   -1.20000
AFIX   0
C16   1    0.852335    0.180410    0.259120    11.00000    0.05506    0.06929 =
         0.05981   -0.01661   -0.00978    0.02532
AFIX  43
H16   2    0.854833    0.154660    0.306394    11.00000   -1.20000
AFIX   0
C17   1    0.828139    0.451439    0.531108    11.00000    0.02234    0.04236 =
         0.02061   -0.00104   -0.00007    0.01251
AFIX  23
H17A  2    0.847876    0.501279    0.537784    11.00000   -1.20000
H17B  2    0.784591    0.433688    0.499042    11.00000   -1.20000
AFIX   0
C18   1    0.814004    0.419678    0.618786    11.00000    0.01031    0.04458 =
         0.03207   -0.00133    0.00497    0.00964
C19   1    0.765431    0.354561    0.633542    11.00000    0.01155    0.05222 =
         0.03523   -0.00400    0.00207    0.01484
AFIX  43
H19   2    0.737430    0.328279    0.586389    11.00000   -1.20000
AFIX   0
C20   1    0.754567    0.323766    0.717102    11.00000    0.04539    0.05963 =
         0.02456   -0.00048    0.00013    0.03067
AFIX  43
H20   2    0.722692    0.276725    0.725127    11.00000   -1.20000
AFIX   0
C21   1    0.791605    0.364149    0.785956    11.00000    0.04539    0.05963 =
         0.02456   -0.00048    0.00013    0.03067
AFIX  43
H21   2    0.783007    0.344741    0.842660    11.00000   -1.20000
AFIX   0
C22   1    0.841352    0.432550    0.775854    11.00000    0.04539    0.05963 =
         0.02456   -0.00048    0.00013    0.03067
AFIX  43
H22   2    0.866104    0.459248    0.824693    11.00000   -1.20000
AFIX   0
C23   1    0.854010    0.461035    0.691928    11.00000    0.03041    0.04058 =
         0.02826   -0.00386   -0.00170    0.00880
AFIX  43
H23   2    0.888537    0.507087    0.683044    11.00000   -1.20000
AFIX   0
C24   1    0.934886    0.528711    0.223579    11.00000    0.04299    0.07540 =
         0.02638    0.01271   -0.00098    0.03751
AFIX  13
H24   2    0.981736    0.550433    0.198009    11.00000   -1.20000
AFIX   0
C25   1    0.922792    0.587895    0.244305    11.00000    0.04299    0.07540 =
         0.02638    0.01271   -0.00098    0.03751
AFIX  33
H25A  2    0.954533    0.616460    0.289930    11.00000   -1.50000
H25B  2    0.930256    0.615271    0.191672    11.00000   -1.50000
H25C  2    0.875839    0.569864    0.264590    11.00000   -1.50000
AFIX   0
C26   1    0.889053    0.481734    0.154582    11.00000    0.06755    0.08596 =
         0.02560    0.00367   -0.00458    0.03087
C27   1    0.915375    0.461727    0.085898    11.00000    0.06755    0.08596 =
         0.02560    0.00367   -0.00458    0.03087
AFIX  43
H27   2    0.963068    0.478725    0.082237    11.00000   -1.20000
AFIX   0
C28   1    0.871888    0.416721    0.022299    11.00000    0.06755    0.08596 =
         0.02560    0.00367   -0.00458    0.03087
AFIX  43
H28   2    0.888856    0.400861   -0.023216    11.00000   -1.20000
AFIX   0
C29   1    0.802836    0.395989    0.028078    11.00000    0.09317    0.16626 =
         0.04780   -0.04113   -0.01384    0.03620
AFIX  43
H29   2    0.772502    0.367244   -0.015830    11.00000   -1.20000
AFIX   0
C30   1    0.777231    0.416887    0.097826    11.00000    0.04038    0.16944 =
         0.04815    0.00133   -0.01789   -0.00557
AFIX  43
H30   2    0.730206    0.403292    0.100003    11.00000   -1.20000
AFIX   0
C31   1    0.819690    0.456302    0.161615    11.00000    0.06755    0.08596 =
         0.02560    0.00367   -0.00458    0.03087
AFIX  43
H31   2    0.801767    0.466605    0.211614    11.00000   -1.20000
AFIX   0
C32   1    1.073744    0.421487    0.349041    11.00000    0.03502    0.05357 =
         0.03019    0.00682    0.00309    0.02732
AFIX  23
H32A  2    1.110052    0.468387    0.334635    11.00000   -1.20000
H32B  2    1.090836    0.405143    0.397370    11.00000   -1.20000
AFIX   0
C33   1    1.062392    0.376129    0.269418    11.00000    0.03752    0.03190 =
         0.02710    0.00069    0.00398    0.01353
C34   1    1.053179    0.311464    0.280053    11.00000    0.04025    0.06160 =
         0.03830    0.00729    0.00209    0.02720
AFIX  43
H34   2    1.053701    0.295204    0.336961    11.00000   -1.20000
AFIX   0
C35   1    1.042968    0.269183    0.206986    11.00000    0.07906    0.05604 =
         0.05255   -0.00909    0.01327    0.03366
AFIX  43
H35   2    1.033946    0.223855    0.215335    11.00000   -1.20000
AFIX   0
C36   1    1.046043    0.293332    0.124600    11.00000    0.05675    0.05805 =
         0.03981   -0.02114   -0.00071    0.00682
AFIX  43
H36   2    1.042458    0.266173    0.075505    11.00000   -1.20000
AFIX   0
C37   1    1.054387    0.357414    0.113225    11.00000    0.04875    0.08835 =
         0.02545   -0.00741   -0.00418    0.03168
AFIX  43
H37   2    1.052658    0.372783    0.056177    11.00000   -1.20000
AFIX   0
C38   1    1.065221    0.399541    0.183636    11.00000    0.03818    0.05225 =
         0.03411    0.00416    0.00307    0.01499
AFIX  43
H38   2    1.074708    0.444907    0.174136    11.00000   -1.20000
AFIX   0
C50   1    1.106022    0.705250    0.093728    11.00000    0.10095    0.15607 =
         0.13955    0.07095    0.00836    0.03865
C51   1    1.178266    0.751532    0.107993    11.00000    0.10095    0.15607 =
         0.13955    0.07095    0.00836    0.03865
AFIX 137
H51A  2    1.191166    0.743064    0.165636    11.00000   -1.50000
H51B  2    1.187755    0.798701    0.104859    11.00000   -1.50000
H51C  2    1.204626    0.744061    0.063111    11.00000   -1.50000
AFIX   0
C52   1    1.092791    0.702685    0.000467    11.00000    0.10095    0.15607 =
         0.13955    0.07095    0.00836    0.03865
AFIX  33
H52A  2    1.129535    0.743356   -0.027625    11.00000   -1.50000
H52B  2    1.090669    0.661840   -0.024489    11.00000   -1.50000
H52C  2    1.049271    0.701135   -0.009209    11.00000   -1.50000
AFIX   0
C60   1    1.190086    1.000000    0.500000    10.50000    0.10297    0.08604 =
         0.06035    0.00917    0.00458    0.04302
C61   1    1.166707    1.026440    0.425564    11.00000    0.12525    0.06395 =
         0.11061   -0.00423    0.01576    0.04501
AFIX 137
H61A  2    1.157907    1.062126    0.446804    11.00000   -1.50000
H61B  2    1.124774    0.989044    0.400720    11.00000   -1.50000
H61C  2    1.202200    1.045384    0.380649    11.00000   -1.50000
AFIX   0
B1    3    1.000000    0.602510    0.500000    10.50000    0.05141    0.05975 =
         0.03548    0.00020    0.00039    0.02570
N1    4    0.864841    0.318563    0.384507    11.00000    0.02234    0.04236 =
         0.02061   -0.00104   -0.00007    0.01251
N5    4    0.938741    0.494046    0.306367    11.00000    0.02234    0.04236 =
         0.02061   -0.00104   -0.00007    0.01251
O50   5    1.072147    0.664659    0.146115    11.00000    0.10095    0.15607 =
         0.13955    0.07095    0.00836    0.03865
O60   5    1.243660    1.000000    0.500000    10.50000    0.11143    0.15831 =
         0.09183    0.01628    0.00814    0.07916
F1    6    0.980485    0.552495    0.572593    11.00000    0.05141    0.05975 =
         0.03548    0.00020    0.00039    0.02570
F2    6    0.945607    0.610866    0.476249    11.00000    0.05141    0.05975 =
         0.03548    0.00020    0.00039    0.02570
P3    7    0.887682    0.435028    0.465516    11.00000    0.02234    0.04236 =
         0.02061   -0.00104   -0.00007    0.01251
P7    7    0.998461    0.425433    0.388842    11.00000    0.02234    0.04236 =
         0.02061   -0.00104   -0.00007    0.01251
FE1   8    1.000000    0.488165    0.500000    10.50000    0.02508    0.03682 =
         0.02157    0.00064    0.00129    0.01254
C81   1    1.107403    0.770094    0.338652    11.00000    0.13664    0.10609 =
         0.18579   -0.00419    0.03509    0.01432
AFIX  33
H81A  2    1.074183    0.726882    0.311569    11.00000   -1.50000
H81B  2    1.143139    0.797689    0.296392    11.00000   -1.50000
H81C  2    1.127870    0.760916    0.389384    11.00000   -1.50000
AFIX   0
C80   1    1.072871    0.807346    0.366616    11.00000    0.13664    0.10609 =
         0.18579   -0.00419    0.03509    0.01432
C82   1    0.998407    0.773988    0.368753    11.00000    0.13664    0.10609 =
         0.18579   -0.00419    0.03509    0.01432
AFIX  33
H82A  2    0.978822    0.730099    0.338437    11.00000   -1.50000
H82B  2    0.982804    0.766455    0.429429    11.00000   -1.50000
H82C  2    0.983739    0.803075    0.339823    11.00000   -1.50000
AFIX   0
O83A  5    1.103306    0.861512    0.401383    11.00000    0.13664    0.10609 =
         0.18579   -0.00419    0.03509    0.01432
F21   6   10.666700   10.333302    0.445394    10.33333    0.06826    0.06826 =
         0.03515    0.00000    0.00000    0.03413
F22   6    0.698666    0.298451    0.326616    11.00000    0.06895    0.07041 =
         0.06516   -0.01908   -0.01579    0.05047
B2    3   10.666700   10.333302    0.352841    10.33333    0.01765    0.01765 =
         0.03557    0.00000    0.00000    0.00883
HKLF    4


REM  nikol_P32_a.res in P321
REM wR2 = 0.2794, GooF = S = 0.973, Restrained GooF = 0.978 for all data
REM R1 = 0.1040 for 4109 Fo > 4sig(Fo) and 0.2191 for all 8934 data
REM 347 parameters refined using 6 restraints

END

WGHT      0.1258      0.0000

REM Highest difference peak  0.829,  deepest hole -0.534,  1-sigma level  0.094
Q1    1   1.0258  0.4577  0.4971  11.00000  0.05    0.83
Q2    1   0.9698  0.5249  0.5004  11.00000  0.05    0.57
Q3    1   0.9657  0.3765  0.3964  11.00000  0.05    0.55
Q4    1   0.9410  0.4518  0.4875  11.00000  0.05    0.50
Q5    1   0.8317  0.4177  0.1516  11.00000  0.05    0.49
Q6    1   1.0028  0.4950  0.2856  11.00000  0.05    0.45
Q7    1   1.0343  0.4086  0.3819  11.00000  0.05    0.43
Q8    1   0.8553  0.3848  0.4679  11.00000  0.05    0.42
Q9    1   0.8353  0.3606  0.0182  11.00000  0.05    0.41
Q10   1   0.9034  0.3915  0.4638  11.00000  0.05    0.40
Q11   1   0.9206  0.5096  0.4624  11.00000  0.05    0.38
Q12   1   1.1127  0.7774  0.0795  11.00000  0.05    0.36
Q13   1   1.0365  0.8198  0.2934  11.00000  0.05    0.35
Q14   1   0.9098  0.5725  0.1435  11.00000  0.05    0.34
Q15   1   1.0408  0.8626  0.3265  11.00000  0.05    0.34
Q16   1   0.8189  0.3680  0.6371  11.00000  0.05    0.33
Q17   1   0.8768  0.5496  0.2367  11.00000  0.05    0.33
Q18   1   0.8946  0.3011  0.3839  11.00000  0.05    0.33
Q19   1   1.0431  0.8666  0.4003  11.00000  0.05    0.33
Q20   1   0.8886  0.4337  0.6846  11.00000  0.05    0.32
Q21   1   0.9522  0.4163  0.3845  11.00000  0.05    0.32
Q22   1   1.0000  0.4682  0.0000  10.50000  0.05    0.32
Q23   1   0.8773  0.3696  0.5744  11.00000  0.05    0.32
Q24   1   1.1039  0.3994  0.3424  11.00000  0.05    0.32
Q25   1   0.6832  0.3087  0.4411  11.00000  0.05    0.31
Q26   1   1.0057  0.6720  0.2623  11.00000  0.05    0.31
Q27   1   1.0537  0.3668  0.3616  11.00000  0.05    0.31
Q28   1   0.7353  0.3604  0.6011  11.00000  0.05    0.31
Q29   1   0.8098  0.1590  0.1033  11.00000  0.05    0.31
Q30   1   0.7649  0.2769  0.5771  11.00000  0.05    0.31
Q31   1   0.8263  0.4296  0.3428  11.00000  0.05    0.31
Q32   1   1.1717  1.0467  0.5224  11.00000  0.05    0.30
Q33   1   0.8309  0.3121  0.5453  11.00000  0.05    0.30
Q34   1   0.9068  0.3746  0.3785  11.00000  0.05    0.30
Q35   1   1.1784  0.6765  0.0144  11.00000  0.05    0.30
Q36   1   1.0000  0.7886  0.5000  10.50000  0.05    0.30
Q37   1   0.8787  0.3640  0.3586  11.00000  0.05    0.29
Q38   1   1.0030  0.4803  0.3960  11.00000  0.05    0.29
Q39   1   0.7630  0.3799  0.8034  11.00000  0.05    0.28
Q40   1   0.8246  0.4089  0.8763  11.00000  0.05    0.28
Q41   1   0.8177  0.5027  0.2200  11.00000  0.05    0.28
Q42   1   0.9004  0.5759  0.1846  11.00000  0.05    0.28
Q43   1   0.6807  0.2535  0.7992  11.00000  0.05    0.28
Q44   1   0.7507  0.2642  0.4409  11.00000  0.05    0.28
Q45   1   0.7590  0.2301  0.6782  11.00000  0.05    0.28
Q46   1   0.7592  0.4431  0.6335  11.00000  0.05    0.28
Q47   1   0.9717  0.4490  0.0570  11.00000  0.05    0.28
Q48   1   0.8439  0.2776  0.4233  11.00000  0.05    0.28
Q49   1   1.0891  0.6367  0.0977  11.00000  0.05    0.28
Q50   1   0.9975  0.4229  0.2799  11.00000  0.05    0.28
;
_shelx_res_checksum   35078

_shelx_hkl_file
;
  -1   1   0  -11.90    0.60
   0  -1   0  -12.10    0.60
   1   0   0  -13.40    0.80
   1  -1   0   -7.10    2.50
   0   1   0  -12.20    2.70
  -1   0   0  -12.30    0.60
  -1   2   0 2672.83  193.98
   2   0   0 7848.71  588.34
   0   2   0 7752.62  588.64
   2  -2   0 7820.22  588.64
  -2   0   0 9243.17  588.34
   2  -3   0  849.41   60.79
   1   2   0  610.54   60.99
   3  -1   0  858.91   60.49
   2   1   0  796.62   59.39
  -1   3   0  788.32   59.59
   3  -2   0  684.43   58.99
   3   0   0  286.07   30.30
   3  -3   0  280.67   28.50
   0   3   0  253.57   27.90
   3  -4   0 1156.48   83.19
   1   3   0  956.40   82.69
   4  -1   0 1058.39   81.99
   2   2   0 1165.48   88.69
   4  -2   0 1101.89   87.99
  -2   4   0 1147.29   88.19
   3   1   0 1033.40   77.19
  -1   4   0 1050.99   77.09
   4  -3   0  839.82   76.69
   4   0   0 1754.62  127.19
   4  -4   0 1652.23  127.79
   0   4   0 1645.34  127.49
   4  -5   0  185.08   27.40
   1   4   0   17.70   27.80
   5  -1   0  116.59   25.30
   2   3   0 1427.56  116.59
   5  -2   0 1632.04  115.49
  -3   5   0 1461.45  116.59
   3   2   0 1537.15  124.09
  -2   5   0 1688.53  124.39
   5  -3   0 1651.73  123.79
   4   1   0   95.89   26.90
  -1   5   0  145.29   27.10
   5  -4   0   70.79   25.80
   5   0   0 5028.00  347.67
   0   5   0 4496.35  348.07
   5  -5   0 4761.42  348.37
   5  -6   0 1998.60  147.89
   1   5   0 1630.74  146.79
   6  -1   0 2173.38  146.59
   2   4   0  766.22   77.19
  -4   6   0  886.21   76.89
   6  -2   0 1047.10   76.59
   3   3   0  920.51   85.69
   6  -3   0 1008.00   83.69
  -3   6   0 1127.19   85.29
   4   2   0  722.63   72.69
   6  -4   0  816.92   69.59
  -2   6   0  871.71   70.59
  -1   6   0 2035.40  142.39
   6  -5   0 1690.23  141.89
   6   0   0  335.47   41.60
   0   6   0  359.56   44.40
   6  -6   0  474.95   46.40
   6  -7   0  709.63   67.99
   1   6   0  600.44   66.39
   7  -1   0  844.22   65.29
   2   5   0  103.29   32.20
   7  -2   0   51.49   27.90
   3   4   0 1216.98  100.59
  -4   7   0 1201.18   99.09
   7  -3   0 1228.98   97.39
   4   3   0 1291.97  105.09
  -3   7   0 1319.87  103.69
   7  -4   0 1264.77  103.19
   5   2   0   85.09   30.70
   7  -5   0   89.59   29.20
  -2   7   0   99.99   29.10
   6   1   0  618.94   63.29
  -1   7   0  710.23   64.29
   7  -6   0  633.44   65.19
   7   0   0 2099.69  152.88
   7  -7   0 2004.30  154.48
   0   7   0 1876.81  154.18
   7  -8   0 1005.60   88.49
   1   7   0  968.10   88.79
   8  -1   0 1035.90   84.39
   2   6   0  610.44   73.59
   8  -2   0  910.41   70.29
   3   5   0  302.57   45.10
  -5   8   0  347.47   42.00
   8  -3   0  206.08   39.90
   4   4   0 4073.99  302.87
   8  -4   0 4076.09  301.37
  -4   8   0 4129.29  302.57
   5   3   0  302.37   42.10
  -3   8   0  306.87   41.70
   8  -5   0  250.17   38.70
   6   2   0  711.43   68.79
  -2   8   0  796.62   68.99
   8  -6   0  646.64   68.59
   7   1   0 1031.40   87.29
  -1   8   0 1024.10   87.19
   8  -7   0  911.31   86.79
   8   0   0 1862.21  145.59
   8  -8   0 1861.51  147.29
   0   8   0 1886.51  147.49
   8  -9   0  380.06   49.10
   1   8   0  364.36   48.80
   9  -1   0  341.17   43.60
   2   7   0  741.33   78.39
   9  -2   0  894.71   75.89
   3   6   0 1978.20  159.28
   9  -3   0 2039.90  156.18
  -6   9   0 2073.79  158.98
   4   5   0  385.96   47.90
   9  -4   0  274.87   41.70
  -5   9   0  293.17   44.60
   5   4   0  331.57   47.70
  -4   9   0  363.26   46.50
   9  -5   0  293.27   43.60
   6   3   0 1919.61  150.28
   9  -6   0 1810.72  148.59
  -3   9   0 1984.40  149.59
   7   2   0  741.13   74.39
  -2   9   0  876.31   75.39
   9  -7   0  728.13   75.39
   8   1   0  345.57   47.20
  -1   9   0  290.87   47.00
   9  -8   0  339.37   48.50
   9   0   0  553.64   57.49
   0   9   0  477.95   60.69
   9  -9   0  602.04   61.59
   1   9   0  303.67   47.10
   9 -10   0  310.07   47.80
  10  -1   0  271.77   40.80
   2   8   0  363.06   50.89
  10  -2   0  362.36   45.80
   3   7   0  800.62   76.69
  -7  10   0  658.53   72.19
  10  -3   0  702.53   68.29
   4   6   0  557.44   62.69
  10  -4   0  584.84   58.79
  -6  10   0  519.75   61.59
   5   5   0  692.33   66.89
  -5  10   0  600.84   63.99
  10  -5   0  566.14   62.99
   6   4   0  492.55   57.99
  -4  10   0  529.55   58.19
  10  -6   0  498.05   56.19
   7   3   0  680.73   65.89
  -3  10   0  615.24   66.59
  10  -7   0  606.34   64.89
   8   2   0  344.57   46.30
  -2  10   0  252.97   45.80
  10  -8   0  350.36   48.50
   9   1   0  342.77   44.80
  10  -9   0  244.58   44.90
  -1  10   0  233.38   44.90
  10   0   0    3.30   32.80
  10 -10   0   39.80   34.80
   0  10   0   81.49   36.40
  10 -11   0  142.49   40.50
   1  10   0  164.38   42.60
  11  -1   0  113.49   35.70
   2   9   0  788.32   83.99
  11  -2   0  835.82   79.19
  -9  11   0  909.41   84.99
   3   8   0 1719.43  154.38
  -8  11   0 1947.31  154.48
  11  -3   0 2080.19  150.58
   4   7   0 1762.62  140.69
  -7  11   0 1638.04  139.79
  11  -4   0 1741.33  135.79
   5   6   0  516.15   62.59
  11  -5   0  554.34   57.29
  -6  11   0  491.25   60.79
   6   5   0  449.06   59.29
  11  -6   0  551.54   57.09
  -5  11   0  515.65   59.59
   7   4   0 1514.45  128.19
  11  -7   0 1475.55  126.29
  -4  11   0 1622.04  127.09
   8   3   0 1999.30  145.59
  11  -8   0 1666.43  145.39
  -3  11   0 1771.42  144.99
   9   2   0  834.42   81.49
  11  -9   0  805.32   82.59
  -2  11   0  851.91   81.69
  10   1   0  152.08   39.30
  -1  11   0  161.48   41.20
  11 -10   0   92.39   39.20
  11   0   0  504.55   55.89
  11 -11   0  444.66   60.59
   0  11   0  464.05   60.49
   1  11   0  343.87   54.89
  11 -12   0  294.37   53.59
  12  -1   0  386.76   47.60
   2  10   0  199.58   49.60
  12  -2   0  315.17   41.90
 -10  12   0  241.48   49.40
   3   9   0  390.36   57.99
  12  -3   0  388.26   47.90
  -9  12   0  401.36   55.79
   4   8   0  530.65   62.69
  -8  12   0  403.56   60.29
  12  -4   0  436.46   52.69
   5   7   0  525.15   63.59
  -7  12   0  526.05   63.99
  12  -5   0  551.24   58.29
   6   6   0  112.39   44.20
  12  -6   0  176.18   38.40
  -6  12   0  160.18   42.40
   7   5   0  529.05   63.59
  -5  12   0  567.34   63.09
  12  -7   0  515.85   60.29
   8   4   0  408.06   52.79
  12  -8   0  286.57   50.39
  -4  12   0  402.76   54.69
   9   3   0  375.76   50.59
  12  -9   0  390.86   54.09
  -3  12   0  369.46   55.49
  10   2   0  246.88   44.50
  -2  12   0  167.28   45.60
  12 -10   0  112.39   43.10
  11   1   0  246.88   46.60
  12 -11   0  319.47   51.09
  -1  12   0  316.87   51.59
  12   0   0 1369.66  113.39
  12 -12   0 1401.56  121.19
   0  12   0 1315.87  119.49
   1  12   0   38.70   40.90
  13  -1   0  -52.69   32.50
   2  11   0   60.99   44.20
 -11  13   0  120.89   45.00
  13  -2   0   78.09   35.30
   3  10   0   65.39   44.20
 -10  13   0  182.98   45.30
  13  -3   0  109.19   35.00
   4   9   0  422.16   60.99
  13  -4   0  476.65   51.79
  -9  13   0  279.37   56.89
   5   8   0  411.06   61.09
  13  -5   0  506.25   54.09
  -8  13   0  354.96   58.99
   6   7   0  134.89   45.00
  13  -6   0  104.79   35.40
  -7  13   0  146.59   43.70
   7   6   0  165.68   44.00
  13  -7   0   49.10   37.70
  -6  13   0  112.59   40.50
   8   5   0  481.25   60.59
  13  -8   0  502.85   59.29
  -5  13   0  430.16   60.69
   9   4   0  293.07   49.30
  -4  13   0  354.76   51.69
  13  -9   0  245.68   49.70
  10   3   0   79.09   40.50
  -3  13   0  157.48   43.50
  13 -10   0   74.69   41.40
  11   2   0   45.40   38.80
  -2  13   0  157.78   47.30
  13 -11   0    4.20   38.90
  12   1   0   51.79   39.30
  13 -12   0   53.89   41.90
  -1  13   0   31.30   40.30
  13   0   0  -17.40   33.30
   0  13   0  -19.20   39.40
  13 -13   0  -27.80   39.20
   1  13   0  343.17   56.19
  14  -1   0  261.57   46.50
 -13  14   0  361.56   58.69
   2  12   0  435.16   65.89
 -12  14   0  524.75   70.69
  14  -2   0  582.24   60.79
   3  11   0  648.64   77.99
  14  -3   0  726.73   70.19
 -11  14   0  614.14   78.99
   4  10   0  351.46   63.39
 -10  14   0  380.66   65.59
  14  -4   0  633.04   59.69
   5   9   0  194.08   52.99
  14  -5   0  349.47   46.70
  -9  14   0  179.38   51.69
   6   8   0  134.19   48.50
  14  -6   0  200.28   40.20
  -8  14   0   80.99   46.10
   7   7   0  576.54   72.19
  -7  14   0  665.33   75.39
  14  -7   0  637.74   67.29
   8   6   0   65.19   44.70
  -6  14   0  167.68   45.90
  14  -8   0  169.58   42.80
   9   5   0  227.78   49.70
  -5  14   0  174.78   47.10
  14  -9   0  310.47   49.60
  10   4   0  393.96   55.39
  -4  14   0  399.36   57.69
  14 -10   0  345.47   55.79
  11   3   0  662.13   71.19
  14 -11   0  630.54   73.29
  -3  14   0  540.85   71.59
  12   2   0  413.96   56.99
  -2  14   0  499.55   64.69
  14 -12   0  362.96   60.49
  13   1   0  215.58   46.90
  -1  14   0  281.27   53.59
  14 -13   0  296.27   53.99
  14   0   0   85.69   37.60
  14 -14   0   79.89   44.80
   0  14   0   27.80   44.80
   1  14   0   47.50   47.00
  15  -1   0  142.29   39.60
 -14  15   0   81.09   49.60
   2  13   0   48.30   48.10
 -13  15   0  126.59   49.99
  15  -2   0   28.60   36.90
   3  12   0  147.89   49.50
  15  -3   0  164.88   38.90
 -12  15   0   91.79   49.40
   4  11   0  511.35   71.49
 -11  15   0  458.75   71.59
  15  -4   0  584.34   61.29
   5  10   0   76.39   49.90
 -10  15   0  173.38   49.20
  15  -5   0  139.79   40.10
   6   9   0  185.58   53.29
  -9  15   0  256.17   54.29
  15  -6   0  269.87   45.50
   7   8   0  284.77   54.99
  -8  15   0  215.08   51.89
  15  -7   0  200.38   44.10
   8   7   0  236.48   52.59
  -7  15   0  177.68   50.19
  15  -8   0  274.87   47.10
   9   6   0  272.97   52.79
  -6  15   0  209.28   49.00
  15  -9   0  188.48   45.90
  10   5   0  183.48   47.40
  15 -10   0  142.79   45.60
  -5  15   0  153.68   46.10
  11   4   0  606.44   68.49
  -4  15   0  525.05   69.59
  15 -11   0  570.14   70.49
  12   3   0  209.18   48.10
  15 -12   0   76.59   43.70
  -3  15   0  161.38   49.80
  13   2   0   51.79   41.00
  15 -13   0   78.39   45.60
  -2  15   0  163.78   50.19
  14   1   0   24.60   37.40
  -1  15   0    7.30   43.00
  15 -14   0   65.29   46.60
  15   0   0   43.30   40.20
   0  15   0   97.99   49.80
   1  15   0  437.96   70.09
  16  -1   0  465.15   59.29
 -15  16   0  454.65   70.89
   2  14   0   24.90   48.10
  16  -2   0   37.70   38.80
 -14  16   0  118.39   52.09
   3  13   0  251.97   57.29
  16  -3   0  221.78   44.00
 -13  16   0  204.68   57.79
   4  12   0  -87.49   44.00
  16  -4   0   12.20   34.60
 -12  16   0   60.59   49.60
   5  11   0  199.98   53.89
  16  -5   0   86.19   39.10
 -11  16   0  147.69   50.99
   6  10   0  108.59   51.39
 -10  16   0   77.39   49.50
  16  -6   0  239.98   42.40
   7   9   0  161.28   50.69
  16  -7   0   83.19   38.60
  -9  16   0   54.99   49.30
   8   8   0   -5.00   44.20
  -8  16   0   59.89   44.20
  16  -8   0   42.40   37.90
   9   7   0   78.89   46.50
  16  -9   0   56.49   39.50
  -7  16   0  119.79   44.20
  10   6   0  148.29   47.70
  16 -10   0  119.19   42.70
  -6  16   0  233.88   49.80
  11   5   0  126.19   45.00
  16 -11   0  143.29   45.30
  -5  16   0  107.89   46.70
  12   4   0   85.59   45.30
  -4  16   0   37.70   44.50
  16 -12   0   57.29   43.20
  13   3   0  355.56   54.09
  -3  16   0  238.68   56.29
  16 -13   0  168.08   51.89
  14   2   0   83.39   44.80
  -2  16   0  132.99   52.09
  16 -14   0  133.59   49.90
  15   1   0  366.66   56.09
  16 -15   0  434.46   64.39
  -1  16   0  352.96   67.29
 -16  16   0  785.52   90.09
  16   0   0  665.23   74.89
   0  16   0  669.63   85.59
   1  16   0  455.65   75.49
  17  -1   0  485.15   65.89
 -16  17   0  674.63   81.59
   2  15   0   63.79   53.59
  17  -2   0   57.69   40.90
 -15  17   0   96.79   55.79
   3  14   0  163.78   56.39
 -14  17   0  157.08   59.19
  17  -3   0   25.10   38.20
   4  13   0  165.28   58.39
  17  -4   0  131.39   40.80
 -13  17   0   39.80   51.19
   5  12   0  284.97   60.19
 -12  17   0  117.19   55.59
  17  -5   0  228.18   45.90
   6  11   0  430.66   68.89
 -11  17   0  313.87   68.09
  17  -6   0  469.35   56.69
   7  10   0   22.00   48.00
  17  -7   0  115.69   40.70
 -10  17   0   42.70   49.40
   8   9   0  137.19   49.60
  17  -8   0  119.59   42.10
  -9  17   0  112.79   48.70
   9   8   0   37.50   49.00
  -8  17   0  144.89   49.99
  17  -9   0  132.69   42.30
  10   7   0   41.80   45.10
  -7  17   0   86.49   45.50
  17 -10   0   21.70   40.90
  11   6   0  308.97   59.89
  17 -11   0  431.76   61.89
  -6  17   0  496.65   67.09
  12   5   0  205.78   50.59
  17 -12   0  123.49   49.10
  -5  17   0  201.68   53.89
  13   4   0  146.59   50.49
  17 -13   0   41.80   45.40
  -4  17   0   60.39   48.80
  14   3   0   57.69   47.90
  17 -14   0  159.38   52.09
  -3  17   0  193.88   56.89
  15   2   0  -38.50   43.30
  17 -15   0   96.69   50.49
  -2  17   0   16.60   51.09
  16   1   0  439.46   64.39
  -1  17   0  572.74   77.29
  17   0   0  191.98   50.59
 -17  17   0  287.97   66.19
   0  17   0  214.98   61.99
   1  17   0  827.52   98.59
 -17  18   0  775.22   97.49
  18  -1   0  732.93   83.79
   2  16   0  360.76   69.19
 -16  18   0  298.87   70.79
  18  -2   0  264.37   51.29
   3  15   0  403.76   70.89
 -15  18   0  338.27   70.89
  18  -3   0  310.47   55.19
   4  14   0  -35.50   53.79
  18  -4   0   40.20   39.00
 -14  18   0   48.40   53.79
   5  13   0  167.78   62.09
 -13  18   0  202.18   59.59
  18  -5   0  -31.20   37.30
   6  12   0   64.29   52.39
 -12  18   0   29.70   54.59
  18  -6   0   50.99   38.50
   7  11   0   94.99   51.69
 -11  18   0   88.99   55.29
  18  -7   0   72.29   39.30
   8  10   0  256.37   56.49
 -10  18   0  158.18   56.69
  18  -8   0   56.89   42.40
   9   9   0   -3.30   48.90
  -9  18   0   89.99   50.19
  18  -9   0   90.29   40.40
  10   8   0   26.80   49.00
  18 -10   0   89.59   42.40
  -8  18   0  161.08   52.29
  11   7   0   32.20   48.30
  -7  18   0   18.50   48.10
  18 -11   0  120.99   47.00
  12   6   0  126.09   49.10
  -6  18   0   44.50   48.10
  18 -12   0   95.99   46.80
  13   5   0   51.79   49.10
  18 -13   0  129.69   51.19
  -5  18   0  103.99   50.99
  14   4   0   -1.10   46.60
  18 -14   0   -6.10   46.20
  -4  18   0   74.39   51.59
  15   3   0  417.36   64.19
  18 -15   0  397.56   67.59
  -3  18   0  354.86   68.09
  16   2   0  217.88   54.29
  -2  18   0  336.87   64.89
  17   1   0  772.12   84.99
 -18  17   0  815.32   97.19
  -1  18   0  733.63   91.79
  18   0   0  314.17   62.39
 -18  18   0  420.66   75.89
   0  18   0  451.55   75.49
   1  18   0  295.07   68.79
 -18  19   0  186.58   68.49
  19  -1   0  231.28   54.79
   2  17   0   73.69   60.29
 -17  19   0  -36.10   59.99
  19  -2   0   29.30   43.40
   3  16   0   67.69   60.19
  19  -3   0  100.99   45.80
 -16  19   0  116.99   61.69
   4  15   0   66.59   58.89
 -15  19   0   23.30   57.09
  19  -4   0   68.69   42.30
   5  14   0   48.60   58.09
  19  -5   0   44.20   42.80
 -14  19   0    7.80   55.29
   6  13   0   95.89   56.59
  19  -6   0   40.60   38.00
 -13  19   0   -7.40   54.99
   7  12   0   73.59   54.69
 -12  19   0  -35.60   52.69
  19  -7   0   24.90   39.50
   8  11   0  187.98   59.49
  19  -8   0  127.19   45.20
 -11  19   0  188.68   57.79
   9  10   0  119.09   55.99
 -10  19   0   72.19   53.09
  19  -9   0  127.69   45.00
  10   9   0   50.79   52.89
  19 -10   0   19.80   42.90
  -9  19   0   59.79   51.69
  11   8   0  142.79   55.19
  -8  19   0  233.08   58.59
  19 -11   0  196.78   51.59
  12   7   0   24.30   47.10
  19 -12   0 -112.09   43.50
  -7  19   0   69.79   51.89
  13   6   0   -4.00   48.70
  -6  19   0  -11.40   50.19
  19 -13   0  -65.09   44.20
  14   5   0  -52.69   49.50
  -5  19   0   54.89   55.19
  19 -14   0   47.30   48.10
  15   4   0   22.20   52.09
  -4  19   0   20.70   53.59
  19 -15   0   58.29   50.79
  16   3   0   65.29   52.79
  -3  19   0  133.59   59.19
  19 -16   0  110.29   54.49
  17   2   0   31.90   46.40
  -2  19   0    0.70   55.89
 -19  18   0  217.38   67.59
  18   1   0  159.58   53.59
  -1  19   0  375.26   72.69
  19   0   0   10.60   47.20
 -19  19   0   54.69   61.69
   0  19   0   32.10   57.39
   1  19   0  114.79   65.69
  20  -1   0   83.69   49.40
 -19  20   0   56.39   66.59
   2  18   0  187.48   67.89
 -18  20   0  115.39   64.39
  20  -2   0   36.60   46.40
   3  17   0  377.06   74.19
  20  -3   0  155.38   50.69
 -17  20   0  182.78   68.29
  -3 -17   0  102.79   52.19
   4  16   0   51.99   60.39
  20  -4   0  154.98   47.90
 -16  20   0   88.39   63.19
   5  15   0  351.96   71.29
 -15  20   0  141.49   64.79
  20  -5   0   42.60   44.60
   6  14   0  116.09   61.79
 -14  20   0  161.48   64.99
  20  -6   0   41.70   43.40
   7  13   0  198.88   61.49
  20  -7   0   -2.30   40.50
 -13  20   0   31.60   59.59
   8  12   0   91.79   59.29
 -12  20   0   62.19   56.69
  20  -8   0  -39.90   41.30
   9  11   0  163.48   57.39
 -11  20   0   63.69   55.89
  20  -9   0   11.70   43.50
  10  10   0   70.69   56.59
 -10  20   0  142.79   56.89
  20 -10   0   52.49   45.20
  11   9   0  114.29   54.89
  20 -11   0   62.39   47.30
  -9  20   0  266.97   63.29
  12   8   0   51.59   52.99
  -8  20   0  -18.20   50.29
  20 -12   0   33.20   47.10
  13   7   0   -3.90   49.90
  -7  20   0  -26.90   52.39
  20 -13   0   26.20   48.40
  14   6   0   55.19   57.39
  -6  20   0   13.30   55.79
  20 -14   0   58.79   49.80
  15   5   0  149.79   56.29
  -5  20   0  142.09   62.49
  20 -15   0  189.38   57.79
  16   4   0   66.49   52.19
  20 -16   0   92.19   54.89
  -4  20   0  136.69   60.29
  17   3   0  252.77   57.49
  -3  20   0  171.88   65.49
  18   2   0   43.50   48.80
 -20  18   0   19.70   58.09
  -2  20   0   51.29   57.99
 -20  19   0  -13.00   59.29
  19   1   0   32.80   50.09
  -1  20   0  241.68   65.99
  20   0   0  -29.80   51.09
 -20  20   0   33.90   63.29
   0  20   0   76.29   62.99
   1  20   0  -66.19   61.39
 -20  21   0   18.90   66.49
   2  19   0  -33.10   61.29
  21  -2   0  -47.90   48.00
 -19  21   0  139.59   68.99
   3  18   0    8.90   63.59
 -18  21   0   25.00   62.49
  21  -3   0  -25.20   45.60
   4  17   0   10.10   62.99
 -17  21   0   88.19   64.59
  -4 -17   0   -3.80   47.80
  21  -4   0   -0.20   45.50
   5  16   0   17.90   62.39
 -16  21   0  -28.10   61.39
  21  -5   0  -15.20   43.30
   6  15   0   32.50   61.69
  21  -6   0   88.39   44.70
 -15  21   0   38.80   63.59
   7  14   0  -99.29   55.49
  21  -7   0    0.60   42.10
 -14  21   0   67.19   62.29
   8  13   0   -2.30   59.19
 -13  21   0   19.10   58.99
  21  -8   0  -64.49   40.30
   9  12   0  135.99   58.99
  21  -9   0   87.89   45.40
 -12  21   0   79.19   60.89
  10  11   0   56.29   57.69
 -11  21   0   49.50   55.59
  21 -10   0   30.50   46.60
  11  10   0   22.20   56.49
 -10  21   0  118.49   60.59
  21 -11   0  -27.80   42.90
  12   9   0  -22.10   54.09
  21 -12   0   71.09   49.00
  -9  21   0   26.10   57.49
  13   8   0  -50.59   52.09
  21 -13   0   -9.50   48.20
  -8  21   0   27.30   56.19
  14   7   0  -77.99   52.19
  21 -14   0    0.90   45.70
  -7  21   0  -20.70   54.19
  15   6   0    8.50   54.49
  -6  21   0   28.20   57.39
  21 -15   0   64.39   52.69
  16   5   0   29.30   56.09
  -5  21   0    7.70   57.09
  21 -16   0  -50.59   51.09
  17   4   0  -58.79   52.39
  -4  21   0   27.80   55.99
  18   3   0  -19.20   49.40
 -21  18   0   42.10   57.89
  -3  21   0  -63.89   57.29
  19   2   0  -27.90   51.19
 -21  19   0   40.80   59.59
  -2  21   0   56.79   60.49
 -21  20   0   35.30   62.39
  -1  21   0   11.60   60.99
 -21  21   0  -51.49   62.89
   0  21   0   -3.20   62.39
   1  21   0  -55.09   64.49
 -21  22   0   62.89   66.59
   2  20   0   33.80   67.39
 -20  22   0  -16.00   63.49
   3  19   0  142.89   69.69
 -19  22   0  -50.79   64.19
   4  18   0    5.90   66.99
 -18  22   0   88.59   69.09
  22  -4   0   -4.00   46.70
   5  17   0  117.79   69.19
 -17  22   0  158.38   72.09
  22  -5   0    8.70   45.40
   6  16   0  110.99   68.39
 -16  22   0  140.49   71.09
  22  -6   0   88.29   47.70
   7  15   0  183.98   69.89
 -15  22   0  154.48   65.99
  22  -7   0   56.39   46.90
   8  14   0  -63.99   61.19
  22  -8   0  152.88   46.30
 -14  22   0    4.10   62.39
   9  13   0  173.88   64.89
 -13  22   0   58.49   63.69
  22  -9   0  153.88   50.99
  10  12   0   54.59   64.19
  22 -10   0  -19.70   45.70
 -12  22   0   46.50   59.59
  11  11   0    7.40   58.49
 -11  22   0   20.20   61.49
  22 -11   0   81.99   47.30
  12  10   0   -2.50   54.69
  22 -12   0   38.30   47.50
 -10  22   0   37.10   60.09
  13   9   0  105.19   58.49
  -9  22   0   94.49   61.19
  22 -13   0   81.19   50.79
  14   8   0   76.19   57.99
  -8  22   0   73.89   57.99
  22 -14   0   53.79   54.09
  15   7   0  134.49   62.79
  22 -15   0  115.49   54.99
  -7  22   0   91.79   61.69
  16   6   0  115.29   61.19
  22 -16   0   68.19   57.49
  -6  22   0  184.38   67.39
  17   5   0   49.50   57.79
  -5  22   0  137.39   62.69
  22 -17   0   85.69   57.39
  18   4   0    9.80   54.89
 -22  18   0  -25.70   54.69
  -4  22   0  112.79   64.69
 -22  19   0  125.69   64.39
  -3  22   0   20.50   60.79
 -22  20   0   34.40   60.09
  -2  22   0  -71.79   58.19
 -22  21   0  -96.59   63.19
  -1  22   0  207.08   71.29
 -22  22   0  -48.60   65.59
   0  22   0  103.29   70.99
   1  22   0   -5.20   72.29
 -22  23   0    3.00   70.49
   2  21   0  -13.30   69.99
 -21  23   0   72.99   70.19
   3  20   0  -52.39   68.59
 -20  23   0  -30.80   70.09
   4  19   0  102.89   75.59
 -19  23   0   15.20   68.39
   5  18   0  -82.69   62.89
 -18  23   0  -29.60   66.59
   6  17   0   -3.00   64.79
 -17  23   0  -33.50   65.59
  23  -6   0  -25.00   44.40
   7  16   0  106.69   69.89
  23  -7   0   -5.00   45.00
 -16  23   0  -49.00   62.99
   8  15   0   -0.90   64.59
  23  -8   0   76.09   48.40
 -15  23   0  -48.90   63.79
   9  14   0  134.59   67.69
  23  -9   0   39.80   47.30
 -14  23   0  -15.20   63.29
  10  13   0   16.40   64.89
  23 -10   0    8.70   48.70
 -13  23   0  -14.80   63.09
  11  12   0  -64.19   60.59
 -12  23   0  -52.49   59.89
  23 -11   0   51.19   48.30
  12  11   0  -12.40   56.29
  23 -12   0   21.20   49.60
 -11  23   0  -42.10   58.79
  13  10   0   17.90   57.99
  23 -13   0   23.40   49.40
 -10  23   0  -13.90   61.89
  14   9   0    4.60   56.89
  -9  23   0   43.30   63.59
  23 -14   0   49.40   51.89
  15   8   0   89.09   62.39
  -8  23   0   74.59   64.89
  23 -15   0  -14.60   52.79
  16   7   0   63.79   61.59
  23 -16   0  130.39   58.49
  -7  23   0  -89.29   59.19
  17   6   0  -29.00   57.99
  -6  23   0  -32.10   59.39
  23 -17   0   21.20   53.29
  -5  23   0    1.30   61.29
 -23  19   0  144.49   66.09
  -4  23   0  106.79   68.19
 -23  20   0   19.00   60.99
  -3  23   0  -14.60   59.89
 -23  21   0  120.29   69.09
  -2  23   0   95.39   69.59
 -23  22   0   50.09   69.39
  -1  23   0   -2.50   67.19
 -23  23   0  -38.10   68.89
   0  23   0  -36.20   69.39
   1  23   0   86.99   79.39
 -23  24   0 -115.79   66.19
   2  22   0    3.80   76.29
 -22  24   0   19.30   71.79
   3  21   0   -9.60   72.69
 -21  24   0   84.09   75.59
   4  20   0   77.39   77.99
 -20  24   0   24.10   70.79
   5  19   0  103.59   77.19
 -19  24   0  -28.60   67.49
   6  18   0   73.99   72.99
 -18  24   0    3.20   66.39
   7  17   0  -13.30   70.89
 -17  24   0  -74.09   65.39
   8  16   0   62.29   67.39
  24  -8   0   98.89   51.49
 -16  24   0  135.99   74.69
   9  15   0   45.50   67.09
 -15  24   0   34.60   68.39
  24  -9   0   47.70   50.99
  10  14   0  121.59   72.89
 -14  24   0   13.00   68.09
  24 -10   0   73.49   50.69
  11  13   0  273.67   79.39
 -13  24   0   77.69   70.09
  24 -11   0  161.68   58.79
  12  12   0  158.08   71.59
 -12  24   0  148.69   70.89
  24 -12   0  165.88   59.19
  13  11   0   74.39   65.39
  24 -13   0   94.39   55.79
 -11  24   0  210.98   73.09
  14  10   0   59.79   63.09
  24 -14   0  117.89   54.99
 -10  24   0   57.09   66.49
  15   9   0   17.70   62.69
  24 -15   0   41.70   57.29
  -9  24   0   38.60   66.09
  16   8   0   64.59   63.39
  24 -16   0  -42.20   56.39
  -8  24   0   23.70   64.89
  -7  24   0   70.59   63.79
  24 -17   0   44.90   55.79
  -6  24   0   99.19   66.69
 -24  19   0   90.69   61.69
  -5  24   0  230.38   74.89
 -24  20   0  -76.49   56.59
  -4  24   0   10.90   65.49
 -24  21   0  -68.79   64.29
  -3  24   0  -15.60   64.99
 -24  22   0   59.59   67.89
  -2  24   0  -46.50   64.49
 -24  23   0  -79.09   66.29
  -1  24   0    4.00   74.69
 -24  24   0   25.00   70.59
   0  24   0  122.99   77.49
   1  24   0   32.90   81.19
 -24  25   0  -75.99   71.69
   2  23   0 -119.59   77.09
 -23  25   0   91.59   78.29
   3  22   0   76.69   78.39
 -22  25   0   28.40   76.19
   4  21   0   98.69   81.09
 -21  25   0   77.99   76.59
   5  20   0    0.40   74.79
 -20  25   0  -28.60   69.69
   6  19   0  -57.59   71.79
 -19  25   0  135.09   78.59
   7  18   0   39.40   73.99
 -18  25   0   15.80   72.59
   8  17   0  -58.99   72.99
 -17  25   0   25.80   71.29
   9  16   0  -23.80   70.19
 -16  25   0   51.39   72.09
  10  15   0   79.89   72.79
 -15  25   0  -10.50   68.19
  25 -10   0   68.69   51.69
  11  14   0  201.28   76.89
 -14  25   0  159.08   76.89
  25 -11   0  191.28   57.89
  12  13   0   -2.80   66.39
 -13  25   0  -52.69   66.99
  25 -12   0  -17.60   50.69
  13  12   0   -3.10   66.79
 -12  25   0  -64.99   64.39
  25 -13   0   18.50   53.19
  14  11   0  214.38   72.59
 -11  25   0    6.20   67.69
  25 -14   0  152.98   56.89
  15  10   0   24.50   65.69
 -10  25   0   64.79   72.69
  25 -15   0   41.10   53.49
  -9  25   0  110.99   70.89
  25 -16   0  -24.40   55.09
  25 -17   0   28.90   56.79
  -8  25   0   -0.70   64.59
  -7  25   0  -27.70   63.59
 -25  19   0  102.79   62.59
  -6  25   0   33.70   71.19
 -25  20   0  -51.29   59.59
  -5  25   0  -43.20   63.39
 -25  21   0    2.20   64.79
  -4  25   0   62.89   70.09
 -25  22   0  -10.20   69.59
  -3  25   0  -26.90   66.79
 -25  23   0  -94.29   64.99
  -2  25   0  102.19   79.19
 -25  24   0   58.79   75.59
  -1  25   0   64.89   78.89
 -25  25   0  -10.60   73.19
   0  25   0  108.59   86.09
   1  25   0  100.89   88.89
 -25  26   0   40.00   76.49
   2  24   0   44.90   82.79
 -24  26   0   38.00   78.79
   3  23   0  153.38   85.09
 -23  26   0  -10.20   74.99
   4  22   0   62.69   84.29
 -22  26   0   27.30   77.29
   5  21   0  180.38   85.89
 -21  26   0   70.89   78.49
   6  20   0   48.10   77.99
 -20  26   0  -42.60   74.49
   7  19   0   53.69   81.99
 -19  26   0  -45.20   71.09
   8  18   0  -64.69   75.29
 -18  26   0 -122.19   68.89
   9  17   0    5.60   75.59
 -17  26   0  -58.99   72.89
  10  16   0  -10.10   74.59
 -16  26   0   32.00   75.69
  11  15   0  191.18   76.69
 -15  26   0  -79.59   68.39
  12  14   0  228.58   76.89
  26 -12   0  191.78   61.99
 -14  26   0   51.09   74.49
  13  13   0  313.37   82.69
 -13  26   0  290.07   83.99
  26 -13   0  218.68   63.39
  14  12   0  238.38   74.69
 -12  26   0  210.98   79.19
  26 -14   0  139.39   60.09
 -11  26   0  132.99   78.99
  26 -15   0  119.99   58.69
  26 -16   0   -1.00   57.39
 -10  26   0  150.78   74.69
  26 -17   0  111.29   60.79
  -9  26   0   86.49   73.69
  -8  26   0   33.60   70.19
 -26  19   0   32.50   59.29
  -7  26   0   39.60   69.59
 -26  20   0   53.99   64.59
  -6  26   0  118.69   72.89
 -26  21   0  153.18   70.69
  -5  26   0  200.88   78.69
 -26  22   0 -135.99   64.89
  -4  26   0    0.40   71.59
 -26  23   0 -111.79   65.69
  -3  26   0   46.60   75.19
 -26  24   0 -169.08   65.39
  -2  26   0  -57.79   74.89
 -26  25   0   16.00   76.39
  -1  26   0   -8.00   81.59
   4  23   0   14.60   87.39
 -23  27   0    8.40   81.39
   5  22   0   96.19   82.69
 -22  27   0   75.89   81.79
   6  21   0   77.79   88.99
 -21  27   0   51.99   79.49
   7  20   0  103.49   85.89
 -20  27   0   14.00   77.49
   8  19   0   78.69   84.79
 -19  27   0   98.09   77.49
   9  18   0  251.67   90.29
 -18  27   0  126.09   81.99
  10  17   0  -71.39   75.59
 -17  27   0  110.49   80.49
  11  16   0   78.19   80.29
 -16  27   0  105.19   81.29
  12  15   0   68.19   75.19
 -15  27   0  -30.90   75.19
  13  14   0   98.09   75.99
 -14  27   0   29.70   76.79
  27 -14   0   64.39   55.09
 -13  27   0  -42.20   69.19
 -12  27   0   37.40   77.09
  27 -15   0  -59.09   54.89
 -11  27   0  168.98   77.59
  27 -16   0  112.99   61.79
 -10  27   0   -4.50   73.49
  27 -17   0  259.87   66.49
  -9  27   0  155.28   77.39
 -27  19   0  121.69   63.89
  -8  27   0  -61.19   71.59
 -27  20   0   55.79   64.49
  -7  27   0   30.20   73.19
 -27  21   0  -74.39   59.79
  -6  27   0   16.20   74.49
 -27  22   0   57.99   71.89
  -5  27   0   38.20   73.69
 -27  23   0   72.49   71.19
  -4  27   0   98.69   76.39
   6  22   0    2.40   90.79
 -22  28   0  -44.00   77.69
   7  21   0  143.49   93.89
 -21  28   0   73.59   85.79
   8  20   0  -66.79   81.19
 -20  28   0   83.59   85.49
   9  19   0   33.70   83.89
 -19  28   0   60.09   82.39
  10  18   0  -31.00   80.29
 -18  28   0  -69.09   73.59
  11  17   0   95.09   86.09
 -17  28   0   29.90   81.59
  12  16   0  -95.19   74.09
 -16  28   0  172.28   82.19
 -15  28   0  -34.50   74.59
 -14  28   0  137.39   78.09
 -13  28   0   49.10   78.79
 -12  28   0   -7.90   74.59
  28 -16   0   16.20   60.59
 -11  28   0   45.30   77.09
 -10  28   0  -35.50   72.69
 -28  19   0    3.10   59.89
  -9  28   0  159.88   79.29
 -28  20   0  136.59   67.29
  -8  28   0   49.99   75.49
 -28  21   0   20.70   64.59
  -7  28   0   41.80   74.19
 -28  22   0   28.40   67.79
  -6  28   0   89.09   76.79
  10  19   0  -97.19   84.49
 -19  29   0   89.29   88.19
  11  18   0  -15.30   87.59
 -18  29   0  -46.60   80.49
 -17  29   0  200.58   91.39
 -16  29   0   62.99   80.69
 -15  29   0  147.99   87.79
 -14  29   0  -27.80   81.89
 -13  29   0    9.60   80.59
 -12  29   0   51.79   81.29
 -11  29   0  101.49   80.19
 -29  19   0   81.19   65.39
 -10  29   0   54.09   80.49
   0   0   1 4489.65  324.77
  -1   1   1 3707.13  268.47
   0   1   1  156.58   17.40
  -1   2  -1  655.23   58.69
   1   1   1  676.73   58.79
   1  -2   1  852.51   57.09
   1  -3   1  881.71   67.89
   1  -3   1  911.71   69.49
   2   1   1  812.92   69.99
  -3   2   1  863.41   66.29
  -2   2   1 2499.55  181.18
   0  -2   1 2655.23  182.68
   2   0   1 2221.58  182.48
   0  -2   1 2560.84  181.18
   1  -2  -1  608.84   51.79
  -1   2   1  798.32   52.39
  -1   2   1  661.43   53.09
   2  -1   1  601.04   53.19
   0   2   1 4922.41  366.56
   2  -2   1 5184.08  366.46
   2  -3   1 2967.00  217.18
   1   2   1 2977.10  218.08
   4  -2  -1 2303.87  171.08
   2   2   1 2268.97  174.98
   2  -4   1 2440.36  173.28
   5  -3  -1 6672.73  476.05
   2  -5   1 6769.22  477.35
   3   2   1 6277.47  478.35
   4  -3  -1  305.47   32.80
   3   1   1  326.87   36.60
   1  -4   1  294.17   33.00
   0   3  -1   86.99   17.60
   0  -3   1   64.19   19.80
  -3   3   1   88.49   17.50
   3   0   1   93.09   23.00
   1   2  -1  782.92   57.19
   3  -1   1  663.43   60.09
  -2   3   1  746.33   58.69
   3  -2   1 2921.11  210.98
  -1   3   1 2839.22  210.58
   3  -3   1  306.37   31.40
   0   3   1  279.97   32.00
   1   3   1 1609.94  122.19
   3  -4   1 1567.74  120.89
   5  -2  -1 9259.87  682.93
   3  -5   1 9999.00  685.43
   2   3   1 9164.58  685.73
   6  -3  -1  206.78   28.10
   3   3   1   76.29   36.40
   3  -6   1  223.08   30.40
   7  -4  -1  416.06   44.60
  -3   7  -1  435.56   48.30
   4   3   1  517.55   52.09
   6  -4  -1 4701.53  332.37
  -2   6  -1 4840.92  333.37
   4   2   1 4083.49  334.37
   5  -4  -1 1382.26  113.39
  -1   5  -1 1624.04  115.39
   4   1   1 1456.65  118.39
   0   4  -1 2248.38  170.08
   4   0   1 2301.87  172.58
   0  -4   1 2393.96  171.08
  -4   4   1 2245.58  170.48
   1   3  -1  284.67   30.10
  -3   4   1  307.67   32.20
   4  -1   1  295.37   34.60
   2   2  -1 2334.07  159.68
   4  -2   1 1942.01  162.08
  -2   4   1 2224.28  161.78
  -1   4   1 1608.24  118.39
   4  -3   1 1491.45  118.59
   4  -4   1  334.07   36.60
   0   4   1  297.37   37.50
   4  -5   1 1262.17  100.09
   1   4   1 1238.88  101.49
   6  -2  -1 3168.28  216.48
   4  -6   1 2882.41  219.48
   2   4   1 2749.43  220.58
   7  -3  -1  272.17   31.60
   3   4   1  249.48   41.00
   4  -7   1  212.18   35.90
   8  -4  -1  495.15   52.09
  -4   8  -1  574.24   57.99
   4   4   1  471.15   57.79
   9  -5  -1  243.58   34.70
  -4   9  -1   89.89   36.70
   5   4   1  179.78   42.50
   8  -5  -1 1006.90   86.19
  -3   8  -1  993.00   88.19
   5   3   1 1087.29   92.69
  -2   7  -1   42.70   28.50
   7  -5  -1   42.50   25.90
   5   2   1   45.50   32.00
  -1   6  -1 3976.50  281.27
   6  -5  -1 3868.11  280.87
   5   1   1 3622.44  282.17
   0   5  -1 3931.51  308.17
  -5   5   1 4045.60  308.57
   0  -5   1 4359.76  308.47
   5   0   1 4563.64  310.67
   1   4  -1 1334.07  104.59
  -4   5   1 1465.15  105.79
   5  -1   1 1254.27  107.39
   2   3  -1 5894.21  429.26
  -3   5   1 6233.48  430.76
   5  -2   1 5647.54  430.96
   3   2  -1 9298.37  660.03
  -2   5   1 9316.87  661.93
   5  -3   1 8812.62  661.83
  -1   5   1 1144.09   93.79
   5  -4   1 1148.69   93.59
   5  -5   1   80.19   27.40
   0   5   1   38.40   29.00
   5  -6   1  300.07   39.70
   1   5   1  301.07   40.50
   7  -2  -1 1656.83  115.59
   2   5   1 1320.57  121.29
   5  -7   1 1504.95  120.39
   8  -3  -1  873.41   68.99
   5  -8   1  769.02   73.19
   3   5   1  735.53   77.19
  -5   9  -1  228.38   41.20
   9  -4  -1  307.57   36.10
   4   5   1  241.48   46.50
  10  -5  -1  242.58   38.20
  -5  10  -1  306.67   43.50
   5   5   1  260.27   48.30
  11  -6  -1  306.47   42.10
  -5  11  -1  211.28   45.20
   6   5   1  307.07   51.99
  10  -6  -1  493.85   50.59
  -4  10  -1  447.06   54.29
   6   4   1  396.36   57.49
   9  -6  -1  556.44   65.49
  -3   9  -1  841.12   68.89
   6   3   1  628.04   70.39
   8  -6  -1  587.84   63.09
  -2   8  -1  706.63   63.89
   6   2   1  625.54   66.49
   7  -6  -1 1104.59   95.59
  -1   7  -1 1214.18   95.39
   6   1   1 1148.69   97.19
   0   6  -1 4210.88  323.37
   6   0   1 4500.85  324.77
  -6   6   1 4346.37  323.97
   0  -6   1 4600.94  323.47
   1   5  -1 3800.02  292.37
   6  -1   1 4152.18  293.77
  -5   6   1 4022.60  293.47
   2   4  -1 4296.27  330.67
  -4   6   1 4648.63  332.27
   6  -2   1 4671.63  332.27
   3   3  -1  177.78   29.00
   6  -3   1  131.29   32.10
  -3   6   1  182.68   30.90
   4   2  -1 3029.80  202.28
   6  -4   1 2414.46  204.58
  -2   6   1 2729.83  204.58
   5   1  -1  274.17   34.10
   6  -5   1  312.77   40.70
  -1   6   1  359.26   41.40
   0   6   1   36.20   28.40
   6  -6   1   53.59   29.20
   7  -1  -1 2424.76  177.38
   1   6   1 2367.46  182.88
   6  -7   1 2366.26  182.28
   8  -2  -1  759.52   63.29
   2   6   1  720.93   72.09
   6  -8   1  637.94   70.19
   9  -3  -1 1328.37   97.39
   3   6   1 1031.40  106.39
   6  -9   1 1208.88  102.99
  10  -4  -1  122.79   30.00
  -6  10  -1  130.39   38.70
   4   6   1  120.69   41.90
  -6  11  -1  107.69   37.60
  11  -5  -1   97.99   31.70
   5   6   1  114.79   43.20
  -6  12  -1  177.48   44.50
  12  -6  -1  184.68   37.60
   6   6   1  187.98   46.90
  -6  13  -1  238.28   50.99
  13  -7  -1  386.06   48.30
   7   6   1  344.77   55.09
  12  -7  -1  475.35   51.69
  -5  12  -1  342.97   53.99
   7   5   1  387.26   59.49
  11  -7  -1  543.75   58.79
  -4  11  -1  548.25   61.19
   7   4   1  501.65   63.39
  10  -7  -1  215.88   39.90
  -3  10  -1  267.17   42.70
   7   3   1  219.08   45.00
   9  -7  -1  945.11   87.59
  -2   9  -1 1123.19   89.79
   7   2   1  970.80   91.49
   8  -7  -1   18.90   30.10
  -1   8  -1   17.90   30.30
   7   1   1   84.39   36.30
   0   7  -1  137.19   33.70
   0  -7   1  247.18   33.50
   7   0   1  116.49   37.00
   1   6  -1 1120.59   94.89
   7  -1   1 1115.59   95.79
  -6   7   1 1259.17   96.59
   2   5  -1   45.40   26.90
   7  -2   1   97.59   30.00
  -5   7   1   26.20   27.30
   3   4  -1  418.96   47.00
   7  -3   1  424.06   48.10
  -4   7   1  487.85   48.10
   4   3  -1  210.18   33.10
  -3   7   1  236.48   35.00
   7  -4   1  213.18   37.00
   5   2  -1 1339.77  107.49
   7  -5   1 1314.17  111.39
  -2   7   1 1465.15  110.59
   6   1  -1 2107.09  161.68
   7  -6   1 2151.48  166.68
  -1   7   1 2232.78  166.08
   7  -7   1 1132.39   97.59
   0   7   1 1172.58   98.09
   8  -1  -1  657.13   59.19
   7  -8   1  680.73   69.69
   1   7   1  625.34   68.39
   9  -2  -1  744.53   62.09
   2   7   1  597.84   69.69
   7  -9   1  643.74   69.99
  10  -3  -1  395.36   41.70
   3   7   1  326.77   53.09
   7 -10   1  293.17   48.40
  11  -4  -1 1011.70   78.99
  -7  11  -1  885.91   86.89
   4   7   1  741.03   89.19
  -7  12  -1   66.69   40.10
  12  -5  -1  130.69   32.90
   5   7   1  112.59   46.00
  13  -6  -1   26.60   30.80
  -7  13  -1   55.09   40.40
   6   7   1   14.50   44.60
  14  -7  -1  513.65   55.19
  -7  14  -1  410.86   62.29
   7   7   1  359.96   62.49
  15  -8  -1  241.28   45.20
  -7  15  -1  247.18   53.49
   8   7   1  269.17   55.49
  -6  14  -1  255.77   50.29
  14  -8  -1  187.48   41.70
   8   6   1  256.97   52.89
  -5  13  -1  483.05   60.79
  13  -8  -1  394.96   56.89
   8   5   1  568.34   64.39
  -4  12  -1  345.47   53.79
  12  -8  -1  401.96   52.19
   8   4   1  433.16   57.19
  -3  11  -1 1265.27  104.49
  11  -8  -1 1084.19  103.09
   8   3   1 1257.47  106.49
  -2  10  -1  140.29   36.50
  10  -8  -1   92.09   34.70
   8   2   1   78.69   38.70
   9  -8  -1  241.48   42.20
  -1   9  -1  341.67   43.50
   8   1   1  242.78   47.20
   0   8  -1  170.18   37.70
   8   0   1   43.20   35.40
   0  -8   1  130.89   30.90
   1   7  -1   44.20   31.90
   8  -1   1   42.40   30.80
  -7   8   1   52.79   31.00
   2   6  -1  575.94   60.99
  -6   8   1  707.93   63.49
   8  -2   1  561.14   63.59
   3   5  -1 1000.30   86.19
   8  -3   1  951.80   85.89
  -5   8   1 1009.30   85.59
   4   4  -1  427.16   53.09
  -4   8   1  553.54   55.29
   8  -4   1  456.45   54.29
   5   3  -1  781.32   69.09
  -3   8   1  836.92   70.69
   8  -5   1  614.84   71.29
   6   2  -1  606.74   60.89
  -2   8   1  750.02   66.69
   8  -6   1  579.24   64.99
   7   1  -1  610.14   57.29
   8  -7   1  511.45   60.09
  -1   8   1  513.15   58.89
   8   0  -1  602.44   53.59
   8  -8   1  460.95   58.49
   0   8   1  519.65   59.19
   9  -1  -1   92.29   27.10
   1   8   1  -44.80   36.90
   8  -9   1  117.49   37.10
  10  -2  -1  103.79   27.30
   8 -10   1   65.19   37.30
   2   8   1   66.09   40.50
  11  -3  -1  333.57   38.70
   8 -11   1  291.17   46.60
   3   8   1  155.98   48.80
  -8  12  -1  583.54   73.59
  12  -4  -1  729.53   65.19
   4   8   1  682.63   76.49
  -8  13  -1  381.56   57.59
  13  -5  -1  412.56   47.90
   5   8   1  370.06   59.69
  -8  14  -1  209.18   51.69
  14  -6  -1  235.78   40.50
   6   8   1  210.18   52.19
  -8  15  -1  269.07   51.29
  15  -7  -1  146.19   38.70
   7   8   1  123.39   50.79
  16  -8  -1  104.19   38.90
  -8  16  -1  149.29   48.10
   8   8   1  169.18   53.99
  -8  17  -1  119.49   47.70
  17  -9  -1   40.80   38.30
   9   8   1    0.30   48.40
  -7  16  -1  250.37   53.99
  16  -9  -1  202.48   46.10
   9   7   1  315.97   56.29
  -6  15  -1  740.63   79.19
  15  -9  -1  663.63   74.29
   9   6   1  709.53   79.99
  14  -9  -1  554.64   63.09
  -5  14  -1  521.85   65.99
   9   5   1  515.45   67.09
  -4  13  -1  158.48   43.00
  13  -9  -1  190.48   41.30
   9   4   1  168.88   46.00
  12  -9  -1  221.08   42.70
  -3  12  -1  225.08   44.30
   9   3   1  193.38   44.80
  11  -9  -1  505.85   57.19
  -2  11  -1  432.66   56.19
   9   2   1  452.15   60.69
  -1  10  -1  651.53   64.09
  10  -9  -1  551.44   63.29
   9   1   1  537.65   63.79
   0   9  -1  909.81   86.49
  -9   9   1  950.90   86.29
   9   0   1  985.40   86.79
   1   8  -1  325.77   46.70
  -8   9   1  352.06   48.00
   9  -1   1  339.27   46.00
   2   7  -1 1110.79   92.89
   9  -2   1 1032.40   92.49
  -7   9   1 1051.99   93.39
   3   6  -1  557.64   60.79
   9  -3   1  586.24   61.69
  -6   9   1  636.24   63.39
   4   5  -1  177.98   39.10
  -5   9   1  217.98   39.00
   9  -4   1  177.78   41.00
   5   4  -1  191.98   38.90
   9  -5   1  174.88   40.30
  -4   9   1  211.28   37.40
   6   3  -1  939.81   88.29
   9  -6   1  942.81   90.79
  -3   9   1 1164.98   90.49
   7   2  -1  577.34   63.19
  -2   9   1  728.83   69.89
   9  -7   1  654.53   67.29
   8   1  -1   73.89   30.30
   9  -8   1   91.69   37.00
  -1   9   1  145.09   37.80
   9   0  -1 1206.18   94.59
   0   9   1 1066.49  101.39
   9  -9   1 1187.38  101.99
  10  -1  -1  470.65   47.40
   9 -10   1  439.06   56.39
   1   9   1  396.56   57.39
  11  -2  -1  264.37   36.70
   9 -11   1  246.48   47.70
   2   9   1  227.58   48.80
  12  -3  -1  439.16   47.10
   9 -12   1  413.26   55.79
   3   9   1  353.26   60.99
  -9  13  -1   26.20   42.10
  13  -4  -1   31.20   30.00
   4   9   1   19.90   44.50
  14  -5  -1  252.07   38.70
  -9  14  -1  168.28   47.90
   5   9   1  152.48   53.49
  15  -6  -1  182.28   35.50
  -9  15  -1   -5.20   44.20
   6   9   1   96.39   49.50
  16  -7  -1  128.89   37.80
  -9  16  -1  185.08   50.19
   7   9   1  135.59   52.79
  17  -8  -1   88.39   37.80
  -9  17  -1   62.29   47.60
   8   9   1   66.69   51.79
  18  -9  -1   68.19   39.10
  -9  18  -1   84.49   52.29
   9   9   1   58.39   52.79
  19 -10  -1  150.48   47.20
  -9  19  -1  232.18   58.89
  10   9   1  109.29   55.49
  -8  18  -1   69.99   50.29
  18 -10  -1  123.59   44.70
  10   8   1  102.19   53.79
  17 -10  -1  251.77   50.49
  -7  17  -1  304.97   58.19
  10   7   1  292.77   58.29
  16 -10  -1  112.69   42.10
  -6  16  -1  203.78   49.99
  10   6   1  140.89   50.09
  -5  15  -1   54.09   43.20
  15 -10  -1  124.69   40.30
  10   5   1  110.39   45.00
  14 -10  -1  718.33   79.79
  -4  14  -1  809.92   82.09
  10   4   1  736.63   78.39
  13 -10  -1  125.69   42.30
  -3  13  -1  182.98   43.90
  10   3   1  153.98   45.70
  12 -10  -1   77.09   37.40
  -2  12  -1   63.89   38.20
  10   2   1   -4.00   39.80
  11 -10  -1  380.76   54.59
  -1  11  -1  449.36   55.19
  10   1   1  412.26   56.39
   0  10  -1  293.67   44.70
 -10  10   1  217.58   44.10
  10   0   1  159.28   44.70
   1   9  -1  591.34   62.39
  10  -1   1  493.75   57.59
  -9  10   1  526.45   61.39
   2   8  -1  213.98   38.30
  -8  10   1   83.39   38.10
  10  -2   1   50.49   33.80
   3   7  -1  263.77   41.20
  -7  10   1  191.38   40.70
  10  -3   1  207.48   40.70
   4   6  -1  371.96   51.39
  -6  10   1  419.46   52.99
  10  -4   1  433.06   51.39
   5   5  -1  286.27   43.70
  -5  10   1  242.68   42.70
  10  -5   1  233.08   42.70
   6   4  -1   77.39   35.50
  10  -6   1   25.70   34.60
  -4  10   1  163.98   36.70
   7   3  -1  361.26   44.30
  -3  10   1  280.27   45.50
  10  -7   1  266.57   45.70
   8   2  -1   32.30   30.30
  10  -8   1   31.10   35.60
  -2  10   1  -14.70   34.70
   9   1  -1  428.96   46.90
  -1  10   1  449.16   55.19
  10  -9   1  329.07   53.19
  10   0  -1  -25.40   27.00
  10 -10   1   94.49   39.10
   0  10   1   53.29   36.80
  11  -1  -1  340.57   41.50
  10 -11   1  391.36   53.99
   1  10   1  250.57   50.99
  12  -2  -1  924.91   77.99
   2  10   1  795.32   90.09
  10 -12   1  902.41   89.49
  13  -3  -1   61.49   29.90
  10 -13   1   40.00   38.80
   3  10   1   59.79   46.50
 -10  14  -1  396.66   68.09
  14  -4  -1  565.14   58.69
   4  10   1  548.45   72.09
 -10  15  -1  -18.50   44.10
  15  -5  -1  114.49   32.00
   5  10   1   13.00   48.10
 -10  16  -1  -16.00   45.30
  16  -6  -1   62.69   33.10
   6  10   1   24.80   48.40
 -10  17  -1  129.39   49.99
  17  -7  -1  -41.90   32.90
   7  10   1   26.80   51.29
 -10  18  -1  188.18   55.79
  18  -8  -1  163.78   43.00
   8  10   1  112.69   56.79
 -10  19  -1   39.90   53.19
  19  -9  -1   47.70   39.80
   9  10   1  182.68   60.69
 -10  20  -1  151.48   58.89
  20 -10  -1   73.09   44.00
  10  10   1   92.49   60.59
  21 -11  -1   78.49   46.60
 -10  21  -1  136.09   59.09
  11  10   1   76.09   58.59
  20 -11  -1  -28.70   41.60
  -9  20  -1   -0.30   52.69
  11   9   1   49.90   54.69
  -8  19  -1  -26.50   48.80
  19 -11  -1   23.50   43.10
  11   8   1  171.98   56.39
  18 -11  -1  212.58   46.60
  -7  18  -1  106.79   51.89
  11   7   1  160.58   53.59
  -6  17  -1  219.78   52.39
  17 -11  -1  206.28   46.80
  11   6   1  116.69   50.39
  16 -11  -1  139.19   43.40
  -5  16  -1  118.09   45.20
  11   5   1   42.90   45.00
  15 -11  -1  351.76   57.79
  -4  15  -1  374.76   60.29
  11   4   1  524.85   63.79
  -3  14  -1  452.45   59.59
  14 -11  -1  378.36   57.69
  11   3   1  435.56   62.39
  -2  13  -1  -26.60   36.30
  13 -11  -1  -42.20   36.80
  11   2   1   15.20   38.90
  -1  12  -1   32.30   39.50
  11   1   1  116.89   41.80
   0  11  -1   64.29   38.60
  11   0   1   22.50   38.30
 -11  11   1   80.99   39.40
   1  10  -1  395.06   57.39
 -10  11   1  573.14   60.89
  11  -1   1  460.55   55.29
   2   9  -1  654.73   62.39
  11  -2   1  509.45   58.79
  -9  11   1  433.06   61.79
   3   8  -1 1450.15  112.99
  11  -3   1 1212.28  110.39
  -8  11   1 1259.67  111.89
  -7  11   1  435.26   57.59
  11  -4   1  446.66   53.69
   5   6  -1  334.07   48.30
  -6  11   1  279.77   45.90
  11  -5   1  206.98   44.30
   6   5  -1  -50.09   35.50
  11  -6   1   -8.70   36.00
  -5  11   1   71.99   34.50
   7   4  -1  810.62   77.19
  -4  11   1  845.62   78.29
  11  -7   1  676.23   78.19
   8   3  -1  291.37   41.60
  11  -8   1  177.68   44.30
  -3  11   1  239.58   44.70
   9   2  -1  256.27   41.20
  -2  11   1  163.58   44.60
  11  -9   1  230.58   46.10
  10   1  -1  245.88   40.50
  -1  11   1  222.88   47.30
  11 -10   1  333.57   50.49
  11   0  -1   69.69   30.70
  11 -11   1  121.69   42.60
   0  11   1   91.39   41.20
  12  -1  -1  258.87   39.40
   1  11   1  140.39   49.70
  11 -12   1  329.17   51.19
  13  -2  -1  632.74   63.69
  11 -13   1  655.43   74.69
   2  11   1  597.34   74.99
  14  -3  -1  363.36   46.10
   3  11   1  331.27   60.49
 -11  15  -1  333.37   60.29
  15  -4  -1  429.96   48.90
   4  11   1  275.97   61.19
 -11  16  -1   -5.20   46.00
  16  -5  -1   70.89   33.30
   5  11   1   49.90   50.89
 -11  17  -1  296.37   61.09
  17  -6  -1  332.87   48.20
   6  11   1  357.66   65.29
  18  -7  -1   35.60   37.50
 -11  18  -1   70.69   54.79
   7  11   1    7.10   53.59
 -11  19  -1   54.99   53.99
  19  -8  -1   16.50   39.30
   8  11   1   -7.50   53.09
  20  -9  -1  153.58   45.50
 -11  20  -1   95.09   58.69
   9  11   1  129.39   63.49
  21 -10  -1   61.59   45.40
 -11  21  -1   65.09   59.99
  10  11   1   91.19   62.39
 -11  22  -1  121.79   64.49
  22 -11  -1  117.29   46.90
  11  11   1  117.39   62.19
  23 -12  -1  -11.20   44.10
 -11  23  -1  -67.59   59.19
  12  11   1   41.50   59.99
  22 -12  -1   12.40   45.70
 -10  22  -1   17.70   58.19
  12  10   1  -12.80   57.69
  21 -12  -1  -25.60   43.80
  -9  21  -1   76.09   56.69
  12   9   1   85.49   57.09
  20 -12  -1   95.09   46.90
  -8  20  -1   93.39   55.29
  12   8   1   82.39   55.29
  -7  19  -1  -32.20   47.70
  19 -12  -1  -78.39   39.70
  12   7   1   17.30   50.99
  -6  18  -1  201.28   53.69
  18 -12  -1  190.48   50.49
  12   6   1  197.28   55.39
  -5  17  -1   95.59   49.00
  17 -12  -1    1.50   41.00
  12   5   1   72.59   48.20
  16 -12  -1  131.59   44.70
  -4  16  -1   40.70   44.90
  12   4   1  152.88   50.09
  15 -12  -1   76.09   43.10
  -3  15  -1   31.00   41.90
  12   3   1   86.49   47.30
  14 -12  -1  509.95   63.79
  -2  14  -1  542.35   66.29
  12   2   1  442.76   64.29
  -1  13  -1   68.69   42.20
  12   1   1  129.19   43.20
   0  12  -1  564.64   68.59
  12   0   1  483.25   62.79
 -12  12   1  651.93   69.89
   1  11  -1   72.79   39.70
  -1 -11   1  134.89   36.20
 -11  12   1   83.49   39.60
  12  -1   1   81.89   36.50
   2  10  -1   80.29   39.50
 -10  12   1   67.59   40.60
  12  -2   1    3.40   33.80
   3   9  -1  309.97   48.00
  12  -3   1  224.58   44.90
  -9  12   1  194.08   46.50
   4   8  -1  397.16   52.69
  12  -4   1  357.46   49.90
  -8  12   1  279.87   52.99
   5   7  -1  467.15   57.89
  12  -5   1  426.46   55.49
  -7  12   1  454.55   58.19
   6   6  -1  190.48   44.80
  -6  12   1  264.77   46.70
  12  -6   1  210.68   44.50
   7   5  -1  140.29   38.80
  -5  12   1  158.08   41.50
  12  -7   1   62.29   37.10
   8   4  -1  655.03   68.09
  -4  12   1  714.53   72.89
  12  -8   1  578.54   70.19
   9   3  -1  334.57   47.40
  12  -9   1  380.76   54.39
  -3  12   1  410.56   56.39
  10   2  -1  795.62   74.99
  12 -10   1  711.93   80.29
  -2  12   1  782.32   81.39
  11   1  -1  195.98   40.40
  -1  12   1  254.47   50.89
  12 -11   1  277.57   51.69
  12   0  -1  718.23   68.39
  12 -12   1  760.32   80.69
   0  12   1  633.74   77.99
  13  -1  -1   98.89   32.40
  12 -13   1   69.39   42.80
   1  12   1   46.50   45.20
  14  -2  -1  236.18   38.50
  12 -14   1  255.17   52.69
   2  12   1  188.28   53.09
 -12  15  -1  241.08   53.69
  15  -3  -1  149.69   37.30
   3  12   1  221.48   54.99
 -12  16  -1   77.19   48.40
  16  -4  -1    1.00   30.60
   4  12   1  -78.49   47.20
  17  -5  -1  179.28   39.70
 -12  17  -1   77.09   52.09
   5  12   1  214.88   60.29
  18  -6  -1  115.09   38.10
 -12  18  -1   76.69   54.99
   6  12   1   70.19   54.89
  19  -7  -1   25.30   37.10
 -12  19  -1   35.50   53.19
   7  12   1   54.09   57.59
  20  -8  -1  130.89   43.10
 -12  20  -1   95.79   58.09
   8  12   1  -27.20   54.99
 -12  21  -1   15.90   57.89
  21  -9  -1   31.80   40.80
   9  12   1   30.80   60.89
 -12  22  -1   79.59   63.09
  22 -10  -1  -25.60   42.60
  10  12   1   33.30   61.39
  23 -11  -1  -16.20   46.00
 -12  23  -1  -15.30   61.69
  11  12   1   90.59   63.59
  24 -12  -1   74.99   49.50
 -12  24  -1  191.28   73.69
  12  12   1  128.89   71.19
  25 -13  -1   31.60   51.19
 -12  25  -1   -7.40   69.69
  13  12   1   11.00   63.59
 -11  24  -1  117.29   72.69
  24 -13  -1  207.38   58.59
  13  11   1  354.26   77.69
  23 -13  -1   38.90   49.30
 -10  23  -1   59.19   62.49
  13  10   1   77.49   61.69
  -9  22  -1  173.98   64.09
  22 -13  -1  134.59   53.89
  13   9   1  183.38   62.99
  -8  21  -1   50.69   58.29
  21 -13  -1   24.40   45.20
  13   8   1   42.60   56.39
  -7  20  -1   90.99   56.09
  20 -13  -1  131.59   47.90
  13   7   1  113.29   55.79
  -6  19  -1  147.99   54.39
  19 -13  -1    6.10   45.50
  13   6   1  -12.60   49.99
  -5  18  -1  145.89   51.09
  18 -13  -1   87.19   46.30
  13   5   1   49.10   50.99
  -4  17  -1   60.89   47.70
  17 -13  -1   53.89   44.00
  13   4   1  -55.89   47.00
  -3  16  -1  324.07   57.69
  16 -13  -1  347.07   56.49
  13   3   1  266.67   56.19
  -2  15  -1   -1.90   42.60
  13   2   1  105.59   45.20
  -1  14  -1   -2.60   41.60
 -14  13   1    1.80   41.30
  13   1   1   14.40   40.60
   0  13  -1   13.70   40.30
  13   0   1  -67.99   36.60
 -13  13   1  -14.50   39.50
   1  12  -1   63.09   42.50
  13  -1   1   -7.30   37.10
  -1 -12   1  135.79   38.80
 -12  13   1  112.69   43.70
   2  11  -1   53.69   39.50
 -11  13   1   21.40   40.00
  13  -2   1   51.09   36.50
   3  10  -1  108.69   44.00
 -10  13   1  162.48   46.70
  13  -3   1  220.18   42.90
   4   9  -1  111.79   43.80
  -9  13   1  215.58   47.70
   5   8  -1  539.65   64.39
  -8  13   1  505.85   65.69
  13  -5   1  516.15   60.49
   6   7  -1  340.17   50.89
  -7  13   1  298.67   54.39
  13  -6   1  319.07   49.00
   7   6  -1   -9.80   38.90
  -6  13   1  -34.80   36.30
  13  -7   1    2.20   35.90
   8   5  -1  306.47   49.50
  13  -8   1  322.77   50.59
  -5  13   1  325.37   52.99
   9   4  -1    4.50   35.40
  13  -9   1  -14.40   36.60
  -4  13   1   81.49   40.90
  10   3  -1  -33.60   34.30
  13 -10   1  113.59   42.70
  -3  13   1   63.89   41.50
  11   2  -1  568.84   61.49
  -2  13   1  505.95   67.39
  13 -11   1  558.44   70.49
  12   1  -1   66.89   32.60
  -1  13   1    5.10   41.70
  13 -12   1   46.40   42.10
  13   0  -1  -16.10   30.70
  13 -13   1   -1.70   42.40
   0  13   1   43.40   43.50
  14  -1  -1  272.47   43.10
   1  13   1  265.97   55.89
  13 -14   1  301.67   58.19
  15  -2  -1  402.96   50.49
  13 -15   1  468.85   65.19
   2  13   1  406.26   68.19
 -13  16  -1  256.97   58.09
  16  -3  -1  228.08   40.90
   3  13   1  163.28   57.79
 -13  17  -1   -0.90   49.20
  17  -4  -1  135.39   38.30
   4  13   1   76.29   56.29
 -13  18  -1  154.58   63.29
  18  -5  -1  373.16   48.20
   5  13   1  284.27   66.79
 -13  19  -1  -74.59   52.19
  19  -6  -1   -6.30   35.50
   6  13   1   97.29   56.69
 -13  20  -1   46.80   56.19
  20  -7  -1  -48.30   36.70
   7  13   1  -40.10   57.69
 -13  21  -1  -14.60   59.49
  21  -8  -1  -26.50   39.50
   8  13   1   83.19   63.19
 -13  22  -1   94.59   63.39
  22  -9  -1   93.99   43.20
   9  13   1   82.09   65.29
  23 -10  -1   10.00   44.60
 -13  23  -1  -62.39   59.89
  10  13   1  119.69   68.59
  24 -11  -1   84.09   51.39
 -13  24  -1  221.48   74.19
  11  13   1  213.88   72.49
  25 -12  -1    7.00   47.80
 -13  25  -1   -4.90   68.29
  12  13   1  141.09   73.99
  26 -13  -1  -32.70   77.79
 -13  26  -1  140.39   76.19
  13  13   1  240.78   74.79
 -13  27  -1  208.78   80.69
  14  13   1   51.59   73.19
  26 -14  -1  102.59   55.89
 -12  26  -1   68.39   71.59
  14  12   1  125.29   72.99
 -11  25  -1  -30.70   67.49
  25 -14  -1   55.79   52.29
  14  11   1  132.69   66.99
 -10  24  -1  -21.30   65.19
  24 -14  -1   49.20   52.19
  14  10   1  -13.90   61.19
  23 -14  -1   35.40   49.00
  -9  23  -1   15.30   60.39
  14   9   1   53.19   60.79
  22 -14  -1  107.99   50.99
  -8  22  -1  124.49   61.99
  14   8   1  172.38   62.29
  -7  21  -1   19.20   56.59
  21 -14  -1   76.89   50.19
  14   7   1  111.29   57.59
  -6  20  -1  130.59   60.69
  20 -14  -1  107.39   51.49
  14   6   1  173.48   63.09
  19 -14  -1   22.60   44.30
  -5  19  -1    3.10   50.19
  14   5   1   13.30   53.09
  -4  18  -1   34.40   50.89
  14   4   1  104.19   52.09
  -3  17  -1   24.20   50.09
  14   3   1   -5.70   45.90
  -2  16  -1  137.49   54.09
 -16  14   1  171.58   52.19
  14   2   1  299.17   52.39
  -1  15  -1  239.48   56.19
 -15  14   1  377.06   59.69
  14   1   1  225.48   50.59
   0  14  -1    2.10   41.70
 -14  14   1   75.39   46.40
  14   0   1   31.20   39.10
   1  13  -1   46.70   42.40
 -13  14   1   32.50   44.40
  14  -1   1   15.70   37.70
   2  12  -1  439.16   63.59
  14  -2   1  510.25   59.99
 -12  14   1  463.75   67.09
   3  11  -1  383.36   59.49
 -11  14   1  372.06   60.49
  14  -3   1  437.86   56.09
   4  10  -1  744.03   80.09
  14  -4   1  735.83   75.49
 -10  14   1  671.23   81.19
   5   9  -1  543.55   67.09
  14  -5   1  519.05   62.89
  -9  14   1  486.15   67.09
   6   8  -1  230.78   48.90
  14  -6   1  256.57   47.60
  -8  14   1  201.78   50.39
   7   7  -1  495.45   60.69
  -7  14   1  343.67   60.29
  14  -7   1  436.16   57.49
   8   6  -1  169.58   43.20
  -6  14   1  113.89   45.70
  14  -8   1  161.98   43.60
   9   5  -1  196.38   44.80
  14  -9   1  133.49   45.30
  -5  14   1  206.98   48.20
  10   4  -1  523.85   57.59
  14 -10   1  317.27   60.79
  -4  14   1  494.25   64.49
  11   3  -1  367.76   49.99
  -3  14   1  277.17   53.79
  14 -11   1  211.68   51.49
  12   2  -1  278.87   45.80
  -2  14   1  276.37   53.59
  14 -12   1  230.68   54.09
  13   1  -1  262.67   43.40
  14 -13   1  279.47   56.29
  -1  14   1  287.37   56.19
  14   0  -1   36.50   33.70
   0  14   1  121.79   50.59
  14 -14   1   64.59   46.50
  15  -1  -1   37.70   34.50
   1  14   1   94.19   49.80
  14 -15   1  -39.90   43.20
  16  -2  -1  144.39   37.70
   2  14   1  146.79   56.49
  17  -3  -1  186.58   39.70
 -14  17  -1  193.98   59.49
   3  14   1  190.58   61.69
  18  -4  -1  209.08   43.60
 -14  18  -1  234.68   63.19
   4  14   1  212.58   63.69
  19  -5  -1   42.20   36.30
 -14  19  -1   78.99   59.69
   5  14   1  -25.10   55.89
 -14  20  -1   51.99   59.09
  20  -6  -1   16.20   37.40
   6  14   1   55.99   59.39
  21  -7  -1   40.10   39.20
 -14  21  -1  -38.10   57.09
   7  14   1   24.20   63.19
  22  -8  -1  -17.50   41.90
 -14  22  -1   79.89   66.49
   8  14   1  -30.30   62.49
 -14  23  -1  -62.99   62.49
  23  -9  -1  -33.40   42.20
   9  14   1   97.89   71.39
 -14  24  -1  -82.89   62.19
  24 -10  -1   42.30   47.40
  10  14   1   46.70   70.29
 -14  25  -1  164.08   76.29
  11  14   1  135.49   76.09
 -14  26  -1   62.39   77.29
  12  14   1   64.59   70.99
 -14  27  -1  -39.20   70.99
  13  14   1  -56.39   73.69
 -14  28  -1   55.49   80.19
  14  14   1 -116.89   71.39
 -14  29  -1  -27.00   73.49
 -13  28  -1  115.39   79.09
 -12  27  -1   -1.20   67.59
  15  12   1   -2.50   71.09
 -11  26  -1  125.19   73.99
  15  11   1   70.99   70.69
 -10  25  -1   87.39   71.49
  15  10   1    4.30   67.69
  -9  24  -1  100.99   68.89
  24 -15  -1   82.99   54.29
  15   9   1  139.69   69.29
  23 -15  -1   60.69   49.90
  -8  23  -1  170.38   65.59
  15   8   1  -16.40   61.09
  -7  22  -1  144.19   63.89
  15   7   1  -17.60   59.29
  -6  21  -1  123.29   60.39
  15   6   1  -14.90   56.89
  -5  20  -1  236.98   65.89
  -4  19  -1   84.99   55.89
  15   4   1  111.19   54.49
  -3  18  -1  268.77   63.79
  15   3   1  239.78   59.19
 -18  15   1  271.37   60.09
  -2  17  -1   41.30   50.79
  15   2   1   50.99   48.10
 -17  15   1   84.99   50.79
  -1  16  -1  146.79   55.59
 -16  15   1  297.07   58.79
  15   1   1  229.78   50.99
   0  15  -1  -13.20   44.90
  15   0   1   36.90   41.10
 -15  15   1   96.99   49.50
   1  14  -1  228.28   55.39
 -14  15   1  296.07   59.79
  15  -1   1  289.37   51.49
   2  13  -1   48.00   45.90
  15  -2   1   82.09   41.50
  -2 -13   1   93.89   41.80
 -13  15   1   46.50   48.70
   3  12  -1   51.29   46.50
  15  -3   1  149.69   43.10
 -12  15   1   63.09   47.60
   4  11  -1  380.76   60.09
 -11  15   1  364.26   62.19
  15  -4   1  310.67   51.39
   5  10  -1   43.90   45.60
 -10  15   1   -6.60   44.10
  15  -5   1   27.00   38.20
   6   9  -1  737.13   80.39
  -9  15   1  623.24   78.39
  15  -6   1  760.52   77.19
   7   8  -1  183.18   48.10
  -8  15   1  273.97   51.99
  15  -7   1  170.78   44.30
   8   7  -1  145.79   46.40
  15  -8   1  174.18   44.50
  -7  15   1  156.38   46.40
   9   6  -1    6.60   42.20
  15  -9   1   15.60   40.30
  -6  15   1  211.58   48.30
  10   5  -1  -71.69   36.80
  -5  15   1   45.70   43.40
  15 -10   1   -4.00   39.80
  11   4  -1  354.06   51.29
  -4  15   1  262.57   57.09
  15 -11   1  313.37   56.79
  12   3  -1  223.18   44.10
  15 -12   1  177.48   52.89
  -3  15   1  176.68   50.19
  13   2  -1  488.85   57.69
  -2  15   1  452.25   66.69
  15 -13   1  419.46   64.99
  14   1  -1   -3.20   32.90
  15 -14   1  -13.40   43.00
  -1  15   1   50.49   47.10
  15   0  -1    8.90   35.10
   0  15   1   -9.50   48.30
  15 -15   1   63.09   48.90
   1  15   1  470.55   71.09
  15 -16   1  435.66   69.69
  17  -2  -1   92.69   40.10
 -15  17  -1  178.08   59.89
   2  15   1  163.08   60.09
  18  -3  -1  107.49   39.50
   3  15   1  162.88   63.69
 -15  19  -1   76.09   59.89
  19  -4  -1   78.49   38.60
   4  15   1  159.18   63.69
 -15  20  -1  266.57   70.09
  20  -5  -1  161.98   44.10
   5  15   1  191.38   67.29
  21  -6  -1   20.80   40.50
 -15  21  -1   -9.60   59.49
   6  15   1  151.08   67.89
 -15  22  -1   25.30   65.49
  22  -7  -1   17.60   42.60
   7  15   1   90.39   66.79
 -15  23  -1    5.30   66.29
  23  -8  -1   17.20   42.50
   8  15   1   34.60   67.09
 -15  24  -1   37.90   67.49
   9  15   1   76.49   71.09
 -15  25  -1   53.29   74.19
  10  15   1   69.39   74.49
 -15  26  -1   21.40   69.09
  11  15   1  190.68   82.69
 -15  27  -1  -60.69   70.79
  12  15   1 -117.79   71.59
 -15  28  -1   79.59   79.89
  13  15   1   19.80   75.69
 -15  29  -1   48.30   78.59
 -13  29  -1   94.89   83.89
 -12  28  -1   93.29   80.99
 -11  27  -1  -39.30   72.39
 -10  26  -1   39.00   70.99
  16  10   1   55.09   75.09
  -9  25  -1   -7.00   65.09
  16   9   1   16.80   69.69
  -8  24  -1   35.00   66.89
  16   8   1    6.00   63.69
  -7  23  -1  -37.70   59.69
  16   7   1   45.40   60.49
  -6  22  -1  151.38   66.09
  16   6   1  168.88   63.39
  -5  21  -1   15.80   56.19
  16   5   1   32.00   57.19
 -21  16   1   91.39   53.09
  -4  20  -1  157.98   63.09
 -20  16   1  173.38   57.49
  16   4   1  129.79   59.09
  -3  19  -1   42.10   56.39
  16   3   1   67.69   53.69
 -19  16   1  -16.80   51.99
  -2  18  -1  249.38   62.19
 -18  16   1  272.97   63.29
  16   2   1  209.18   57.39
  -1  17  -1  279.17   62.29
 -17  16   1  276.07   64.49
  16   1   1  252.17   54.09
   0  16  -1  336.57   69.59
  16   0   1  502.95   64.49
 -16  16   1  542.35   74.29
   1  15  -1  389.06   62.59
 -15  16   1  228.78   61.69
  16  -1   1  271.87   51.79
   2  14  -1  171.88   53.89
  -2 -14   1   99.69   45.10
  16  -2   1  183.08   46.80
 -14  16   1  180.68   55.39
   3  13  -1  337.57   59.39
  16  -3   1  228.08   49.20
 -13  16   1  366.86   63.09
   4  12  -1   96.69   50.09
  16  -4   1  235.98   45.30
 -12  16   1  153.38   52.19
   5  11  -1  121.39   49.00
 -11  16   1   10.40   47.30
  16  -5   1  147.29   43.90
   6  10  -1  211.98   52.09
 -10  16   1  130.39   50.69
  16  -6   1  183.78   44.30
   7   9  -1  120.49   47.50
  -9  16   1   86.69   49.40
  16  -7   1  247.68   46.60
   8   8  -1   80.19   43.70
  16  -8   1   26.00   40.90
  -8  16   1   98.99   46.30
   9   7  -1   35.70   42.70
  -7  16   1  141.69   48.90
  16  -9   1   60.29   41.80
  10   6  -1   78.99   40.30
  16 -10   1   45.10   41.50
  -6  16   1   27.20   44.10
  11   5  -1   40.40   39.80
  -5  16   1   58.99   47.10
  16 -11   1   84.89   45.00
  12   4  -1  -84.29   39.30
  -4  16   1   56.19   48.60
  16 -12   1  -31.30   42.80
  13   3  -1  164.98   45.30
  16 -13   1  229.88   54.19
  -3  16   1  238.68   54.09
  14   2  -1  202.78   44.30
  -2  16   1  169.48   53.29
  16 -14   1  185.28   55.99
  -1  16   1  469.65   71.69
  16 -15   1  499.25   73.99
  16   0  -1  725.93   79.99
   0  16   1  785.02   91.29
  16 -16   1  821.52   93.19
  17  -1  -1  131.19   43.40
   1  16   1  219.28   62.19
 -16  18  -1  251.67   66.89
  18  -2  -1  249.88   47.40
   2  16   1  137.89   62.59
 -16  19  -1  195.38   65.19
  19  -3  -1   68.79   40.00
   3  16   1   98.79   61.89
 -16  20  -1  146.69   65.59
  20  -4  -1  128.79   42.60
   4  16   1  131.79   65.99
 -16  21  -1  -80.99   59.29
  21  -5  -1   58.69   39.60
   5  16   1   56.79   66.19
  22  -6  -1  188.08   45.80
 -16  22  -1   87.49   65.09
   6  16   1   55.09   69.29
 -16  23  -1   -6.60   63.79
   7  16   1   35.60   69.19
 -16  24  -1   71.49   71.19
   8  16   1   76.79   72.99
 -16  25  -1   79.89   72.09
   9  16   1    3.30   75.49
 -16  26  -1   85.89   75.39
  10  16   1  -15.90   79.99
 -16  27  -1   39.10   75.59
  11  16   1  -34.90   79.99
 -16  28  -1   78.79   77.89
  12  16   1  105.19   81.19
 -16  29  -1   27.20   79.99
  13  16   1  -98.79   79.19
 -12  29  -1  -54.29   72.39
 -11  28  -1   86.59   78.59
 -10  27  -1   50.49   76.59
 -27  17   1   31.60   53.19
  -9  26  -1  -50.79   69.99
 -26  17   1   61.79   52.39
  -8  25  -1  -81.89   65.69
  17   8   1  -37.40   63.59
 -25  17   1   54.59   53.99
  -7  24  -1  -47.40   62.59
  17   7   1   80.39   65.99
 -24  17   1   82.99   56.79
  -6  23  -1  -11.80   61.49
 -23  17   1   42.10   53.29
  17   6   1  -55.69   60.59
  -5  22  -1  113.29   60.89
 -22  17   1   84.59   59.89
  17   5   1  237.48   64.99
  -4  21  -1   85.69   60.09
  17   4   1   19.40   55.99
 -21  17   1   41.60   56.39
  -3  20  -1  111.49   59.69
 -20  17   1   50.79   58.09
  17   3   1  112.59   56.69
  -2  19  -1   40.80   55.89
 -19  17   1   69.99   55.59
  17   2   1   41.10   49.50
  -1  18  -1  385.06   71.09
  17   1   1  289.07   60.09
 -18  17   1  419.66   72.39
   0  17  -1   86.79   55.39
  17   0   1   87.69   47.40
 -17  17   1   67.29   57.49
   1  16  -1  285.87   65.29
  17  -1   1  421.06   60.09
 -16  17   1  297.97   70.49
   2  15  -1   69.49   53.09
 -15  17   1  123.99   54.99
  -2 -15   1   50.69   46.30
  17  -2   1   23.30   43.60
   3  14  -1   -3.80   48.70
 -14  17   1   64.69   51.99
  -3 -14   1  -20.90   44.40
  17  -3   1   91.09   43.60
   4  13  -1   52.79   50.09
 -13  17   1   35.70   49.90
  17  -4   1    1.70   40.60
   5  12  -1   93.99   50.99
  17  -5   1    2.20   38.50
 -12  17   1   59.49   52.19
   6  11  -1  202.68   53.09
 -11  17   1   98.69   52.89
  17  -6   1  217.78   47.20
   7  10  -1  237.08   54.89
 -10  17   1  215.48   57.89
  17  -7   1  292.07   51.39
   8   9  -1    2.30   44.70
  17  -8   1   38.60   39.90
  -9  17   1  -16.70   43.90
   9   8  -1  122.49   47.40
  -8  17   1   39.30   48.10
  17  -9   1  195.28   47.60
  10   7  -1  140.29   46.10
  -7  17   1   76.89   47.70
  17 -10   1  -51.79   41.40
  11   6  -1  370.86   59.19
  -6  17   1  394.46   66.89
  17 -11   1  437.06   63.69
  12   5  -1  254.07   50.29
  17 -12   1  188.68   53.49
  -5  17   1  210.78   56.39
  13   4  -1   75.59   45.20
  -4  17   1  115.49   52.89
  17 -13   1   90.99   50.49
  14   3  -1  127.59   47.30
  -3  17   1   68.49   49.80
  17 -14   1  206.08   55.99
  15   2  -1   65.69   41.80
  -2  17   1  172.08   55.29
  17 -15   1   46.70   51.29
  16   1  -1  220.18   48.10
  -1  17   1  201.18   60.99
  17 -16   1  241.08   63.79
  17   0  -1   67.49   42.90
   0  17   1   89.99   56.09
  17 -17   1  223.88   59.19
 -17  18  -1  489.05   79.59
  18  -1  -1  435.26   57.59
   1  17   1  369.16   75.69
  19  -2  -1   18.90   41.30
 -17  19  -1   94.89   60.59
   2  17   1  161.88   62.99
 -17  20  -1  238.08   70.49
  20  -3  -1  164.08   46.60
   3  17   1  237.88   71.59
  21  -4  -1   48.90   39.30
 -17  21  -1  124.99   67.69
   4  17   1   55.59   64.19
 -17  22  -1   94.29   69.59
   5  17   1  193.28   74.99
 -17  23  -1   59.19   69.79
   6  17   1  113.39   72.59
 -17  24  -1   19.10   73.79
   7  17   1  212.58   78.39
 -17  25  -1   51.09   74.69
   8  17   1   59.99   74.29
 -17  26  -1   65.99   76.39
   9  17   1  -11.00   76.39
 -17  27  -1   66.69   79.09
  10  17   1  162.08   87.89
 -17  28  -1  -30.10   74.49
  11  17   1   91.19   86.39
 -17  29  -1   34.20   79.49
  12  17   1   60.89   82.19
 -11  29  -1   47.10   78.39
 -10  28  -1   39.50   76.29
 -28  18   1  -42.90   53.69
  -9  27  -1   76.19   73.99
 -27  18   1  125.39   59.19
  -8  26  -1   48.50   72.09
 -26  18   1   51.59   57.29
  -7  25  -1  -60.49   63.49
 -25  18   1  -61.99   50.79
  -6  24  -1  -44.00   59.59
  18   6   1  -46.50   62.99
 -24  18   1  -11.00   53.49
  -5  23  -1 -113.19   55.79
 -23  18   1  -40.70   52.09
  18   5   1    7.50   60.59
  -4  22  -1  141.69   64.19
  18   4   1   18.40   56.09
 -22  18   1    5.30   57.19
  -3  21  -1  -21.90   56.39
  18   3   1   -9.70   51.29
 -21  18   1   15.60   55.59
  -2  20  -1   47.20   58.89
  18   2   1   -5.20   49.70
 -20  18   1   -3.90   57.09
  -1  19  -1   20.70   58.19
  18   1   1    1.60   49.99
 -19  18   1    4.80   59.19
   0  18  -1  258.37   65.19
  18   0   1  256.57   57.29
 -18  18   1  167.48   64.19
   1  17  -1  455.55   73.39
 -17  18   1  359.06   73.19
  18  -1   1  296.47   60.89
   2  16  -1  436.96   71.59
  18  -2   1  216.78   54.89
 -16  18   1  213.18   67.49
  -2 -16   1  359.16   61.39
   3  15  -1  308.77   66.59
  18  -3   1  399.56   59.49
 -15  18   1  347.67   70.19
  -3 -15   1  332.97   60.89
   4  14  -1  174.68   57.39
  18  -4   1   -4.20   42.50
 -14  18   1  -10.20   53.89
   5  13  -1   95.59   55.09
 -13  18   1   67.69   58.09
  18  -5   1  145.49   45.70
   6  12  -1  220.78   58.09
  18  -6   1  121.99   46.70
 -12  18   1  220.78   58.09
   7  11  -1   91.69   51.69
  18  -7   1  103.29   43.60
 -11  18   1   -0.20   51.39
   8  10  -1   30.40   49.40
  18  -8   1  115.89   43.70
 -10  18   1  100.69   53.69
   9   9  -1  -40.20   45.20
  18  -9   1   74.59   44.30
  -9  18   1   32.30   49.00
  10   8  -1  193.58   49.99
  18 -10   1  176.78   51.79
  -8  18   1   37.40   51.39
  11   7  -1   50.09   44.20
  -7  18   1   51.59   50.49
  18 -11   1   53.59   44.50
  12   6  -1    0.60   43.50
  18 -12   1 -100.89   44.30
  -6  18   1  117.19   54.19
  13   5  -1  347.77   60.09
  -5  18   1  298.67   64.79
  18 -13   1  376.56   64.39
  14   4  -1  161.48   50.59
  -4  18   1  149.59   57.49
  18 -14   1  270.47   60.59
  -3  18   1  253.37   63.89
  18 -15   1  230.98   60.69
  16   2  -1  198.98   48.80
  -2  18   1  222.88   63.49
  18 -16   1  295.87   64.59
  17   1  -1  441.16   60.69
  18 -17   1  451.95   75.19
  -1  18   1  339.47   70.89
  18   0  -1  482.55   64.09
   0  18   1  481.45   78.89
 -18  19  -1  277.97   70.59
  19  -1  -1  164.08   48.50
   1  18   1  246.68   67.99
 -18  20  -1   67.59   62.39
  20  -2  -1   20.00   42.20
   2  18   1   86.59   62.99
 -18  21  -1   24.70   63.89
   3  18   1  -59.59   61.29
 -18  22  -1   69.69   69.29
   4  18   1   19.30   67.59
 -18  23  -1   -1.50   67.09
   5  18   1 -151.98   65.39
 -18  24  -1   60.19   72.19
   6  18   1   17.30   71.69
 -18  25  -1   59.99   74.19
   7  18   1  -68.89   69.69
 -18  26  -1   38.50   73.09
   8  18   1  -82.69   72.19
 -18  27  -1   37.00   79.59
   9  18   1    1.40   83.39
 -18  28  -1   48.30   81.39
  10  18   1  131.39   91.39
 -18  29  -1   96.39   86.39
  11  18   1   15.20   86.69
 -10  29  -1   77.09   76.49
  -9  28  -1  -39.60   72.69
 -28  19   1   -8.10   57.89
  -8  27  -1  101.79   71.59
 -27  19   1   35.00   60.19
  -7  26  -1   36.40   67.99
 -26  19   1   -3.50   57.29
  -6  25  -1    7.00   64.29
 -25  19   1  -28.50   58.29
  -5  24  -1  -52.49   60.79
 -24  19   1  -48.40   57.69
  -4  23  -1    3.70   61.69
 -23  19   1  -29.80   58.89
  19   4   1  -34.20   56.89
  -3  22  -1   66.09   64.19
  19   3   1   -3.90   55.39
 -22  19   1   56.99   63.69
  -2  21  -1  -79.79   55.19
 -21  19   1  -86.19   55.59
  19   2   1   51.29   54.69
  -1  20  -1   99.79   62.29
  19   1   1  139.49   57.29
 -20  19   1   67.49   61.59
   0  19  -1   -1.40   57.79
  19   0   1  -69.19   47.80
 -19  19   1  -20.30   56.99
   1  18  -1   26.20   58.39
  19  -1   1   68.59   54.19
 -18  19   1  461.25   74.89
   2  17  -1  -13.40   55.79
 -17  19   1  -35.30   56.39
  19  -2   1   -4.70   48.00
   3  16  -1   46.20   55.79
 -16  19   1   54.29   60.49
  19  -3   1   76.79   48.00
  -3 -16   1  -37.50   48.60
   4  15  -1  213.08   60.79
 -15  19   1  190.88   66.89
  19  -4   1   50.09   49.70
  -4 -15   1   89.89   51.09
   5  14  -1   73.19   57.29
 -14  19   1   60.99   58.69
  19  -5   1   60.99   43.90
   6  13  -1   90.39   56.69
  19  -6   1   -4.70   43.50
 -13  19   1   -4.80   53.29
   7  12  -1   11.30   52.69
  19  -7   1  -36.20   41.70
 -12  19   1   27.30   53.89
   8  11  -1  107.59   52.79
  19  -8   1    8.90   44.20
 -11  19   1   67.29   55.59
   9  10  -1  207.48   54.59
  19  -9   1  173.58   50.59
 -10  19   1  141.29   56.39
  10   9  -1   22.90   50.49
  -9  19   1  136.49   55.99
  19 -10   1  111.19   48.40
  11   8  -1   60.49   47.50
  19 -11   1   48.70   46.30
  -8  19   1  -11.90   51.69
  12   7  -1  -51.09   44.40
  19 -12   1  125.09   51.39
  -7  19   1  125.99   55.29
  13   6  -1   82.19   47.70
  19 -13   1  192.58   54.69
  -6  19   1   53.19   54.59
  14   5  -1  -31.70   47.40
  19 -14   1   27.60   51.29
  -5  19   1   50.29   52.79
  15   4  -1  -46.60   46.60
  -4  19   1  -57.99   50.99
  19 -15   1    5.90   51.99
  16   3  -1   63.19   47.40
  19 -16   1   71.89   58.09
  -3  19   1   49.70   53.99
  17   2  -1   99.79   46.60
  19 -17   1  133.29   62.19
  -2  19   1   19.40   56.19
  18   1  -1  113.69   49.99
  -1  19   1  255.97   67.99
 -19  19  -1   77.29   60.59
   0  19   1   42.40   60.89
 -19  20  -1  -35.20   58.99
   1  19   1   57.39   64.59
 -19  21  -1   26.90   64.99
   2  19   1   37.70   67.89
 -19  22  -1   67.39   69.29
   3  19   1   85.69   71.19
 -19  23  -1  -42.50   68.19
   4  19   1  101.69   70.49
 -19  24  -1   -5.80   70.99
   5  19   1  428.16   88.29
 -19  25  -1   46.20   73.19
   6  19   1   59.39   79.59
 -19  26  -1   96.59   77.49
   7  19   1  -31.10   72.09
 -19  27  -1   89.19   82.79
   8  19   1 -102.09   77.79
 -19  28  -1   22.70   78.69
   9  19   1  -86.69   85.19
 -19  29  -1  -25.90   79.69
  10  19   1  -36.30   87.59
  -8  28  -1  -41.80   69.79
 -28  20   1  -44.00   59.79
  -7  27  -1   26.50   70.59
 -27  20   1   39.30   62.49
  -6  26  -1   75.49   70.39
 -26  20   1   68.89   63.29
  -5  25  -1   -1.60   69.29
 -25  20   1   62.99   65.49
  -4  24  -1    1.20   65.29
 -24  20   1  -64.99   60.69
  -3  23  -1  -60.89   60.79
 -23  20   1   23.10   62.99
  -2  22  -1   89.79   63.39
  20   2   1  146.49   61.29
 -22  20   1  -16.90   61.39
  -1  21  -1   25.90   62.79
 -21  20   1   67.09   63.69
  20   1   1    3.40   54.39
   0  20  -1   82.29   63.59
  20   0   1   38.20   54.99
 -20  20   1    6.30   60.99
   1  19  -1   54.79   61.09
  20  -1   1   57.99   53.79
 -19  20   1  137.59   66.09
   2  18  -1   91.39   60.69
 -18  20   1   56.39   61.69
  20  -2   1   18.10   49.80
   3  17  -1   99.89   62.19
 -17  20   1  174.68   67.39
  -3 -17   1  122.49   55.59
  20  -3   1   83.49   51.69
   4  16  -1  225.08   66.89
  20  -4   1  204.28   56.99
  -4 -16   1  197.38   59.69
 -16  20   1  150.08   67.49
 -15  20   1  265.87   71.89
  20  -5   1  286.77   58.09
   6  14  -1  185.88   63.79
 -14  20   1  111.99   62.89
  20  -6   1  117.99   48.30
   7  13  -1   98.29   58.09
 -13  20   1   89.99   60.79
  20  -7   1  179.58   51.39
   8  12  -1    6.90   53.59
 -12  20   1   20.70   57.49
  20  -8   1   66.59   44.40
   9  11  -1   28.60   52.19
  20  -9   1   45.80   47.20
 -11  20   1   81.89   54.79
  10  10  -1   65.29   54.19
 -10  20   1  114.39   57.29
  20 -10   1   11.30   47.30
  11   9  -1  202.08   56.09
  20 -11   1  149.99   53.99
  -9  20   1  162.38   61.29
  12   8  -1   83.69   49.60
  -8  20   1   48.40   56.19
  20 -12   1   67.09   50.89
  13   7  -1  -74.39   44.90
  20 -13   1  -43.30   49.10
  -7  20   1  -31.30   55.59
  14   6  -1  -74.69   49.00
  -6  20   1 -117.69   52.69
  20 -14   1  -36.20   50.19
  15   5  -1  218.78   54.99
  20 -15   1   44.90   57.19
  -5  20   1  154.58   61.39
  16   4  -1  197.18   53.39
  -4  20   1  151.18   64.09
  20 -16   1  115.49   59.59
  17   3  -1  330.57   56.79
  -3  20   1  104.09   60.69
  20 -17   1  208.98   65.79
  18   2  -1   85.89   49.60
  20 -18   1   88.59   55.89
  -2  20   1  -38.10   58.39
 -20  19  -1   58.49   61.29
  -1  20   1   -6.60   60.49
 -20  20  -1  -53.99   59.59
   0  20   1   79.09   64.89
 -20  21  -1   74.29   64.99
   1  20   1  -58.09   62.39
 -20  22  -1  133.89   73.39
   2  20   1   91.09   71.39
 -20  23  -1   14.00   70.29
   3  20   1  -36.00   68.99
 -20  24  -1   94.09   74.99
   4  20   1   -5.40   74.39
 -20  25  -1  141.09   79.99
   5  20   1   85.69   77.19
 -20  26  -1   78.39   77.89
   6  20   1  133.19   83.69
 -20  27  -1  139.49   82.29
   7  20   1  -64.49   83.79
 -20  28  -1  122.09   85.39
   8  20   1 -107.89   79.29
  -7  28  -1  145.89   81.09
 -28  21   1   38.50   63.99
  -6  27  -1   -1.60   71.29
 -27  21   1   20.30   64.39
  -5  26  -1   -2.70   66.39
 -26  21   1   56.89   64.79
  -4  25  -1   93.79   67.49
 -25  21   1  -92.19   63.29
  -3  24  -1   32.20   68.49
 -24  21   1  -45.60   64.59
  -2  23  -1  -95.39   61.99
 -23  21   1   -7.80   63.09
  -1  22  -1  133.89   68.99
 -22  21   1   35.60   68.99
   0  21  -1  102.39   64.99
 -21  21   1  177.08   70.79
  21   0   1   54.49   59.99
   1  20  -1  109.59   65.09
  21  -1   1   64.19   56.59
 -20  21   1  220.38   70.79
   2  19  -1   -3.20   65.39
  21  -2   1  -33.40   50.09
 -19  21   1  139.19   68.29
   3  18  -1   -7.70   60.69
 -18  21   1  -60.09   61.79
  21  -3   1    3.00   52.79
   4  17  -1  -23.10   62.59
  21  -4   1   33.00   48.30
  -4 -17   1  102.09   54.19
 -17  21   1   84.79   65.89
   5  16  -1   39.70   62.99
  -5 -16   1   26.20   52.99
  21  -5   1   66.39   48.60
 -16  21   1  -28.40   61.09
   6  15  -1  108.79   61.39
 -15  21   1   21.80   62.89
  21  -6   1    0.10   47.60
   7  14  -1    8.10   59.59
 -14  21   1   88.79   64.09
  21  -7   1   91.79   48.20
   8  13  -1  -18.90   57.89
  21  -8   1  -10.70   44.40
 -13  21   1   35.50   58.59
   9  12  -1   31.60   55.79
 -12  21   1  137.09   57.69
  21  -9   1   56.39   47.30
  10  11  -1   62.39   55.89
 -11  21   1   66.79   61.29
  21 -10   1   12.70   47.00
  11  10  -1  151.18   57.99
  21 -11   1   89.49   50.39
 -10  21   1  205.08   65.69
  12   9  -1   -8.20   51.09
  -9  21   1   45.30   59.89
  21 -12   1  123.29   51.89
  13   8  -1  -24.80   47.70
  -8  21   1   15.50   59.59
  21 -13   1  122.29   53.89
  14   7  -1  -14.20   50.19
  -7  21   1  -11.00   56.19
  21 -14   1  -29.30   50.49
  15   6  -1    8.60   52.89
  -6  21   1   76.39   60.79
  21 -15   1   94.49   56.49
  16   5  -1  -23.00   49.50
  -5  21   1  -70.09   54.89
  21 -16   1  -13.70   55.39
  17   4  -1   78.19   51.39
  -4  21   1   55.69   60.49
  21 -17   1   57.99   58.99
  -3  21   1  141.79   63.99
  21 -18   1   19.20   58.59
  -2  21   1   24.70   60.79
 -21  20  -1   87.39   64.99
  -1  21   1   51.49   61.79
 -21  21  -1  -56.99   61.09
   0  21   1   49.30   64.69
 -21  22  -1   84.19   68.69
   1  21   1   -0.30   67.49
 -21  23  -1   62.49   73.89
   2  21   1  -11.20   71.99
 -21  24  -1  -35.10   69.89
   3  21   1   65.49   77.09
 -21  25  -1  -22.80   73.99
   4  21   1  112.69   80.29
 -21  26  -1   43.70   81.79
   5  21   1  107.69   87.29
 -21  27  -1   49.90   82.09
   6  21   1   24.80   83.79
 -21  28  -1  108.09   87.69
   7  21   1  186.48   92.19
 -28  22   1 -106.69   61.69
  -5  27  -1   57.39   73.79
 -27  22   1   15.00   65.29
  -4  26  -1  156.48   80.69
 -26  22   1   -6.80   65.79
  -3  25  -1  107.39   76.39
 -25  22   1  -89.19   61.89
  -2  24  -1  -20.50   66.79
 -24  22   1   56.89   67.69
  -1  23  -1   74.39   70.29
 -23  22   1  -11.30   65.89
   0  22  -1  -22.90   64.49
 -22  22   1    0.70   68.59
   1  21  -1   70.09   68.29
 -21  22   1   -4.00   65.79
 -20  22   1  105.39   68.29
  22  -2   1    5.00   53.19
   3  19  -1   76.39   67.29
  22  -3   1   82.29   57.29
 -19  22   1   45.90   69.39
   4  18  -1  170.18   71.49
  22  -4   1   70.39   51.19
 -18  22   1   87.99   66.99
   5  17  -1  187.68   69.89
  -5 -17   1  159.08   56.99
  22  -5   1  175.58   57.59
 -17  22   1  145.09   70.59
   6  16  -1  206.78   70.19
 -16  22   1  227.28   74.19
  22  -6   1  144.89   55.39
   7  15  -1  234.38   66.59
 -15  22   1  -46.80   60.99
  22  -7   1   65.49   49.60
   8  14  -1   94.49   63.99
  22  -8   1  117.39   53.19
 -14  22   1   27.30   59.89
   9  13  -1    8.90   57.69
  22  -9   1   80.09   51.39
 -13  22   1   66.29   62.59
  10  12  -1   84.09   60.29
  22 -10   1   52.59   49.80
 -12  22   1  191.38   66.39
  11  11  -1  112.19   62.19
  22 -11   1   86.09   52.09
 -11  22   1   71.89   63.19
  12  10  -1   17.90   54.89
  22 -12   1   70.19   51.79
 -10  22   1   -4.80   60.29
  13   9  -1  -23.10   53.69
  22 -13   1  -28.50   49.80
  -9  22   1  131.99   66.09
  14   8  -1   80.39   55.29
  22 -14   1    5.20   53.49
  -8  22   1  166.18   65.39
  15   7  -1  102.99   60.19
  22 -15   1  -28.80   53.79
  -7  22   1   68.79   59.99
  16   6  -1   39.20   56.79
  -6  22   1   76.69   60.79
  22 -16   1  -46.30   54.99
  -5  22   1   17.50   61.29
  22 -17   1   97.19   60.59
  -4  22   1   51.59   64.29
  22 -18   1   73.29   59.49
  -3  22   1   47.10   63.49
 -22  20  -1 -116.39   59.59
  -2  22   1   17.30   62.19
 -22  21  -1  -63.19   61.89
  -1  22   1   20.80   65.39
 -22  22  -1   61.19   67.89
   0  22   1   45.50   68.09
 -22  23  -1   28.30   70.89
   1  22   1 -156.78   66.79
 -22  24  -1   17.90   69.39
   2  22   1   91.29   77.09
 -22  25  -1  269.87   86.99
   3  22   1   62.59   77.39
 -22  26  -1   35.50   78.89
   4  22   1  -31.30   77.09
 -22  27  -1   86.39   85.59
   5  22   1   43.20   88.29
 -22  28  -1  -15.60   81.79
   6  22   1   -8.50   88.59
  -4  27  -1   14.40   76.69
 -27  23   1  124.99   70.59
  -3  26  -1    6.30   74.19
 -26  23   1   55.59   70.29
  -2  25  -1   22.10   72.29
 -25  23   1  -32.10   67.49
  -1  24  -1   -4.90   70.19
 -24  23   1    2.50   69.89
   0  23  -1  -19.00   69.99
 -23  23   1 -107.39   65.79
   1  22  -1  -30.10   69.69
 -22  23   1   11.90   69.39
   2  21  -1  -27.10   68.89
 -21  23   1   19.10   69.99
   3  20  -1  -28.50   69.29
 -20  23   1  -41.50   66.49
   4  19  -1    0.40   70.89
 -19  23   1  -76.49   64.69
  23  -4   1   -1.30   52.99
   5  18  -1   89.09   72.79
 -18  23   1   39.60   70.29
  23  -5   1  -10.60   51.89
   6  17  -1   65.79   68.49
  23  -6   1   35.00   51.59
  -6 -17   1  -61.99   53.19
 -17  23   1  125.29   68.99
   7  16  -1  140.09   68.99
 -16  23   1   17.80   64.29
  23  -7   1  -16.00   48.00
   8  15  -1 -137.59   59.19
 -15  23   1  -54.39   65.29
  23  -8   1  -72.39   45.60
   9  14  -1   21.70   59.19
  23  -9   1  -18.60   48.30
 -14  23   1  -38.00   64.19
  10  13  -1    5.70   62.99
 -13  23   1    0.60   63.89
  23 -10   1   37.50   49.70
  11  12  -1  128.89   63.59
 -12  23   1    1.50   65.19
  23 -11   1   45.20   50.79
  12  11  -1   36.90   57.19
 -11  23   1  -75.99   61.19
  23 -12   1   22.40   50.99
  13  10  -1   15.20   57.09
  23 -13   1  -63.29   51.69
 -10  23   1  -47.00   64.49
  14   9  -1   72.39   54.69
  23 -14   1  -41.50   53.89
  -9  23   1  -50.09   62.69
  15   8  -1  -20.90   58.09
  -8  23   1   12.30   59.69
  23 -15   1    6.90   54.59
  -7  23   1   -8.70   59.09
  23 -16   1  -19.60   56.19
  -6  23   1  -29.30   60.19
  23 -17   1   15.40   55.99
  -5  23   1   21.50   64.19
  23 -18   1  -77.69   54.99
  -4  23   1  -31.60   62.39
 -23  20  -1   -9.70   63.09
  -3  23   1    2.10   64.29
 -23  21  -1  -29.60   63.49
  -2  23   1  -81.69   62.19
 -23  22  -1   -9.10   64.29
  -1  23   1   -5.70   68.09
 -23  23  -1   -7.00   71.19
   0  23   1  136.69   80.19
 -23  24  -1   14.20   72.49
   1  23   1   51.19   77.89
 -23  25  -1   92.79   78.59
   2  23   1  197.88   84.49
 -23  26  -1   28.60   78.89
   3  23   1   54.09   84.29
 -23  27  -1  -75.19   77.99
   4  23   1    0.10   84.29
  -2  26  -1   47.50   76.59
 -26  24   1   84.29   74.59
  -1  25  -1  209.58   85.29
 -25  24   1  107.89   76.89
   0  24  -1  -98.29   67.79
 -24  24   1    7.00   72.49
   1  23  -1   21.70   76.79
 -23  24   1  -12.00   72.79
   2  22  -1  -38.20   72.49
 -22  24   1    5.40   69.59
   3  21  -1  -85.29   71.69
 -21  24   1    7.10   69.79
   4  20  -1  -31.90   74.19
 -20  24   1  -40.90   71.99
   5  19  -1  -12.80   70.89
 -19  24   1  -36.80   69.09
   6  18  -1   34.00   71.79
  24  -6   1   63.99   54.09
 -18  24   1   63.19   72.19
   7  17  -1   23.20   68.39
  24  -7   1   48.50   52.39
 -17  24   1  -40.60   66.59
  -7 -17   1   62.39   58.09
   8  16  -1  104.39   69.49
 -16  24   1   13.20   68.09
  24  -8   1  -46.60   49.50
   9  15  -1   94.39   70.99
 -15  24   1   68.19   71.99
  24  -9   1  -14.10   52.59
  10  14  -1   51.19   69.89
 -14  24   1   65.99   72.69
  24 -10   1  -32.80   52.29
  11  13  -1  227.48   73.39
 -13  24   1  105.79   70.19
  24 -11   1  159.08   59.49
  12  12  -1  190.98   67.49
  24 -12   1    3.30   55.19
 -12  24   1  237.98   73.99
  13  11  -1  236.98   68.69
  24 -13   1  169.48   62.99
 -11  24   1  292.97   80.69
  14  10  -1   54.59   58.79
  24 -14   1    7.40   57.99
 -10  24   1  -13.60   65.39
  24 -15   1  109.19   58.49
  -9  24   1  -18.30   65.79
  24 -16   1   21.10   58.89
  -8  24   1    8.30   62.99
  -7  24   1   64.49   65.29
  24 -17   1    8.70   60.49
  -6  24   1   60.09   66.39
  24 -18   1  -52.59   59.59
  24 -19   1   18.10   63.09
  -5  24   1  140.79   69.59
  -4  24   1  -41.60   67.39
 -24  21  -1   21.70   65.59
  -3  24   1  146.89   75.19
 -24  22  -1    9.20   66.59
  -2  24   1  -37.20   67.99
 -24  23  -1    3.70   69.79
  -1  24   1   18.80   72.19
 -24  24  -1  -94.89   68.49
   0  24   1   46.10   76.69
 -24  25  -1   95.79   80.39
   1  24   1   49.30   83.49
 -24  26  -1   92.59   83.49
   2  24   1  105.59   84.79
  -1  26  -1    2.50   78.79
 -26  25   1   95.19   79.29
   0  25  -1   64.69   80.89
 -25  25   1 -131.89   68.59
   1  24  -1  -57.89   76.29
 -24  25   1  -57.09   69.49
   2  23  -1  -47.10   76.79
 -23  25   1  -14.90   74.29
   3  22  -1   -8.90   73.59
 -22  25   1   80.99   77.79
   4  21  -1   70.39   79.99
 -21  25   1    2.10   72.79
   5  20  -1   74.69   76.39
 -20  25   1   -5.80   72.19
   6  19  -1  -28.80   71.39
 -19  25   1   29.30   71.49
   7  18  -1   10.80   71.19
 -18  25   1   39.80   74.29
   8  17  -1   91.89   74.49
 -17  25   1    4.90   71.69
  25  -8   1  -19.00   52.09
  -8 -17   1  -12.90   57.59
   9  16  -1   16.70   68.39
 -16  25   1   61.29   73.69
  25  -9   1   13.30   53.59
  10  15  -1  138.39   75.79
 -15  25   1   31.50   71.49
  25 -10   1  112.29   56.79
  11  14  -1  -20.10   66.29
 -14  25   1   -2.70   70.99
  25 -11   1    0.40   52.39
  12  13  -1   54.39   66.29
 -13  25   1  -23.50   70.59
  25 -12   1   72.59   55.39
  13  12  -1  -36.20   64.29
 -12  25   1  -41.70   70.09
  25 -13   1   20.40   56.79
 -11  25   1  159.48   77.39
  25 -14   1   50.39   60.19
  25 -15   1   22.50   56.79
 -10  25   1  129.29   71.89
  -9  25   1   98.79   70.69
  25 -16   1   56.69   62.89
  25 -17   1  -84.89   56.09
  -8  25   1    5.00   66.89
  25 -18   1   59.59   64.59
  -7  25   1   41.00   64.69
  25 -19   1   11.70   63.49
  -6  25   1   -1.80   67.99
  -5  25   1   69.89   70.49
 -25  21  -1  -47.30   61.69
  -4  25   1   21.10   69.39
 -25  22  -1 -143.39   61.89
  -3  25   1   68.09   72.69
 -25  23  -1  180.28   77.49
  -2  25   1   15.60   74.89
 -25  24  -1   81.39   74.39
  -1  25   1  113.69   83.39
 -25  25  -1   25.10   76.49
   0  25   1  -91.99   77.29
 -25  26  -1 -100.39   76.49
   1  25   1  -53.19   80.99
   1  25  -1 -163.68   72.89
 -25  26   1   85.89   81.19
   2  24  -1  -27.20   83.69
 -24  26   1   84.99   78.79
   3  23  -1   -6.10   81.69
 -23  26   1   94.19   80.99
   4  22  -1  -75.89   78.29
 -22  26   1    2.50   75.29
   5  21  -1  -55.09   80.49
 -21  26   1   38.30   75.99
   6  20  -1   43.90   78.89
 -20  26   1   38.60   74.29
   7  19  -1   -8.40   75.99
 -19  26   1   80.59   77.69
   8  18  -1   62.79   77.29
 -18  26   1  -11.10   76.59
   9  17  -1   12.00   74.59
  -9 -17   1   95.99   66.79
 -17  26   1  -40.50   73.49
  10  16  -1 -104.99   70.79
 -16  26   1 -146.79   71.89
  26 -10   1 -122.79   50.29
  11  15  -1   60.29   75.39
  26 -11   1  173.38   62.59
 -15  26   1  127.39   79.69
  12  14  -1   28.00   69.49
 -14  26   1  143.19   76.59
  26 -12   1   49.00   58.89
  13  13  -1  228.78   97.79
 -13  26   1  231.68   84.69
  26 -13   1   63.89   60.99
 -12  26   1  109.39   77.89
  26 -14   1   28.20   61.29
 -11  26   1   99.29   73.79
  26 -15   1   10.50   59.09
 -10  26   1  -41.90   65.19
  26 -16   1   14.60   60.99
  -9  26   1   16.70   71.59
  26 -17   1   -8.00   61.19
  26 -18   1  -22.50   59.19
  -8  26   1   37.30   69.79
  26 -19   1  125.59   68.79
  -7  26   1   -9.20   68.09
  -6  26   1  113.59   73.49
 -26  21  -1   88.69   69.09
  -5  26   1   87.69   73.19
 -26  22  -1   72.29   68.49
  -4  26   1   37.50   70.99
 -26  23  -1  143.59   74.99
  -3  26   1  -92.89   69.39
 -26  24  -1  -25.20   76.09
  -2  26   1   27.70   78.89
 -26  25  -1   18.90   73.99
  -1  26   1  -82.29   73.89
   4  23  -1   26.20   80.89
 -23  27   1    8.40   78.99
   5  22  -1   69.99   86.39
 -22  27   1  144.19   85.89
   6  21  -1  136.49   87.99
 -21  27   1 -113.59   75.39
   7  20  -1 -176.58   75.49
 -20  27   1  127.49   83.89
   8  19  -1  -67.49   76.59
 -19  27   1  193.78   87.19
   9  18  -1  227.78   88.59
 -18  27   1   35.10   77.49
  10  17  -1   73.29   81.29
 -17  27   1  170.88   85.29
  11  16  -1   45.20   79.69
 -16  27   1  142.99   83.79
  27 -12   1   42.70   56.39
 -15  27   1  168.88   82.79
  27 -13   1  -11.40   58.29
 -14  27   1 -118.09   71.19
 -13  27   1   55.49   79.09
  27 -14   1  -20.80   59.59
  27 -15   1    8.60   60.69
 -12  27   1  -68.49   69.39
 -11  27   1    2.20   69.79
  27 -16   1   -3.90   60.69
 -10  27   1   -1.00   71.09
  27 -17   1  116.79   65.59
  -9  27   1  131.29   75.99
  27 -18   1   56.49   65.69
  -8  27   1   -6.40   70.79
  27 -19   1   -7.30   65.39
  -7  27   1   39.40   75.99
 -27  21  -1  -11.30   66.99
  -6  27   1  -58.09   71.39
 -27  22  -1  -10.80   66.29
  -5  27   1    3.20   73.29
 -27  23  -1   19.80   71.69
  -4  27   1   58.69   79.59
   6  22  -1  123.99   92.99
 -22  28   1  -35.50   82.59
   7  21  -1   57.49   90.09
 -21  28   1   66.09   85.69
   8  20  -1   59.29   88.89
 -20  28   1  147.89   91.09
   9  19  -1   -5.90   79.19
 -19  28   1 -147.79   76.89
  10  18  -1  204.58   91.79
 -18  28   1   17.00   81.09
 -17  28   1  185.88   88.59
 -16  28   1   43.40   78.99
 -15  28   1  130.19   85.99
  28 -14   1   95.99   67.69
 -14  28   1   22.80   79.39
  28 -15   1  -62.99   57.19
 -13  28   1   44.90   74.99
  28 -16   1  120.79   66.29
 -12  28   1   56.49   74.39
  28 -17   1  130.39   68.19
 -11  28   1  -29.40   73.69
  28 -18   1   14.70   65.19
 -10  28   1   15.50   76.19
  28 -19   1   92.39   68.49
  -9  28   1  123.29   83.29
  -8  28   1  -48.20   71.69
 -28  21  -1  150.98   72.79
  -7  28   1   33.50   77.09
 -28  22  -1  145.69   72.89
 -19  29   1  -75.99   82.69
 -18  29   1   57.69   84.59
 -17  29   1  -13.80   82.89
 -16  29   1   95.49   88.29
 -15  29   1  116.09   85.79
 -14  29   1  219.78   88.89
 -13  29   1  -26.60   76.59
  29 -16   1   37.70   70.89
 -12  29   1   75.59   80.59
  29 -17   1  -25.20   60.69
  29 -18   1   92.79   71.19
 -11  29   1  145.09   83.49
 -10  29   1   88.39   83.49
   0   0   2  197.68   27.60
   0   0   2  155.28   20.60
   1   0   2   87.99   19.10
  -1   1   2   89.39   16.30
   0  -1   2   89.09   15.30
   0  -1   2   79.49   23.40
  -1   1   2   58.19   22.00
   1   0  -2   47.60   14.90
   0   1   2   26.80   16.10
  -1   0   2   31.20   12.70
   1  -1   2   19.40   15.00
   1  -1   2   30.80   21.70
  -1   0   2   34.20   20.90
   0   1   2   49.70   21.60
   2  -1  -2  477.65   43.40
  -2   1   2  490.95   42.20
   1   1   2  522.25   48.10
   1  -2   2  548.75   46.00
  -2   1   2  602.44   49.70
   1  -2   2  596.84   53.19
   1  -3   2  243.58   28.50
  -3   2   2  313.07   34.60
  -3   2   2  233.48   24.50
   2   1   2  284.87   34.00
   1  -3   2  169.98   34.60
   0  -2   2  944.81   78.39
   0  -2   2  968.40   73.19
  -2   2   2  959.60   73.79
  -2   2   2  974.50   77.59
   2   0   2  936.71   77.69
   1   1  -2  495.95   40.90
  -1   2   2  506.25   43.30
   2  -1   2  418.76   43.60
  -1  -1   2  494.25   46.80
  -1   2   2  508.45   48.80
  -1  -1   2  467.95   39.00
   2  -2   2 4218.98  322.37
  -2   0   2 4876.01  324.17
   0   2   2 4210.88  322.47
   2  -3   2 1128.19   92.59
   1   2   2 1204.08   92.59
   2  -3   2 1130.59   89.99
   2   2   2 1955.60  150.98
   2  -4   2 1984.10  150.98
   2  -4   2 1951.80  147.79
   2  -5   2 1956.40  142.89
   3   2   2 2008.80  148.79
   2  -5   2 1826.12  144.69
  -5   3   2 1774.62  139.39
   1  -4   2  830.62   62.99
   3   1   2  691.33   68.29
   1  -4   2  718.83   67.79
  -4   3   2  701.33   59.79
  -3   3   2   40.00   24.40
   0  -3   2   61.69   17.90
   3   0   2   82.19   27.50
  -3   3   2   51.89   18.40
   0  -3   2   54.89   26.70
  -2   3   2  255.37   28.10
  -1  -2   2  224.48   22.70
  -1  -2   2  172.58   32.90
  -2   3   2  160.58   30.00
   3  -1   2  224.28   31.20
  -1   3   2 1258.47   92.69
  -2  -1   2 1200.98   94.29
   3  -2   2 1062.59   92.79
   3  -3   2 4333.97  314.17
   0   3   2 4251.77  314.27
   1   3   2 1010.00   83.79
   3  -4   2  946.41   81.29
   3  -5   2   38.90   24.70
   2   3   2   -7.10   35.10
   3  -6   2  436.46   52.79
   3  -6   2  509.55   53.19
   3   3   2  593.74   58.49
   3  -7   2 1246.28  105.39
   3  -7   2 1359.56  104.59
   4   3   2 1279.87  109.79
   2  -6   2 3856.01  279.27
   4   2   2 3584.24  280.87
   2  -6   2 3860.81  278.17
  -6   4   2 3808.22  276.67
   1  -5   2  950.30   85.99
   1  -5   2 1042.10   82.19
   4   1   2 1237.08   90.59
  -5   4   2  955.90   82.19
   0  -4   2 4199.98  294.07
  -4   4   2 3965.90  293.27
   0  -4   2 3983.80  290.67
   4   0   2 3898.71  294.17
  -4   4   2 3900.51  291.17
  -1  -3   2  763.42   59.39
  -1  -3   2  757.82   68.29
  -3   4   2  747.03   62.59
   4  -1   2  611.64   67.39
  -3   4   2  778.12   64.29
  -2   4   2 1674.93  117.79
  -2  -2   2 1624.14  121.99
   4  -2   2 1586.94  119.69
  -2   4   2 1257.57  118.29
  -1   4   2  984.30   79.29
   4  -3   2  898.21   80.29
   0   4   2 5763.52  424.86
   4  -4   2 5878.51  424.46
   4  -5   2  628.24   61.79
   1   4   2  687.13   65.79
   4  -6   2  695.73   62.29
   2   4   2  589.84   66.39
   4  -7   2  546.15   57.69
   3   4   2  545.15   60.19
   8  -4  -2  354.76   36.60
   4  -8   2  268.47   41.80
   4   4   2  297.37   48.10
   9  -5  -2  410.16   43.70
   5   4   2  363.76   56.39
   4  -9   2  381.66   47.30
   3  -8   2   35.30   30.70
   3  -8   2   78.19   29.10
   5   3   2  120.99   39.00
  -7   5   2 1542.95  118.59
   2  -7   2 1520.25  120.79
   2  -7   2 1694.03  119.79
   5   2   2 1329.67  123.29
   5   1   2  229.28   42.10
   1  -6   2  259.57   37.80
  -6   5   2  322.67   34.50
   0   5  -2  -34.40   22.80
  -5   5   2  -22.60   21.20
   0  -5   2   -3.50   27.80
   5   0   2   13.90   30.30
   1   4  -2  898.01   73.49
  -1  -4   2  993.60   79.19
   5  -1   2  919.91   81.09
  -4   5   2  818.02   74.59
  -4   5   2  935.71   76.19
   2   3  -2 1560.24  118.69
  -2  -3   2 1626.44  126.49
   5  -2   2 1550.64  124.49
  -3   5   2 1623.44  123.09
   5  -3   2   87.89   28.50
  -2   5   2    7.30   26.60
  -1   5   2  669.83   66.79
   5  -4   2  766.42   67.29
   0   5   2  545.85   57.49
   5  -5   2  568.94   56.29
   5  -6   2   39.50   28.90
   1   5   2   35.70   32.20
   2   5   2  331.57   44.60
   5  -7   2  276.67   42.40
   5  -8   2  286.27   39.90
   3   5   2  144.49   43.70
   9  -4  -2  414.56   40.80
   5  -9   2  313.07   46.60
   4   5   2  336.17   53.59
  10  -5  -2  321.97   37.70
   5   5   2  243.98   50.69
   5 -10   2  245.28   42.60
  11  -6  -2  925.61   78.79
  -5  11  -2  871.31   85.49
   6   5   2  864.81   89.19
  10  -6  -2  256.37   37.50
  -4  10  -2  223.68   42.00
   6   4   2  260.57   49.00
  -3   9  -2  548.85   57.79
   6   3   2  486.45   60.99
  -2   8  -2 1056.29   89.49
   2  -8   2 1156.68   87.39
  -8   6   2  988.80   86.89
   6   2   2  897.61   93.69
  -1   7  -2  780.82   66.29
  -7   6   2  625.34   63.79
   6   1   2  624.44   69.39
   1  -7   2  735.53   64.79
   0   6  -2 1664.73  129.99
   6   0   2 1655.23  134.89
   0  -6   2 1768.42  133.09
  -6   6   2 1659.13  130.09
   1   5  -2  287.27   33.20
  -1  -5   2  290.87   39.40
  -5   6   2  221.58   33.70
   6  -1   2  174.38   39.20
   2   4  -2 3178.88  240.08
   6  -2   2 3228.88  244.08
  -4   6   2 3321.97  242.68
  -2  -4   2 3405.16  245.48
   3   3  -2  491.85   48.30
  -3   6   2  586.34   55.79
   6  -3   2  582.04   58.89
   6  -4   2  566.04   59.39
  -2   6   2  543.95   55.69
  -1   6   2   50.39   29.70
   6  -5   2   61.29   29.70
   6  -6   2  371.06   49.99
   0   6   2  486.65   50.49
   1   6   2  636.94   70.79
   6  -7   2  716.83   68.59
   6  -8   2  461.75   54.19
   2   6   2  404.06   55.09
   3   6   2  506.95   62.59
   6  -9   2  499.65   58.79
  10  -4  -2  422.46   43.40
   6 -10   2  339.87   49.99
   4   6   2  339.07   56.39
  11  -5  -2  487.45   50.49
   5   6   2  437.86   61.19
   6 -11   2  380.36   53.89
  -6  12  -2 1433.26  128.59
  12  -6  -2 1529.45  122.49
   6   6   2 1685.53  134.99
  -6  13  -2  854.11   87.39
  13  -7  -2  893.21   81.29
   7   6   2  917.01   94.49
  12  -7  -2  577.64   60.49
  -5  12  -2  544.55   65.29
   7   5   2  515.25   67.69
  -4  11  -2   43.50   36.70
  11  -7  -2  140.99   33.80
   7   4   2   96.09   43.60
  -3  10  -2   31.10   32.40
   7   3   2  -23.20   38.00
  -2   9  -2  284.17   42.10
   2  -9   2  221.48   36.90
  -9   7   2  289.17   39.40
   7   2   2  203.18   45.20
  -1   8  -2   40.10   29.40
   1  -8   2   53.09   29.30
  -8   7   2   -9.60   28.40
   7   1   2  -31.50   37.70
   0   7  -2 1482.25  120.89
  -7   7   2 1603.84  121.89
   7   0   2 1457.35  125.79
   0  -7   2 1596.74  123.39
   1   6  -2  623.44   59.99
   7  -1   2  648.94   67.99
  -1  -6   2  624.44   64.59
  -6   7   2  659.33   61.19
   2   5  -2 1434.86  107.99
   7  -2   2 1295.17  112.39
  -5   7   2 1431.96  111.29
   3   4  -2 1217.38   95.49
  -4   7   2 1292.17  100.09
   7  -3   2 1129.29  101.29
   7  -4   2  491.65   53.59
  -3   7   2  469.55   52.29
   7  -5   2  234.08   41.40
  -2   7   2  281.97   40.00
   7  -6   2  605.64   67.99
  -1   7   2  706.33   66.39
   0   7   2 2015.70  161.18
   7  -7   2 2116.09  161.68
   7  -8   2  415.86   51.59
   1   7   2  353.56   53.19
   7  -9   2 1312.27  108.59
   2   7   2 1188.78  110.39
   3   7   2  533.35   63.19
   7 -10   2  474.05   58.39
  11  -4  -2  155.38   28.40
   4   7   2  105.29   45.70
   7 -11   2   86.29   37.00
  12  -5  -2  630.44   58.69
   7 -12   2  539.25   66.09
   5   7   2  558.34   71.39
  13  -6  -2  126.39   34.30
  -7  13  -2  151.28   44.30
   6   7   2  109.19   48.30
  14  -7  -2  153.98   36.90
  -7  14  -2  124.39   45.20
   7   7   2   70.39   51.69
  -7  15  -2  476.95   63.19
  15  -8  -2  339.27   50.89
   8   7   2  457.75   67.79
  -6  14  -2  544.75   69.49
  14  -8  -2  563.04   62.09
   8   6   2  705.83   76.69
  13  -8  -2   18.20   31.10
  -5  13  -2   40.90   39.60
   8   5   2   41.70   45.30
  12  -8  -2  767.72   76.39
  -4  12  -2  805.92   80.09
   8   4   2  841.62   85.09
  -3  11  -2  594.14   66.79
   8   3   2  708.13   72.59
  -2  10  -2  165.48   37.40
 -10   8   2   67.59   33.20
   8   2   2  137.09   42.90
  -1   9  -2  839.02   79.29
   1  -9   2 1041.70   79.19
   8   1   2  852.11   87.09
  -9   8   2  779.02   81.29
   0   8  -2 1221.78  104.19
   8   0   2 1129.59  108.09
  -8   8   2 1230.68  105.39
   0  -8   2 1505.75  107.39
   1   7  -2    8.30   27.50
   8  -1   2  -11.00   35.00
  -1  -7   2   94.69   34.50
  -7   8   2   23.60   30.10
   2   6  -2  929.11   79.29
   8  -2   2  979.80   84.69
  -6   8   2  876.61   81.39
   3   5  -2   25.00   27.00
  -5   8   2   74.19   32.30
   8  -3   2   77.79   34.10
   4   4  -2  307.27   38.80
  -4   8   2  349.27   44.40
   8  -4   2  318.17   46.10
   8  -5   2  123.09   36.30
  -3   8   2  142.99   36.80
  -2   8   2  327.47   47.60
   8  -6   2  435.26   51.49
   8  -7   2  370.86   49.99
  -1   8   2  330.17   47.90
   0   8   2  259.57   48.30
   8  -8   2  396.46   50.39
   8  -9   2  896.61   81.49
   1   8   2  721.83   83.59
   2   8   2  174.38   46.00
   8 -10   2  225.68   43.50
   3   8   2  346.07   56.59
   8 -11   2  384.26   53.89
  12  -4  -2  926.01   76.89
   8 -12   2  840.72   88.29
   4   8   2  876.41   94.99
  13  -5  -2  373.06   44.00
   5   8   2  391.56   63.19
  -8  14  -2  129.59   47.00
  14  -6  -2  137.19   33.30
   6   8   2  162.68   52.29
  15  -7  -2   96.19   34.10
  -8  15  -2   85.09   45.10
   7   8   2   44.20   50.09
  -8  16  -2   73.69   45.10
   8   8   2   16.70   51.99
  17  -9  -2  186.68   41.50
  -8  17  -2  136.39   51.59
   9   8   2  203.78   57.19
  -7  16  -2  248.28   51.19
  16  -9  -2  187.38   41.40
   9   7   2  130.49   55.99
  15  -9  -2  632.74   66.99
  -6  15  -2  586.84   72.09
   9   6   2  525.45   73.69
  -5  14  -2  128.09   44.30
  14  -9  -2  139.79   38.50
   9   5   2  145.39   48.90
  13  -9  -2   53.99   33.80
  -4  13  -2  155.58   42.70
   9   4   2   85.59   43.40
  -3  12  -2  -22.80   33.60
   9   3   2  -28.60   39.60
  -2  11  -2  345.57   46.90
 -11   9   2  245.48   44.00
   9   2   2  191.08   50.39
  -1  10  -2  632.04   68.99
   1 -10   2  776.62   68.99
 -10   9   2  673.63   71.39
   9   1   2  741.13   75.69
   0   9  -2  902.91   82.79
  -9   9   2  966.50   84.29
   9   0   2  848.52   86.89
   0  -9   2  944.91   84.29
   1   8  -2  775.72   78.49
   9  -1   2  953.10   83.29
  -1  -8   2  886.01   81.09
  -8   9   2  890.81   80.49
   2   7  -2  263.67   38.90
  -2  -7   2  227.78   44.40
  -7   9   2  235.18   42.00
   9  -2   2  281.07   43.40
   3   6  -2  488.25   50.39
  -6   9   2  393.56   51.89
   9  -3   2  467.95   55.49
   4   5  -2  426.46   46.60
  -5   9   2  380.26   49.99
   9  -4   2  414.26   52.59
   5   4  -2  330.37   41.40
   9  -5   2  291.37   49.40
  -4   9   2  295.87   44.80
   9  -6   2  493.95   59.19
  -3   9   2  539.85   59.49
  -2   9   2  993.80   93.89
   9  -7   2 1110.99   95.29
  -1   9   2  879.51   80.89
   9  -8   2  749.23   81.99
   0   9   2  408.06   55.29
   9  -9   2  420.46   55.39
   9 -10   2  216.38   46.30
   1   9   2  192.18   47.70
   9 -11   2   97.29   40.20
   2   9   2   76.79   44.20
   3   9   2  513.55   72.99
   9 -12   2  696.63   71.59
  13  -4  -2  329.77   40.00
   9 -13   2  325.77   53.79
   4   9   2  305.37   60.09
  14  -5  -2  579.44   57.39
   5   9   2  498.35   72.99
  -9  15  -2  158.28   48.30
  15  -6  -2  116.89   32.80
   6   9   2  109.79   51.89
  16  -7  -2  203.38   39.70
  -9  16  -2  256.37   54.29
   7   9   2  160.68   57.89
  17  -8  -2   71.29   37.70
  -9  17  -2   21.20   47.20
   8   9   2   75.79   54.49
  18  -9  -2  163.98   43.20
  -9  18  -2  172.88   56.99
   9   9   2  266.67   65.49
  -9  19  -2    1.30   52.29
  19 -10  -2  112.59   41.90
  10   9   2   59.39   57.09
  18 -10  -2   75.79   40.00
  -8  18  -2  178.58   54.49
  10   8   2  121.69   56.49
  17 -10  -2  199.78   42.80
  -7  17  -2  119.49   49.00
  10   7   2   40.30   50.79
  -6  16  -2   16.20   41.50
  16 -10  -2  -44.40   34.80
  10   6   2   -5.10   46.00
  -5  15  -2  301.47   54.19
  15 -10  -2  186.08   45.70
  10   5   2  338.67   56.09
  -4  14  -2  356.26   56.89
  10   4   2  403.06   58.49
  -3  13  -2  202.78   46.90
 -13  10   2  281.97   46.50
  10   3   2  265.27   53.19
  -2  12  -2  118.39   37.90
  10   2   2   76.29   46.00
 -12  10   2   31.80   34.90
  -1  11  -2  561.94   62.99
  10   1   2  443.76   65.69
 -11  10   2  633.84   65.39
   1 -11   2  624.94   61.19
   0  10  -2   74.09   33.90
   0 -10   2   71.59   35.90
  10   0   2  -65.99   37.90
 -10  10   2   15.70   35.30
   1   9  -2  652.33   67.19
  10  -1   2  599.04   68.69
  -1  -9   2  639.84   68.99
  -9  10   2  729.53   70.89
   2   8  -2  -18.70   32.90
  -2  -8   2  106.39   38.20
  10  -2   2  146.49   37.50
  -8  10   2  201.78   40.20
   3   7  -2   29.40   31.00
  10  -3   2   -4.50   34.00
  -7  10   2   31.00   33.90
   4   6  -2  213.88   37.00
  10  -4   2  122.39   41.00
  -6  10   2  243.78   40.70
   5   5  -2  209.18   38.00
  -5  10   2  326.97   43.70
  10  -5   2  118.99   43.50
   6   4  -2  456.85   46.30
  10  -6   2  279.27   51.79
  -4  10   2  386.76   52.39
  10  -7   2  356.36   52.49
  -3  10   2  380.76   52.59
  -2  10   2  240.88   44.10
  10  -8   2  157.88   43.60
  10  -9   2  216.18   44.50
  -1  10   2  179.78   43.40
  10 -10   2 1173.78  104.39
   0  10   2 1115.59  104.19
   1  10   2  300.27   55.89
  10 -11   2  371.96   55.19
   2  10   2  488.35   69.99
  10 -12   2  568.64   67.49
   3  10   2  156.28   51.79
  10 -13   2  233.68   48.60
  14  -4  -2  363.76   40.70
   4  10   2  226.88   58.69
  10 -14   2  254.77   53.99
 -10  15  -2    8.50   42.20
  15  -5  -2   34.50   28.50
   5  10   2  -40.40   47.20
  16  -6  -2  -34.20   29.40
 -10  16  -2  -35.70   42.60
   6  10   2  -25.90   51.59
  17  -7  -2   42.90   34.00
 -10  17  -2   34.00   48.20
   7  10   2   63.79   54.99
  18  -8  -2   87.99   37.50
 -10  18  -2  117.39   52.49
   8  10   2  -51.89   53.09
 -10  19  -2   13.80   51.39
  19  -9  -2   94.19   40.20
   9  10   2   45.80   57.69
 -10  20  -2   65.49   57.39
  20 -10  -2   57.59   40.20
  10  10   2  197.68   65.99
 -10  21  -2  101.79   59.19
  21 -11  -2    9.10   40.20
  11  10   2   95.09   63.19
  -9  20  -2   69.29   55.79
  20 -11  -2   56.09   43.50
  11   9   2   11.80   56.89
  -8  19  -2  143.39   57.19
  19 -11  -2  163.28   46.30
  11   8   2  171.48   59.99
  18 -11  -2  255.67   51.09
  -7  18  -2  426.76   65.19
  11   7   2  325.47   64.39
  -6  17  -2   26.70   46.10
  17 -11  -2   37.30   39.70
  11   6   2  -32.90   48.00
  -5  16  -2   30.30   43.00
  11   5   2   48.70   45.90
  -4  15  -2  361.46   57.69
  11   4   2  380.96   60.69
  -3  14  -2  374.96   54.79
  11   3   2  310.67   57.59
 -14  11   2  259.07   50.79
  -2  13  -2   76.99   39.70
  11   2   2  118.79   46.80
 -13  11   2  141.59   41.50
  -1  12  -2   97.19   39.70
  11   1   2  187.88   46.30
 -12  11   2  137.59   41.70
   0  11  -2  628.84   71.39
   0 -11   2  772.62   73.39
 -11  11   2  698.93   75.39
  11   0   2  716.63   75.49
   1  10  -2  590.14   64.89
  -1 -10   2  696.13   68.59
  11  -1   2  583.94   66.99
 -10  11   2  545.05   66.09
   2   9  -2  280.87   47.00
  -2  -9   2  376.56   50.19
  -9  11   2  298.77   49.30
  11  -2   2  312.57   49.70
   3   8  -2  675.43   65.69
  -8  11   2  638.44   68.19
  11  -3   2  514.45   65.59
   4   7  -2   99.89   36.50
  -7  11   2  120.19   38.70
  11  -4   2  113.39   38.80
   5   6  -2  766.92   75.09
  11  -5   2  750.82   79.19
  -6  11   2  809.02   78.49
   6   5  -2  497.95   53.09
  -5  11   2  424.06   58.29
  11  -6   2  452.75   58.59
   7   4  -2  143.99   33.80
  -4  11   2   68.89   39.90
  11  -7   2  111.49   40.40
  -3  11   2  353.16   51.09
  11  -8   2  253.17   49.40
  -2  11   2   92.09   39.80
  11  -9   2   68.99   40.70
  -1  11   2  293.97   52.39
  11 -10   2  326.27   53.39
   0  11   2   92.29   42.80
  11 -11   2   98.49   42.80
  11 -12   2  419.86   62.49
   1  11   2  461.85   64.49
   2  11   2   74.59   48.50
  11 -13   2    7.00   41.20
  11 -14   2   35.00   43.70
   3  11   2  169.18   54.39
   4  11   2  -11.40   48.30
  11 -15   2   69.29   45.20
 -11  16  -2  116.79   51.39
  16  -5  -2  105.99   32.30
   5  11   2  157.58   55.69
 -11  17  -2  181.58   55.49
  17  -6  -2  261.17   39.80
   6  11   2  188.68   61.89
 -11  18  -2  297.47   62.39
  18  -7  -2  259.67   44.60
   7  11   2  160.78   62.19
  19  -8  -2  148.59   41.90
 -11  19  -2   62.29   53.29
   8  11   2   13.10   59.69
 -11  20  -2  254.27   62.99
  20  -9  -2  141.99   43.70
   9  11   2   89.39   63.09
  21 -10  -2   62.99   40.80
 -11  21  -2   56.59   57.49
  10  11   2  -74.59   59.89
  22 -11  -2  121.29   46.60
 -11  22  -2  126.69   64.09
  11  11   2  161.88   66.09
  23 -12  -2  -31.10   43.10
 -11  23  -2   53.29   63.69
  12  11   2    9.60   63.49
  22 -12  -2   39.20   43.80
 -10  22  -2  130.39   63.49
  12  10   2   48.70   61.09
  21 -12  -2   76.59   43.90
  -9  21  -2   77.49   59.69
  12   9   2   74.69   60.19
  -8  20  -2  136.69   58.69
  20 -12  -2   68.09   45.10
  12   8   2   78.19   57.99
  -7  19  -2   46.20   52.09
  12   7   2   54.79   51.59
  -6  18  -2  176.48   51.29
  12   6   2  146.69   56.69
  -5  17  -2    3.80   42.50
  12   5   2  -56.89   47.30
  -4  16  -2  192.78   49.90
  12   4   2  159.08   54.29
 -16  12   2  187.58   47.00
  -3  15  -2  135.79   45.50
 -15  12   2  104.79   42.90
  12   3   2  191.28   51.19
  -2  14  -2   90.89   42.40
  12   2   2  151.48   49.20
 -14  12   2  204.88   46.30
  -1  13  -2   47.90   39.60
  12   1   2   33.90   41.10
 -13  12   2   -2.90   38.80
  12   0   2   -7.50   39.80
 -12  12   2   33.30   39.20
   0 -12   2   57.39   37.50
   1  11  -2   78.19   39.60
 -11  12   2  118.29   43.90
  12  -1   2  139.79   41.20
  -1 -11   2  119.49   42.00
   2  10  -2  121.09   39.80
  -2 -10   2  104.39   39.30
 -10  12   2   77.09   39.30
  12  -2   2   41.40   38.30
   3   9  -2   58.39   35.30
  12  -3   2   44.80   38.70
  -9  12   2    9.20   36.90
   4   8  -2  875.21   79.19
  -8  12   2  780.22   81.79
  12  -4   2  773.02   83.09
   5   7  -2  555.24   58.29
  -7  12   2  451.75   60.49
  12  -5   2  415.86   59.79
   6   6  -2 1438.56  118.69
  12  -6   2 1429.76  122.29
  -6  12   2 1429.06  122.39
   7   5  -2  590.84   60.79
  -5  12   2  625.54   67.89
  12  -7   2  452.85   65.89
   8   4  -2  960.30   80.89
  12  -8   2  847.42   88.29
  -4  12   2  815.02   87.09
  -3  12   2  640.94   69.69
  12  -9   2  523.65   68.89
  -2  12   2  622.54   71.59
  12 -10   2  557.84   69.59
  -1  12   2  473.95   63.79
  12 -11   2  477.85   65.49
  12 -12   2  -26.70   39.70
   0  12   2   42.50   44.10
  12 -13   2  104.29   46.70
   1  12   2  144.49   50.79
   2  12   2   69.29   50.09
  12 -14   2   -8.20   42.70
  12 -15   2   25.50   44.10
   3  12   2   -5.60   49.90
  16  -4  -2  124.49   31.10
   4  12   2    4.20   51.49
  17  -5  -2   94.09   33.20
 -12  17  -2  161.18   54.39
   5  12   2  -71.59   53.49
 -12  18  -2  136.29   54.79
  18  -6  -2    6.60   32.70
   6  12   2    3.10   54.09
  19  -7  -2  201.98   41.00
 -12  19  -2  184.98   62.69
   7  12   2  132.69   62.59
 -12  20  -2  163.78   60.39
  20  -8  -2   46.70   39.10
   8  12   2  183.88   64.29
 -12  21  -2  121.69   61.49
  21  -9  -2  -58.99   37.30
   9  12   2   54.89   62.89
  22 -10  -2  137.19   46.20
 -12  22  -2  107.19   65.19
  10  12   2  143.29   70.09
 -12  23  -2   23.80   64.89
  23 -11  -2   28.90   44.60
  11  12   2  139.89   68.49
 -12  24  -2   80.49   68.09
  24 -12  -2   -9.00   43.40
  12  12   2   42.90   68.59
 -12  25  -2  -12.00   67.59
  13  12   2  -89.49   64.59
 -11  24  -2   92.49   65.39
  13  11   2  106.29   70.59
 -10  23  -2  -77.59   55.79
  13  10   2   46.40   62.59
  -9  22  -2  -42.90   56.19
  13   9   2   25.10   60.19
  -8  21  -2   23.20   54.99
  13   8   2    2.10   57.59
  -7  20  -2   66.79   56.29
  13   7   2  180.38   60.19
  -6  19  -2  178.58   55.99
 -19  13   2   60.59   45.40
  13   6   2  109.59   56.79
  -5  18  -2  178.88   55.79
  13   5   2  275.97   62.99
 -18  13   2  229.18   53.99
  -4  17  -2  -13.60   45.70
  13   4   2   98.69   51.89
 -17  13   2   61.89   42.70
  -3  16  -2   79.19   45.40
  13   3   2  141.39   50.69
 -16  13   2    7.70   42.70
  -2  15  -2  -35.70   39.40
 -15  13   2   88.39   43.30
  13   2   2   16.30   45.00
  -1  14  -2  202.38   47.70
  13   1   2  174.08   48.50
 -14  13   2  170.88   47.70
   0  13  -2   33.30   38.90
   0 -13   2   12.90   36.60
 -13  13   2    8.50   40.10
  13   0   2   10.30   41.20
   1  12  -2   37.00   40.90
  13  -1   2   34.50   39.70
 -12  13   2  100.69   43.00
  -1 -12   2   45.50   40.60
   2  11  -2  120.79   41.90
  -2 -11   2  158.98   42.90
 -11  13   2  122.69   45.30
  13  -2   2  144.09   42.70
   3  10  -2  260.27   48.30
  13  -3   2  320.37   50.19
 -10  13   2  282.27   51.49
   4   9  -2   57.09   37.90
  -9  13   2  120.89   42.50
  13  -4   2   75.09   40.20
   5   8  -2   64.29   37.80
  13  -5   2  106.19   41.00
  -8  13   2   22.80   39.10
   6   7  -2  938.71   86.09
  -7  13   2  838.62   89.49
  13  -6   2  873.21   88.59
   7   6  -2  143.09   39.10
  13  -7   2   80.19   41.60
  -6  13   2  100.79   43.60
   8   5  -2  322.47   47.10
  -5  13   2  308.87   55.59
  13  -8   2  346.97   53.49
   9   4  -2  413.86   47.40
  13  -9   2  373.46   56.19
  -4  13   2  254.07   54.29
  -3  13   2  300.67   51.59
  13 -10   2  146.19   49.50
  -2  13   2  141.19   46.10
  13 -11   2   -4.40   40.50
  13 -12   2   85.59   46.60
  -1  13   2  139.39   48.70
  13 -13   2  231.28   54.89
   0  13   2  242.08   55.89
  13 -14   2  116.49   49.60
   1  13   2  109.59   53.69
  13 -15   2  357.26   60.29
   2  13   2  211.18   59.09
  13 -16   2  150.28   54.29
   3  13   2  264.47   61.29
  17  -4  -2   98.19   30.60
 -13  17  -2  -26.00   49.10
   4  13   2  -25.40   52.59
  18  -5  -2   43.40   32.40
 -13  18  -2   41.40   54.09
   5  13   2    5.00   54.89
  19  -6  -2  -37.80   31.90
 -13  19  -2   68.89   54.39
   6  13   2   58.09   59.59
 -13  20  -2  103.29   59.89
  20  -7  -2   -4.70   33.50
   7  13   2   -1.10   60.39
 -13  21  -2  -47.20   57.49
  21  -8  -2  -24.00   38.60
   8  13   2 -139.79   59.89
  22  -9  -2   28.20   41.40
 -13  22  -2  -24.30   58.99
   9  13   2   89.69   67.89
  23 -10  -2   20.70   41.10
 -13  23  -2   51.89   62.89
  10  13   2  132.59   72.79
 -13  24  -2   78.09   68.29
  11  13   2  160.88   72.69
 -13  25  -2  -97.39   62.69
  12  13   2  -40.00   70.79
 -13  26  -2   62.19   70.09
  13  13   2  112.89   76.39
 -13  27  -2  101.89   76.59
  14  13   2  -21.30   72.59
 -12  26  -2   74.59   71.99
  14  12   2  125.89   72.69
 -11  25  -2   36.50   66.49
  14  11   2    7.30   66.59
 -25  14   2   35.50   44.70
 -10  24  -2   78.89   64.59
 -24  14   2  -11.40   45.20
  14  10   2   49.70   63.89
  -9  23  -2   -7.90   58.89
 -23  14   2  -94.29   42.80
  14   9   2 -122.29   58.79
  -8  22  -2   -7.10   56.19
  14   8   2  132.69   61.59
 -22  14   2   16.00   45.40
  -7  21  -2   76.09   56.69
  14   7   2  -16.10   57.39
 -21  14   2   38.90   47.40
  -6  20  -2  257.97   62.29
  14   6   2  203.58   65.39
 -20  14   2  124.99   52.99
  -5  19  -2   65.79   53.79
 -19  14   2   18.20   47.60
  14   5   2   39.90   56.29
  -4  18  -2  -33.70   48.00
  14   4   2  -75.79   48.80
 -18  14   2   19.50   46.60
  -3  17  -2   57.19   49.90
 -17  14   2   24.60   46.60
  14   3   2  106.19   53.39
  -2  16  -2   55.29   44.80
 -16  14   2   85.89   47.50
  14   2   2  -10.40   46.60
  -1  15  -2  176.28   49.40
  14   1   2   31.10   46.50
 -15  14   2   90.89   48.80
   0  14  -2   -0.60   42.70
  14   0   2   65.39   42.80
 -14  14   2   75.59   46.60
   1  13  -2  155.28   46.40
  -1 -13   2  202.18   47.10
  14  -1   2   74.39   42.30
 -13  14   2  151.38   48.40
   2  12  -2  109.09   42.90
  14  -2   2   97.79   42.80
  -2 -12   2   86.59   42.20
 -12  14   2  163.18   48.00
   3  11  -2  351.76   52.69
  -3 -11   2  234.18   50.79
 -11  14   2  253.57   55.39
  14  -3   2  246.58   49.10
   4  10  -2  340.97   53.69
 -10  14   2  311.57   57.79
  14  -4   2  372.76   54.79
   5   9  -2  232.08   45.50
  -9  14   2  126.19   48.10
  14  -5   2  125.69   45.00
   6   8  -2  650.63   71.79
  14  -6   2  651.13   73.19
  -8  14   2  654.83   77.59
   7   7  -2  176.58   42.30
  14  -7   2   87.79   43.40
  -7  14   2   68.29   46.40
   8   6  -2   67.29   38.20
  -6  14   2   57.09   43.60
  14  -8   2   59.89   41.90
   9   5  -2  428.96   54.69
  -5  14   2  475.35   64.89
  14  -9   2  386.66   60.99
  10   4  -2  270.87   43.10
  14 -10   2  264.97   54.49
  -4  14   2  293.27   54.09
  14 -11   2  246.88   50.59
  -3  14   2   80.49   46.00
  14 -12   2   66.79   47.20
  -2  14   2   75.89   45.90
  14 -13   2  167.68   52.69
  -1  14   2  171.38   52.29
  14 -14   2   54.89   48.00
   0  14   2  -67.19   45.30
  14 -15   2  258.47   58.69
   1  14   2  220.78   61.09
  14 -16   2  208.38   57.59
   2  14   2   55.09   54.49
   3  14   2   97.69   57.69
  14 -17   2   83.99   49.80
 -14  18  -2   26.80   54.79
   4  14   2  135.09   61.19
 -14  19  -2  -22.00   54.99
  19  -5  -2   79.39   33.20
   5  14   2   11.60   58.69
  20  -6  -2    2.80   34.50
 -14  20  -2   74.99   62.79
   6  14   2  -65.09   57.19
  21  -7  -2  -55.39   35.60
 -14  21  -2   11.00   58.19
   7  14   2  -60.19   62.09
  22  -8  -2   70.99   41.40
 -14  22  -2   12.90   63.19
   8  14   2   93.19   68.59
 -14  23  -2  -74.19   59.79
   9  14   2  100.59   71.49
 -14  24  -2   11.60   67.29
  10  14   2   99.59   70.69
 -14  25  -2   61.59   69.59
  11  14   2    2.90   69.29
 -14  26  -2  -38.00   68.29
  12  14   2 -100.59   70.99
 -14  27  -2  121.89   74.39
  13  14   2  -37.00   72.49
 -14  28  -2  -45.30   72.79
  14  14   2   54.39   78.09
 -14  29  -2   60.09   80.79
  15  14   2  247.78   91.69
 -13  28  -2   54.79   78.19
  15  13   2  200.28   80.69
 -12  27  -2  298.57   82.09
  15  12   2   88.59   78.99
 -11  26  -2  118.09   72.19
  15  11   2  140.19   74.59
 -26  15   2  190.58   59.69
 -10  25  -2  -14.40   63.89
  15  10   2  -60.69   62.99
 -25  15   2   73.69   48.10
  -9  24  -2  109.99   65.69
 -24  15   2   23.50   47.70
  15   9   2  -13.40   65.59
  -8  23  -2  -12.80   60.09
  15   8   2  -18.60   67.29
 -23  15   2   60.19   48.60
  -7  22  -2   48.00   60.09
  15   7   2   57.29   65.59
 -22  15   2   -3.20   48.30
  -6  21  -2  106.29   59.39
 -21  15   2  108.69   50.09
  15   6   2  -58.39   56.89
  -5  20  -2  194.48   62.99
 -20  15   2  293.37   60.59
  15   5   2  222.08   65.79
  -4  19  -2  290.27   63.99
  15   4   2  341.97   65.99
 -19  15   2  342.87   64.19
  -3  18  -2   46.50   52.49
  15   3   2    0.00   51.29
 -18  15   2   91.99   51.99
  -2  17  -2  -19.60   47.90
 -17  15   2    7.20   49.30
  15   2   2   38.50   50.29
  -1  16  -2  218.38   57.29
  15   1   2  185.28   53.19
 -16  15   2  243.18   58.19
   0  15  -2  103.29   47.70
 -15  15   2    2.40   44.90
  15   0   2  135.39   45.70
   1  14  -2  166.68   49.20
 -14  15   2   77.29   49.20
  15  -1   2   96.59   44.30
  -1 -14   2  141.39   48.00
   2  13  -2  -61.89   39.30
 -13  15   2  -33.50   46.00
  15  -2   2   -3.60   39.90
  -2 -13   2   84.49   44.30
   3  12  -2  105.59   44.10
 -12  15   2   71.99   48.60
  15  -3   2   85.19   42.60
  -3 -12   2  130.89   44.70
   4  11  -2  283.07   52.99
  15  -4   2  280.97   51.39
 -11  15   2  269.57   56.89
   5  10  -2  303.57   52.09
 -10  15   2  135.89   53.29
  15  -5   2  237.88   49.10
   6   9  -2  600.14   69.29
  15  -6   2  610.14   71.19
  -9  15   2  563.04   74.79
   7   8  -2  383.66   54.79
  15  -7   2  395.16   56.09
  -8  15   2  289.27   58.29
   8   7  -2   44.40   39.20
  15  -8   2  -27.60   39.80
  -7  15   2   -7.50   44.10
   9   6  -2  202.38   41.90
  -6  15   2   71.19   49.50
  15  -9   2   97.49   43.90
  10   5  -2  -61.89   34.20
  -5  15   2   30.60   44.80
  15 -10   2   45.00   43.60
  11   4  -2   53.29   35.60
  15 -11   2  117.99   46.10
  -4  15   2   18.00   43.10
  15 -12   2    2.00   45.20
  -3  15   2   10.20   43.40
  -2  15   2  283.67   59.59
  15 -13   2  371.16   62.29
  15 -14   2  306.37   59.49
  -1  15   2  246.58   59.69
   0  15   2  226.58   59.19
  15 -15   2  214.88   59.39
  15 -16   2  176.78   60.19
   1  15   2  226.08   59.99
  15 -17   2  -16.70   51.09
   2  15   2  -12.70   54.09
   3  15   2  192.18   63.69
 -15  19  -2   29.30   57.09
   4  15   2   93.79   61.99
 -15  20  -2   65.19   61.79
   5  15   2   83.59   63.29
  21  -6  -2  158.18   45.50
 -15  21  -2  142.49   69.39
   6  15   2  293.97   75.69
 -15  22  -2  128.19   69.49
   7  15   2  251.77   74.99
 -15  23  -2  107.19   68.99
   8  15   2   21.30   68.89
 -15  24  -2   74.99   69.39
   9  15   2  -58.89   67.29
 -15  25  -2  -13.50   71.69
  10  15   2  -81.79   69.89
 -15  26  -2   10.80   73.79
  11  15   2   26.20   75.39
 -15  27  -2 -101.69   67.69
  12  15   2   60.49   77.89
 -15  28  -2   -3.30   73.99
  13  15   2  -67.59   75.39
 -15  29  -2   26.10   80.59
  14  15   2  -68.49   75.29
 -13  29  -2  131.29   81.79
 -12  28  -2  146.59   82.59
  16  12   2  -11.50   79.89
 -11  27  -2   18.50   69.29
  16  11   2  104.59   79.79
 -10  26  -2  -90.19   64.09
  16  10   2   24.80   74.19
 -26  16   2   39.20   50.69
  -9  25  -2  -65.89   63.29
  16   9   2   47.10   71.09
 -25  16   2   34.30   48.70
  -8  24  -2   60.39   66.49
  16   8   2   37.20   68.79
 -24  16   2   -5.40   49.10
  -7  23  -2   16.50   57.79
  16   7   2  -75.59   61.89
 -23  16   2   21.20   48.00
  -6  22  -2   49.60   59.69
  16   6   2  -71.19   58.89
 -22  16   2  -37.10   47.10
  -5  21  -2  -37.10   53.99
 -21  16   2   -4.40   50.99
  16   5   2  -83.89   57.19
  -4  20  -2   29.80   54.29
 -20  16   2  -11.80   51.59
  16   4   2  154.08   58.29
  -3  19  -2  110.79   61.29
  16   3   2  323.47   64.29
 -19  16   2  171.88   58.29
  -2  18  -2  164.88   60.89
 -18  16   2  127.89   58.59
  16   2   2  208.48   56.29
  -1  17  -2   86.69   53.09
 -17  16   2  120.89   53.29
  16   1   2   38.10   48.00
   0  16  -2  191.98   54.89
 -16  16   2   37.90   51.49
  16   0   2  155.58   48.70
   1  15  -2  221.48   55.49
 -15  16   2  207.18   59.49
  -1 -15   2  241.38   55.69
  16  -1   2  180.78   50.29
   2  14  -2   15.80   44.10
 -14  16   2   55.79   51.29
  -2 -14   2    2.90   45.70
  16  -2   2  -12.50   41.80
   3  13  -2   75.29   45.90
  -3 -13   2   67.29   45.00
 -13  16   2   11.30   49.30
  16  -3   2   13.70   44.50
   4  12  -2   92.29   46.10
  -4 -12   2  145.89   47.60
  16  -4   2  122.89   45.50
 -12  16   2   81.29   50.69
   5  11  -2   15.70   42.70
 -11  16   2    8.90   46.10
  16  -5   2   11.80   40.60
   6  10  -2   19.80   42.70
  16  -6   2   23.20   41.10
 -10  16   2   -5.40   44.90
   7   9  -2   89.79   44.60
  16  -7   2  239.48   50.09
  -9  16   2   75.49   48.10
   8   8  -2   53.39   41.80
  -8  16   2   44.00   48.20
  16  -8   2   52.69   42.80
   9   7  -2  238.08   46.00
  16  -9   2  187.88   49.30
  -7  16   2  168.18   54.09
  10   6  -2   24.00   37.50
  -6  16   2  -12.50   45.80
  16 -10   2   64.59   44.30
  11   5  -2  127.59   39.20
  -5  16   2  113.89   49.80
  16 -11   2   51.89   47.00
  16 -12   2   42.60   48.10
  -4  16   2  181.48   50.59
  -3  16   2  132.29   50.39
  16 -13   2  134.99   55.29
  16 -14   2  163.58   58.29
  -2  16   2   95.39   51.49
  -1  16   2  131.49   53.69
  16 -15   2  155.08   58.59
  16 -16   2  199.08   63.49
   0  16   2  162.98   60.09
  16 -17   2  286.67   66.79
   1  16   2  219.68   64.59
   2  16   2  152.08   65.49
  16 -18   2  190.48   59.69
 -16  19  -2   35.40   59.59
   3  16   2    1.00   59.29
 -16  20  -2  195.68   65.79
   4  16   2   27.50   62.89
 -16  21  -2  -26.50   61.89
   5  16   2   84.79   68.89
 -16  22  -2   16.70   65.89
   6  16   2   66.69   70.09
 -16  23  -2   66.89   70.69
   7  16   2  -86.59   66.79
 -16  24  -2   93.69   75.59
   8  16   2  221.88   80.99
 -16  25  -2  -13.90   71.39
   9  16   2   -7.80   71.19
 -16  26  -2  -56.69   68.99
  10  16   2  -64.89   76.19
 -16  27  -2   56.09   78.29
  11  16   2  118.99   84.89
 -16  28  -2   49.20   80.09
  12  16   2  106.19   82.89
 -16  29  -2  -28.50   75.99
  13  16   2  -40.50   81.09
 -12  29  -2   55.79   81.09
 -11  28  -2  -20.10   74.69
 -10  27  -2   52.99   74.39
  17  10   2   30.80   76.69
 -27  17   2  -44.50   74.99
  -9  26  -2   49.99   70.29
  17   9   2   -4.50   74.09
 -26  17   2  113.09   57.79
  -8  25  -2   29.60   67.99
 -25  17   2  -36.20   51.59
  17   8   2   -4.90   66.69
  -7  24  -2  -22.10   64.19
  17   7   2   32.70   66.59
 -24  17   2   63.89   53.39
  -6  23  -2  -35.10   62.09
 -23  17   2  -38.00   51.29
  17   6   2  -30.30   63.39
  -5  22  -2   62.99   64.69
  17   5   2    9.00   59.29
 -22  17   2   44.50   56.19
  -4  21  -2  156.58   64.39
 -21  17   2   31.60   56.39
  17   4   2   53.49   57.49
  -3  20  -2   70.29   59.39
  17   3   2   61.79   59.19
 -20  17   2  110.89   59.49
  -2  19  -2   50.69   55.49
  17   2   2   68.09   53.49
 -19  17   2   92.99   57.49
  -1  18  -2  271.07   61.69
 -18  17   2   93.99   58.49
  17   1   2   67.79   53.09
   0  17  -2    6.40   53.59
 -17  17   2  100.39   55.09
  17   0   2   13.30   46.10
   1  16  -2   68.39   52.69
  17  -1   2   -1.80   46.30
 -16  17   2   57.29   54.49
   2  15  -2  -22.80   46.40
  17  -2   2    5.20   44.20
 -15  17   2  -33.00   51.99
  -2 -15   2    6.70   49.60
   3  14  -2  126.99   50.39
  17  -3   2   68.59   47.40
  -3 -14   2   19.10   44.30
 -14  17   2   27.00   52.19
   4  13  -2  -87.49   43.00
  -4 -13   2    6.60   44.30
  17  -4   2   37.10   43.70
 -13  17   2   32.10   49.70
   5  12  -2  -83.49   44.10
 -12  17   2   32.60   49.70
  17  -5   2  -23.60   42.10
   6  11  -2  -25.40   44.70
 -11  17   2  -12.80   47.50
  17  -6   2   16.30   40.40
   7  10  -2  135.39   49.30
  17  -7   2  112.49   49.30
 -10  17   2  213.58   56.29
   8   9  -2  104.69   45.10
  17  -8   2  138.89   47.50
  -9  17   2  158.68   55.69
   9   8  -2  110.39   43.20
  -8  17   2   88.89   49.00
  17  -9   2   39.40   45.20
  10   7  -2   30.90   42.90
  -7  17   2   36.00   49.99
  17 -10   2  -13.10   43.40
  11   6  -2  262.27   47.00
  17 -11   2  110.39   51.99
  -6  17   2  197.98   56.59
  12   5  -2  121.09   41.40
  17 -12   2  125.89   50.19
  -5  17   2  101.79   50.39
  17 -13   2   50.09   50.99
  -4  17   2  -59.79   46.60
  -3  17   2   52.29   50.19
  17 -14   2  -92.99   48.60
  17 -15   2  -81.39   51.09
  -1  17   2  138.69   59.99
  17 -16   2  210.28   60.69
   0  17   2  -16.60   53.79
  17 -17   2   40.00   53.99
  17 -18   2  101.79   59.89
   1  17   2   53.89   60.39
   2  17   2  114.29   65.59
 -17  20  -2   98.49   64.89
   3  17   2   81.99   66.59
 -17  21  -2  -25.60   62.49
   4  17   2  -14.50   64.09
 -17  22  -2  -19.80   62.89
   5  17   2   40.20   67.09
 -17  23  -2  -77.99   63.59
   6  17   2  159.28   75.19
 -17  24  -2  174.08   75.79
   7  17   2   95.79   79.49
 -17  25  -2  -52.09   69.09
   8  17   2 -126.19   73.89
 -17  26  -2  -72.69   71.09
   9  17   2   80.39   80.79
 -17  27  -2   49.50   78.49
  10  17   2  -84.19   75.89
 -17  28  -2  113.49   83.09
  11  17   2  -32.30   81.09
 -17  29  -2  -31.80   74.99
  12  17   2  -39.50   79.89
 -11  29  -2  -49.50   74.09
 -10  28  -2  -68.89   74.59
  -9  27  -2   49.80   74.99
 -27  18   2  -20.90   52.89
  -8  26  -2   68.49   72.39
  18   8   2  104.59   74.19
 -26  18   2   28.80   55.39
  -7  25  -2  -54.79   63.19
 -25  18   2    4.80   54.59
  18   7   2   27.10   70.09
  -6  24  -2  -14.20   63.49
 -24  18   2  -48.10   52.29
  18   6   2  -41.00   65.19
  -5  23  -2   54.39   62.89
  18   5   2  -89.69   62.59
 -23  18   2   33.70   55.89
  -4  22  -2  -26.30   58.09
 -22  18   2  104.49   55.49
  18   4   2   33.00   60.89
  -3  21  -2   21.80   56.69
  18   3   2  -12.80   55.89
 -21  18   2   90.09   57.09
  -2  20  -2   59.39   57.89
  18   2   2    3.00   53.99
 -20  18   2  105.49   60.69
  -1  19  -2   55.79   55.99
 -19  18   2   65.89   61.69
  18   1   2  -39.70   50.79
   0  18  -2  101.69   58.99
  18   0   2  137.19   57.19
 -18  18   2  274.07   66.99
   1  17  -2  251.87   61.79
  18  -1   2  121.89   54.69
 -17  18   2  190.48   63.79
   2  16  -2  188.28   57.79
  18  -2   2  206.88   54.99
  -2 -16   2  179.08   57.39
 -16  18   2   22.50   58.19
   3  15  -2  163.48   54.59
  -3 -15   2   89.29   53.59
 -15  18   2   72.69   57.59
  18  -3   2   54.09   49.60
   4  14  -2  105.89   51.89
  18  -4   2   19.30   44.20
 -14  18   2   29.60   56.19
  -4 -14   2  -11.70   46.40
   5  13  -2  204.28   58.09
 -13  18   2  235.88   62.69
  18  -5   2  177.98   54.49
   6  12  -2   28.50   51.19
  18  -6   2   88.49   47.10
 -12  18   2   62.89   54.39
   7  11  -2  371.76   60.69
  18  -7   2  217.18   54.09
 -11  18   2  330.07   65.49
   8  10  -2  111.99   48.80
 -10  18   2  106.19   57.69
  18  -8   2  119.89   48.50
   9   9  -2  278.17   53.19
  -9  18   2  167.68   60.09
  18  -9   2  276.07   53.49
  10   8  -2   52.99   44.80
  18 -10   2   82.79   48.40
  -8  18   2  -33.60   48.80
  11   7  -2  239.78   51.29
  -7  18   2  233.08   61.99
  18 -11   2  337.97   59.69
  12   6  -2  -64.89   39.20
  18 -12   2   17.00   47.70
  -6  18   2  -47.20   46.10
  13   5  -2  136.99   46.70
  -5  18   2  111.29   54.39
  18 -13   2   82.49   53.89
  -4  18   2  110.69   55.39
  18 -14   2   47.50   55.89
  -3  18   2  130.29   55.99
  18 -15   2  -37.80   52.59
  -2  18   2  149.88   60.09
  18 -16   2  153.68   62.09
  -1  18   2  206.68   63.19
  18 -17   2   18.00   56.89
   0  18   2  193.48   66.69
  18 -18   2  148.99   65.99
   1  18   2  176.98   70.89
 -18  20  -2  129.39   66.59
   2  18   2  -80.59   62.39
 -18  21  -2   10.80   64.29
   3  18   2  165.68   70.29
 -18  22  -2  -17.00   64.59
   4  18   2   36.70   68.29
 -18  23  -2  -33.70   68.49
   5  18   2  183.78   76.89
 -18  24  -2   22.20   68.39
   6  18   2    2.80   74.19
 -18  25  -2 -146.49   69.19
   7  18   2  -35.20   73.09
 -18  26  -2   38.00   76.19
   8  18   2   28.70   79.39
 -18  27  -2   42.00   78.09
   9  18   2  -28.20   80.69
 -18  28  -2   33.60   80.69
  10  18   2   32.70   88.19
 -18  29  -2  -11.00   80.49
  11  18   2 -149.39   83.69
  -9  28  -2   10.50   75.29
  -8  27  -2  -44.60   69.49
 -27  19   2    7.20   55.59
  -7  26  -2   81.39   70.89
 -26  19   2   60.79   57.49
  -6  25  -2  -13.20   66.79
 -25  19   2   28.20   57.69
  19   6   2   -8.60   66.09
  -5  24  -2   27.10   65.79
  19   5   2  149.79   71.99
 -24  19   2   31.20   56.49
  -4  23  -2  176.08   66.09
 -23  19   2  -10.00   56.19
  19   4   2  -25.40   59.49
  -3  22  -2  -16.60   58.49
 -22  19   2   31.00   59.19
  19   3   2  -38.10   57.09
  -2  21  -2    0.80   56.99
  19   2   2 -118.69   51.59
 -21  19   2  -29.30   56.89
  -1  20  -2   95.69   60.09
  19   1   2  122.19   58.29
 -20  19   2   38.20   61.39
   0  19  -2   19.20   56.59
 -19  19   2   43.00   60.09
  19   0   2  108.09   55.69
   1  18  -2   19.20   56.49
 -18  19   2   20.40   59.99
  19  -1   2   81.19   56.19
   2  17  -2  176.48   60.69
  19  -2   2   70.59   53.89
 -17  19   2   43.40   62.39
   3  16  -2  302.47   64.59
  -3 -16   2  221.78   62.39
 -16  19   2  268.07   68.89
  19  -3   2  132.59   55.09
   4  15  -2  333.77   67.69
 -15  19   2  245.98   67.59
  -4 -15   2  242.88   61.29
  19  -4   2  279.47   58.19
 -14  19   2  -20.90   56.09
  -5 -14   2  129.99   54.29
  19  -5   2   78.39   51.19
   6  13  -2  161.28   57.89
  19  -6   2   95.19   49.10
 -13  19   2    7.30   55.49
   7  12  -2   68.29   51.09
 -12  19   2   21.10   55.89
  19  -7   2   29.10   46.80
   8  11  -2  229.38   53.89
  19  -8   2  134.49   52.39
 -11  19   2  157.88   61.29
   9  10  -2   65.89   49.60
  19  -9   2   25.10   45.80
 -10  19   2    4.30   54.39
  10   9  -2  102.99   48.70
  -9  19   2   65.49   55.39
  19 -10   2   88.99   50.99
  11   8  -2  104.29   46.00
  -8  19   2    6.70   54.39
  19 -11   2  -34.10   46.60
  12   7  -2  107.79   46.70
  19 -12   2   53.59   52.09
  -7  19   2  130.29   58.59
  13   6  -2  -21.20   43.80
  -6  19   2   60.69   53.79
  19 -13   2   39.60   49.70
  14   5  -2  -11.90   44.60
  19 -14   2  159.68   56.89
  -5  19   2   94.59   55.49
  -4  19   2   50.49   53.19
  19 -15   2   15.90   54.89
  19 -16   2  -58.19   52.39
  -3  19   2   -9.90   55.99
  -2  19   2  -17.20   54.19
  19 -17   2   61.69   57.19
  -1  19   2  185.28   65.69
  19 -18   2   84.39   60.19
  19 -19   2 -127.79   53.49
   0  19   2   -4.00   61.79
   1  19   2   29.70   64.59
 -19  21  -2  -22.10   62.79
   2  19   2  106.39   70.69
 -19  22  -2   24.90   67.09
   3  19   2   94.59   69.89
 -19  23  -2    2.50   69.19
   4  19   2    0.00   71.19
 -19  24  -2  -17.60   66.09
   5  19   2 -108.39   70.09
 -19  25  -2  -90.79   68.69
   6  19   2   98.79   82.29
 -19  26  -2  -81.39   72.39
   7  19   2   31.20   80.89
 -19  27  -2   -5.10   75.19
   8  19   2   53.29   84.69
 -19  28  -2  -64.59   79.19
   9  19   2  105.79   94.19
  -8  28  -2   98.59   77.49
 -28  20   2    9.30   60.09
  -7  27  -2   86.59   73.59
 -27  20   2   24.20   57.19
  -6  26  -2   18.00   71.29
 -26  20   2  -85.49   56.39
  -5  25  -2   99.99   70.09
 -25  20   2  -33.20   56.59
  -4  24  -2   21.00   64.09
 -24  20   2   70.39   61.49
  20   4   2   57.59   64.19
  -3  23  -2   94.49   66.69
 -23  20   2 -142.79   57.89
  20   3   2  -59.89   58.39
  -2  22  -2  108.59   65.29
  20   2   2  -87.89   56.49
 -22  20   2    0.00   63.09
  -1  21  -2  122.49   63.99
  20   1   2   32.60   57.09
 -21  20   2   41.70   63.49
   0  20  -2  -19.00   58.19
  20   0   2   32.90   57.39
 -20  20   2  154.58   67.69
   1  19  -2  141.39   61.59
 -19  20   2  -58.59   59.59
  20  -1   2   -1.00   54.39
   2  18  -2  141.49   62.89
 -18  20   2  105.19   65.59
  20  -2   2   65.99   55.79
   3  17  -2   71.89   60.19
  20  -3   2  103.69   54.89
 -17  20   2  170.88   68.39
  -3 -17   2  118.49   61.69
   4  16  -2   49.80   61.09
  20  -4   2  191.68   56.79
  -4 -16   2  123.69   60.09
 -16  20   2  118.89   63.59
   5  15  -2  357.16   70.99
  -5 -15   2  261.17   64.89
 -15  20   2  337.47   73.89
  20  -5   2  212.18   58.99
   6  14  -2  182.98   59.59
  20  -6   2   97.09   52.19
  -6 -14   2  121.29   57.29
 -14  20   2   45.70   62.09
   7  13  -2  151.68   58.19
 -13  20   2  150.48   65.99
  20  -7   2  183.58   54.09
   8  12  -2  124.99   55.49
  20  -8   2   21.70   49.20
 -12  20   2   92.19   60.99
   9  11  -2  136.79   54.49
 -11  20   2   97.59   60.49
  20  -9   2   22.70   48.90
  10  10  -2  159.38   54.79
  20 -10   2  171.48   53.79
 -10  20   2  114.69   59.99
  11   9  -2  208.48   54.89
  -9  20   2  252.17   65.59
  20 -11   2  161.38   57.09
  12   8  -2  134.79   49.00
  -8  20   2   31.90   58.29
  20 -12   2  228.38   56.19
  13   7  -2   14.70   45.10
  20 -13   2  -45.80   49.60
  -7  20   2    9.00   54.19
  14   6  -2   40.20   48.40
  -6  20   2   72.99   55.29
  20 -14   2  -88.89   50.49
  20 -15   2   33.70   56.09
  -5  20   2   70.29   57.59
  -4  20   2  -19.60   53.39
  20 -16   2   28.30   57.09
  -3  20   2   66.29   63.99
  20 -17   2  211.08   67.69
  -2  20   2   53.59   61.89
  20 -18   2  154.68   63.99
  -1  20   2   12.90   61.29
  20 -19   2   53.89   60.79
   0  20   2  -27.20   60.89
 -20  21  -2  -18.00   63.59
   1  20   2   18.40   64.09
 -20  22  -2   41.60   66.49
   2  20   2   29.50   69.39
 -20  23  -2   31.30   69.69
   3  20   2  111.99   75.59
 -20  24  -2    7.60   71.29
   4  20   2   86.79   79.29
 -20  25  -2   -6.00   71.69
   5  20   2  -77.19   77.09
 -20  26  -2  174.38   83.09
   6  20   2  -29.70   82.19
 -20  27  -2   23.20   83.39
   7  20   2   86.59   86.19
 -20  28  -2  109.29   88.69
   8  20   2   52.39   87.89
  -7  28  -2   68.09   77.89
 -28  21   2   27.20   61.99
  -6  27  -2   61.99   77.39
 -27  21   2   -1.70   64.09
  -5  26  -2  -48.30   69.39
 -26  21   2   -8.50   60.79
  -4  25  -2   70.99   70.19
 -25  21   2   90.79   66.59
  -3  24  -2  -17.80   64.49
 -24  21   2  -43.10   63.79
  -2  23  -2    5.60   64.19
 -23  21   2   90.99   67.29
  21   2   2   54.69   65.49
  -1  22  -2   72.09   68.29
 -22  21   2   37.10   66.09
  21   1   2   68.19   62.69
   0  21  -2   21.50   63.09
 -21  21   2   20.80   65.19
  21   0   2  -80.89   55.79
   1  20  -2   58.89   65.19
 -20  21   2   83.79   66.69
  21  -1   2   31.70   58.49
   2  19  -2  -29.10   60.29
 -19  21   2  103.29   64.69
  21  -2   2    8.60   55.19
   3  18  -2   78.09   62.39
 -18  21   2   47.90   65.49
  -3 -18   2 -164.18   66.89
  21  -3   2   18.10   51.99
   4  17  -2   90.19   63.89
  21  -4   2   96.19   57.39
  -4 -17   2   16.90   56.29
 -17  21   2   23.10   62.09
   5  16  -2  -81.29   58.19
  21  -5   2  -46.40   50.59
  -5 -16   2   32.30   54.09
 -16  21   2   10.70   63.99
   6  15  -2  -37.10   57.09
  21  -6   2   46.70   50.89
  -6 -15   2  -45.00   53.19
 -15  21   2   44.80   62.79
   7  14  -2    9.00   57.69
 -14  21   2   27.70   63.39
  21  -7   2   55.99   52.79
   8  13  -2   20.90   53.79
  21  -8   2   16.60   49.80
 -13  21   2   26.10   60.69
   9  12  -2   80.59   56.99
 -12  21   2  129.99   63.99
  21  -9   2  166.58   53.69
  10  11  -2  110.09   53.89
 -11  21   2   11.40   58.89
  21 -10   2   97.09   52.29
  11  10  -2   47.80   52.19
 -10  21   2    6.30   61.39
  21 -11   2   25.50   50.49
  12   9  -2  -60.39   48.10
  -9  21   2   14.70   59.39
  21 -12   2  197.58   56.49
  13   8  -2  -13.50   47.90
  21 -13   2  -24.00   51.39
  -8  21   2  -69.39   55.69
  14   7  -2  -27.90   49.10
  -7  21   2  -22.70   55.69
  21 -14   2   48.20   52.99
  15   6  -2  218.28   60.59
  21 -15   2  240.88   66.59
  -6  21   2  139.49   64.29
  -5  21   2  -30.90   55.29
  21 -16   2   79.49   60.29
  21 -17   2  180.58   66.09
  -4  21   2   70.99   64.39
  21 -18   2  -32.00   58.39
  -3  21   2  -32.50   57.29
  -2  21   2  -21.60   60.39
  21 -19   2    2.70   62.89
  -1  21   2   -8.70   63.09
 -21  21  -2   -6.40   65.79
   0  21   2  142.29   72.79
 -21  22  -2   30.50   67.19
   1  21   2   76.59   71.99
 -21  23  -2  -54.39   68.79
   2  21   2  113.09   75.79
 -21  24  -2   75.39   78.89
   3  21   2  -50.89   72.99
 -21  25  -2   -8.30   74.29
   4  21   2 -107.59   75.49
 -21  26  -2   42.20   81.69
   5  21   2   45.90   88.19
 -21  27  -2  109.19   83.99
   6  21   2   31.50   86.09
 -21  28  -2    7.30   81.39
   7  21   2   65.99   88.89
  -5  27  -2  147.99   79.29
 -27  22   2   69.39   68.29
  -4  26  -2   49.00   72.89
 -26  22   2   60.09   69.89
  -3  25  -2   16.90   70.39
 -25  22   2    0.60   65.89
  -2  24  -2   62.89   69.29
 -24  22   2   10.90   68.09
  -1  23  -2  -66.99   64.79
 -23  22   2   17.90   64.39
   0  22  -2   50.79   68.99
  22   0   2   81.39   64.79
 -22  22   2  183.78   71.99
   1  21  -2  -13.90   64.69
 -21  22   2   90.69   69.89
  22  -1   2   73.89   61.99
   2  20  -2   15.00   64.89
  22  -2   2   12.00   58.89
 -20  22   2   47.40   69.79
   3  19  -2  101.19   66.89
  22  -3   2  -88.59   53.59
 -19  22   2   41.70   67.19
   4  18  -2   38.70   64.69
  22  -4   2   66.89   58.89
 -18  22   2   35.60   66.89
  -4 -18   2  -66.79   78.89
   5  17  -2  -31.30   61.79
  22  -5   2    7.20   52.99
  -5 -17   2  -57.29   53.49
 -17  22   2   36.00   68.09
   6  16  -2    3.20   62.89
  22  -6   2  127.99   55.69
 -16  22   2   63.49   66.09
  -6 -16   2   53.89   56.89
   7  15  -2  122.29   65.29
  22  -7   2    6.60   52.39
 -15  22   2   -4.10   64.09
  -7 -15   2   80.39   58.39
   8  14  -2   18.00   58.09
 -14  22   2   49.10   64.49
  22  -8   2  -36.10   50.99
   9  13  -2  136.79   59.99
  22  -9   2   25.90   51.99
 -13  22   2   37.70   63.79
  10  12  -2   64.29   54.69
 -12  22   2  106.09   65.89
  22 -10   2  119.49   55.09
  11  11  -2  106.69   57.19
  22 -11   2   38.00   54.59
 -11  22   2  135.79   69.59
  12  10  -2  111.89   55.79
  22 -12   2  235.78   60.49
 -10  22   2  126.39   67.29
  13   9  -2  103.49   54.69
  -9  22   2  -10.40   61.59
  22 -13   2  136.39   58.59
  14   8  -2  -55.99   50.39
  22 -14   2   29.70   57.89
  -8  22   2   40.50   60.09
  22 -15   2  207.18   66.99
  -7  22   2  135.69   64.69
  -6  22   2  -24.30   58.69
  22 -16   2  103.99   62.49
  -5  22   2  125.09   66.19
  22 -17   2  -72.29   58.19
  22 -18   2   83.39   65.19
  -4  22   2  -90.89   57.09
  22 -19   2   12.70   67.59
  -3  22   2   24.00   64.49
  -2  22   2  -31.90   62.69
  22 -20   2  -54.29   60.59
  -1  22   2  -38.10   63.19
 -22  22  -2   -1.10   66.29
   0  22   2 -163.68   63.69
 -22  23  -2  -73.49   65.09
   1  22   2  -16.20   76.19
 -22  24  -2  -23.40   70.89
   2  22   2   47.20   78.29
 -22  25  -2  297.77   84.49
   3  22   2   81.79   83.09
 -22  26  -2    0.30   79.39
   4  22   2  196.08   89.49
 -22  27  -2  102.49   88.29
   5  22   2  133.69   88.69
  -4  27  -2  126.89   79.09
 -27  23   2  -51.09   64.19
  -3  26  -2  144.09   78.79
 -26  23   2   19.70   66.69
  -2  25  -2   89.89   75.29
 -25  23   2   -6.30   67.19
  -1  24  -2   -7.00   68.29
 -24  23   2  -95.19   66.59
   0  23  -2    5.30   68.19
 -23  23   2  -74.89   65.69
   1  22  -2  155.98   74.29
 -22  23   2  159.38   76.89
   2  21  -2  129.39   73.79
 -21  23   2   19.20   70.09
  23  -2   2   67.99   62.09
   3  20  -2   50.89   68.69
 -20  23   2   42.00   66.89
  23  -3   2   -9.90   60.69
   4  19  -2   61.99   66.09
 -19  23   2  -34.80   65.29
  23  -4   2  -91.69   54.89
   5  18  -2   26.50   64.49
  23  -5   2  -38.10   56.19
 -18  23   2   -9.70   65.69
   6  17  -2   23.70   67.69
  23  -6   2   -3.00   56.29
  -6 -17   2  -55.39   53.39
 -17  23   2  -16.50   68.09
   7  16  -2    6.30   62.09
  23  -7   2  -33.10   53.89
  -7 -16   2  -15.70   55.79
 -16  23   2  108.09   70.59
   8  15  -2  124.89   68.49
  23  -8   2   84.89   54.79
  -8 -15   2   19.40   58.59
 -15  23   2   62.69   69.19
   9  14  -2  101.49   63.49
 -14  23   2 -105.29   62.79
  23  -9   2    4.20   52.19
  10  13  -2  123.89   60.29
 -13  23   2   -1.10   62.39
  23 -10   2   -1.50   51.99
  11  12  -2   14.90   58.89
  23 -11   2    1.30   54.89
 -12  23   2  195.58   70.99
  12  11  -2   25.10   57.19
  23 -12   2   82.99   57.79
 -11  23   2   54.39   67.19
  13  10  -2   77.29   57.69
 -10  23   2    2.00   65.39
  23 -13   2   54.59   58.79
  -9  23   2   48.80   64.19
  23 -14   2   -1.80   56.39
  -8  23   2   32.90   64.39
  23 -15   2   92.29   60.39
  -7  23   2   85.49   63.79
  23 -16   2  126.89   63.69
  -6  23   2  -14.70   61.09
  23 -17   2  151.28   67.09
  23 -18   2  -14.20   60.79
  -5  23   2  -44.80   58.59
  23 -19   2   22.10   65.79
  -4  23   2  -42.30   61.29
  23 -20   2  -78.09   60.79
  -3  23   2   16.00   65.69
  -2  23   2  128.99   73.39
  -1  23   2   41.90   75.29
 -23  23  -2  -18.00   70.69
   0  23   2   58.09   77.49
 -23  24  -2   58.49   75.49
   1  23   2   -0.50   76.49
 -23  25  -2   85.19   81.69
   2  23   2    8.50   82.89
 -23  26  -2    9.30   76.69
   3  23   2   25.90   84.29
 -23  27  -2    0.10   81.19
   4  23   2 -101.69   79.39
  -2  26  -2   83.49   76.69
 -26  24   2  -54.39   70.39
  -1  25  -2  -10.90   70.89
 -25  24   2   32.10   71.99
   0  24  -2  154.58   78.59
 -24  24   2 -106.49   65.09
   1  23  -2  -65.59   73.59
 -23  24   2  -32.30   71.99
   2  22  -2   63.39   78.29
 -22  24   2  -64.19   68.69
   3  21  -2   40.40   74.19
 -21  24   2   16.90   72.29
   4  20  -2   87.99   71.59
  24  -4   2  -25.30   56.09
 -20  24   2   30.40   69.49
   5  19  -2  117.19   75.09
  24  -5   2  -90.39   55.89
 -19  24   2  -49.30   70.09
   6  18  -2   10.00   69.49
 -18  24   2  -19.20   70.69
  24  -6   2   58.39   58.49
   7  17  -2   84.29   69.89
  -7 -17   2  133.79   62.59
 -17  24   2   35.90   69.39
  24  -7   2   53.99   57.59
   8  16  -2   86.39   70.39
  24  -8   2   31.10   54.39
  -8 -16   2  -11.90   60.69
 -16  24   2  -42.50   67.89
   9  15  -2   42.20   67.69
  24  -9   2   53.49   56.29
 -15  24   2   -7.40   68.39
  10  14  -2   25.50   64.49
  24 -10   2 -124.59   49.99
 -14  24   2   89.99   73.09
  11  13  -2  198.48   68.19
  24 -11   2   76.49   59.29
 -13  24   2  -68.59   68.19
  12  12  -2   53.49   60.89
  24 -12   2   52.89   56.69
 -12  24   2  -34.00   67.59
 -11  24   2  153.48   74.59
  24 -13   2  209.68   62.79
 -10  24   2  -10.30   65.69
  24 -14   2  145.99   60.39
  24 -15   2  144.09   62.59
  -9  24   2   56.59   67.79
  -8  24   2   47.40   67.19
  24 -16   2  126.49   66.19
  -7  24   2   28.00   66.79
  24 -17   2    4.80   64.79
  -6  24   2  -50.89   65.19
  24 -18   2    5.80   64.59
  -5  24   2   29.10   67.39
  24 -19   2    7.90   63.69
  -4  24   2   83.89   71.29
  24 -20   2   -4.80   65.89
  -3  24   2   72.29   72.39
 -24  22  -2  123.99   71.09
  -2  24   2    6.70   71.19
 -24  23  -2   52.89   74.59
  -1  24   2   99.79   80.49
 -24  24  -2  154.18   79.79
   0  24   2  -55.19   75.29
 -24  25  -2  175.58   83.69
   1  24   2 -101.89   74.89
 -24  26  -2   23.80   78.09
   2  24   2 -134.69   75.79
   0  25  -2  -68.79   72.89
 -25  25   2  -10.90   72.39
   1  24  -2  -13.70   78.09
 -24  25   2  103.69   79.09
   2  23  -2  135.59   82.79
 -23  25   2  136.69   77.39
   3  22  -2  -63.39   76.09
 -22  25   2   34.30   73.09
   4  21  -2   16.80   77.19
 -21  25   2   61.79   75.89
   5  20  -2   68.69   80.09
 -20  25   2   37.90   73.59
   6  19  -2  132.29   75.49
 -19  25   2   -8.40   75.69
  25  -6   2   -8.90   57.99
   7  18  -2  -26.10   70.99
 -18  25   2  109.19   75.79
  25  -7   2  -66.79   54.29
   8  17  -2   20.60   71.49
 -17  25   2  -60.69   71.79
  25  -8   2   48.40   57.79
  -8 -17   2   74.89   63.39
   9  16  -2  115.09   70.89
  25  -9   2   70.59   61.29
 -16  25   2   49.00   73.49
  -9 -16   2   19.60   62.59
  10  15  -2  105.29   69.39
 -15  25   2  -24.80   71.19
  25 -10   2   43.20   57.59
  11  14  -2   17.10   64.79
 -14  25   2  -60.99   69.39
  25 -11   2  -19.40   56.49
  12  13  -2  197.78   93.69
 -13  25   2  137.09   76.99
  25 -12   2  125.59   62.89
  25 -13   2   32.90   60.29
 -12  25   2   72.89   75.69
  25 -14   2  -25.30   58.79
 -11  25   2   68.99   70.39
 -10  25   2  -80.29   65.19
  25 -15   2   16.30   61.19
  25 -16   2   21.30   64.39
  -9  25   2   -7.00   68.49
  -8  25   2   36.70   68.29
  25 -17   2  -46.90   60.29
  25 -18   2   87.09   67.29
  -7  25   2  -59.49   64.79
  25 -19   2  -49.00   67.09
  -6  25   2  -80.39   64.59
  -5  25   2   81.29   72.39
  25 -20   2   55.69   69.99
  -4  25   2   51.99   71.99
 -25  22  -2   37.10   69.89
  -3  25   2   24.30   71.89
 -25  23  -2   64.79   72.89
  -2  25   2   90.89   82.39
 -25  24  -2   48.10   74.19
  -1  25   2   76.89   86.39
 -25  25  -2   23.40   79.29
   0  25   2  275.17   92.19
   2  24  -2   51.19   83.69
 -24  26   2  -41.20   74.09
   3  23  -2   -9.50   80.79
 -23  26   2  -17.70   75.89
   4  22  -2  118.89   86.09
 -22  26   2  107.29   79.99
   5  21  -2  -28.70   74.29
 -21  26   2  110.69   76.99
   6  20  -2   22.60   79.69
 -20  26   2   28.40   76.79
   7  19  -2    4.30   78.79
 -19  26   2  182.48   84.59
   8  18  -2  125.89   77.09
  26  -8   2   -7.00   60.59
 -18  26   2  125.09   80.99
   9  17  -2   37.60   75.29
  -9 -17   2   49.40   67.29
 -17  26   2  -75.19   71.39
  26  -9   2   -4.40   60.59
  10  16  -2   52.19   73.39
 -16  26   2   38.60   74.89
  26 -10   2  -35.00   61.19
 -10 -16   2  -32.50   65.19
  11  15  -2   97.49  104.19
  26 -11   2  142.39   63.99
 -15  26   2   45.50   80.69
  26 -12   2   78.69   64.49
 -14  26   2   -5.50   76.89
  26 -13   2  193.48   69.69
 -13  26   2  216.58   81.09
 -12  26   2   14.30   72.19
  26 -14   2  -11.50   62.69
  26 -15   2   39.80   67.89
 -11  26   2  -73.19   65.09
  26 -16   2  -32.30   60.69
 -10  26   2  -11.30   73.09
  26 -17   2   -2.80   65.09
  -9  26   2   34.40   68.79
  -8  26   2  -37.90   65.49
  26 -18   2   77.49   67.89
  26 -19   2  -34.60   62.49
  -7  26   2   -9.20   69.39
  26 -20   2   63.39   69.19
  -6  26   2  -12.60   70.79
  -5  26   2  147.99   79.89
 -26  22  -2   88.79   72.69
  -4  26   2   34.80   76.79
 -26  23  -2   74.99   73.39
  -3  26   2   87.09   80.19
 -26  24  -2   35.60   72.09
  -2  26   2  -21.40   78.49
   4  23  -2   79.79   89.59
 -23  27   2  -20.30   79.29
   5  22  -2  -28.00   84.89
 -22  27   2   49.50   81.39
   6  21  -2   34.90   80.19
 -21  27   2   73.99   82.59
   7  20  -2  108.99   84.69
 -20  27   2   14.10   81.39
   8  19  -2   96.69   83.59
 -19  27   2   60.59   82.69
   9  18  -2  -65.39   76.19
 -18  27   2  113.79   84.89
  10  17  -2   21.50   98.99
 -10 -17   2   12.70   68.89
  27 -10   2  -56.89   62.79
 -17  27   2  124.19   81.89
 -11 -16   2  105.99   75.69
 -16  27   2   43.10   82.39
  27 -11   2   69.99   60.99
 -15  27   2   53.09   82.39
  27 -12   2   70.89   67.49
 -14  27   2   48.40   78.49
  27 -13   2   -1.60   59.89
  27 -14   2  -57.99   59.89
 -13  27   2   74.29   77.59
  27 -15   2  108.69   68.09
 -12  27   2   22.30   76.79
 -11  27   2  -68.49   71.19
  27 -16   2  -27.90   64.09
  27 -17   2   -4.40   66.29
 -10  27   2   28.50   72.59
  -9  27   2   29.10   72.79
  27 -18   2   -6.20   66.69
  -8  27   2 -149.49   65.79
  27 -19   2   82.59   72.99
  27 -20   2   12.30   69.69
  -7  27   2   75.19   76.29
  -6  27   2  -42.90   73.09
 -27  22  -2    4.50   69.09
  -5  27   2  107.89   78.19
 -27  23  -2   21.00   70.69
  -4  27   2   -7.00   76.69
   7  21  -2  156.58   89.99
 -21  28   2    8.90   85.39
   8  20  -2   25.80   84.29
 -20  28   2   64.29   83.79
 -19  28   2   65.59   84.49
 -18  28   2  128.19   89.89
 -11 -17   2  -65.99   70.39
 -17  28   2   90.79   85.89
  28 -12   2   37.20   73.19
 -12 -16   2  -86.89   71.69
 -16  28   2   46.30   80.89
 -15  28   2   26.70   77.79
  28 -13   2   26.70   63.79
  28 -14   2  -19.20   62.39
 -14  28   2  127.19   85.69
  28 -15   2  -63.99   64.59
 -13  28   2   72.59   79.59
  28 -16   2   -4.40   67.19
 -12  28   2  -77.39   71.49
  28 -17   2  -14.00   68.99
 -11  28   2 -102.69   70.09
 -10  28   2  132.59   77.89
  28 -18   2  -14.10   63.49
  28 -19   2   71.99   73.79
  -9  28   2  -48.80   75.59
  -8  28   2  -40.30   77.99
  28 -20   2   75.79   72.19
  -7  28   2  -75.19   71.99
 -18  29   2  135.49   93.29
 -17  29   2  -69.59   80.29
 -12 -17   2  -12.80   96.59
 -13 -16   2  -66.89   76.09
 -16  29   2  -96.49   78.99
  29 -14   2    7.40   79.29
 -15  29   2   47.20   83.69
  29 -15   2    6.00   70.09
 -14  29   2   16.80   79.69
 -13  29   2   20.90   79.89
  29 -16   2   16.10   66.09
  29 -17   2   -5.30   68.69
 -12  29   2  108.29   84.49
 -11  29   2   85.89   80.99
  29 -18   2  -30.20   64.79
  29 -19   2   54.89   72.59
   0   0   3 1052.59   92.29
   0   0   3 1038.50   83.19
   1   0   3 1534.05  120.89
   0  -1   3 1439.16  113.29
  -1   1   3 1522.95  114.49
   1   0   3 1565.34  116.69
   0  -1   3 1479.55  121.29
  -1   1   3 1488.25  120.59
   1  -1   3 1857.51  141.59
   0   1   3 1944.41  146.59
   1  -1   3 1875.51  147.59
  -1   0   3 1897.11  146.59
  -1   0   3 1938.51  139.99
   0   1   3 1773.72  141.49
   1  -2   3 1259.07  107.19
  -2   1   3 1291.27  103.59
   1   1   3 1198.28  101.09
  -2   1   3 1210.78   96.49
   1  -2   3 1383.96   99.19
  -3   2   3  512.95   51.99
   1  -3   3  382.76   53.79
   1  -3   3  434.06   45.30
   2   1   3  378.86   48.00
  -3   2   3  452.55   40.50
   2   0   3 2558.64  198.78
  -2   2   3 2644.74  200.08
  -2   2   3 2638.64  195.78
   0  -2   3 2712.93  195.78
   0  -2   3 2716.23  202.08
  -1   2   3 1240.58  101.79
  -1  -1   3 1190.98   92.69
   2  -1   3 1131.89   96.99
  -1  -1   3 1251.77  101.29
  -1   2   3 1287.27   95.99
   0   2   3  126.59   30.10
  -2   0   3  131.79   34.80
   0   2   3   83.59   33.80
  -2   0   3   72.89   18.70
   2  -2   3   -6.50   34.40
   2  -2   3   90.39   26.70
   2  -3   3 8584.64  640.44
   1   2   3 8590.84  641.54
  -3   1   3 8964.10  642.84
   2  -3   3 9264.37  643.74
  -4   2   3  245.88   38.10
   2  -4   3  126.59   39.90
   2   2   3  293.97   39.90
   2  -4   3  214.28   32.10
   2  -5   3  122.09   37.10
  -5   3   3  161.48   37.80
  -5   3   3  133.79   20.60
   2  -5   3  111.59   29.00
   3   2   3  134.79   35.50
   1  -4   3  686.83   57.69
  -4   3   3  672.83   54.89
   3   1   3  584.64   64.99
   1  -4   3  595.24   65.69
  -4   3   3  625.74   65.49
   3   0   3  932.41   85.69
  -3   3   3 1072.79   79.69
  -3   3   3  942.81   85.69
   0  -3   3  944.21   78.29
   0  -3   3 1046.20   87.69
  -1  -2   3  373.26   49.20
  -1  -2   3  438.76   38.90
  -2   3   3  361.46   50.99
  -2   3   3  461.55   45.40
   3  -1   3  340.07   47.60
  -2  -1   3 8686.53  619.14
   3  -2   3 8210.28  617.14
  -1   3   3 8698.23  619.04
  -1   3   3 8468.95  616.74
   3  -3   3   76.59   27.40
   0   3   3  145.89   32.90
  -3   0   3   30.40   31.90
   1   3   3  599.44   57.29
  -4   1   3  340.07   49.10
   3  -4   3  345.57   43.70
   3  -5   3  354.66   41.20
   3  -5   3  302.07   45.40
   2   3   3  337.17   45.90
   3  -6   3   66.29   34.90
   3  -6   3   31.30   27.80
   3   3   3   38.30   34.10
  -7   4   3 1173.58   91.79
   3  -7   3 1317.57  102.69
   4   3   3 1045.30  103.29
   3  -7   3 1210.78   98.59
   4   2   3  639.74   67.09
   2  -6   3  635.54   68.29
  -6   4   3  646.74   56.49
   2  -6   3  729.53   63.09
  -5   4   3 1367.16  109.59
   4   1   3 1258.07  110.69
  -5   4   3 1291.07  102.59
   1  -5   3 1394.16  105.19
   1  -5   3 1401.36  110.69
   4   0   3 1965.40  148.39
  -4   4   3 1961.10  142.49
   0  -4   3 1864.61  147.69
   0  -4   3 1810.02  141.79
  -4   4   3 1881.21  146.49
   4  -1   3  595.74   64.39
  -3   4   3  821.92   61.19
  -3   4   3  548.05   64.89
  -1  -3   3  626.54   54.39
  -1  -3   3  686.33   67.79
   4  -2   3  163.98   32.90
  -2   4   3  135.29   41.90
  -2   4   3  221.98   35.70
  -2  -2   3  175.78   37.80
   4  -3   3  268.17   40.30
  -1   4   3  365.76   43.70
  -3  -1   3  285.07   44.80
  -1   4   3  335.07   44.30
   0   4   3  273.17   40.00
   4  -4   3  275.57   39.30
  -4   0   3  268.97   43.70
   4  -5   3  253.47   38.30
   1   4   3  279.47   41.40
   2   4   3  595.54   60.59
   4  -6   3  535.45   56.39
   4  -7   3  106.09   32.40
   3   4   3  134.59   40.20
   4  -8   3  940.61   85.69
   4   4   3  971.40   93.29
   4  -8   3  948.51   84.89
  -9   5   3  149.39   26.30
   5   4   3  134.69   45.50
   4  -9   3   69.39   35.90
   4  -9   3   88.79   33.70
  -8   5   3   26.90   22.20
   3  -8   3   12.60   29.70
   3  -8   3  -29.50   33.70
   5   3   3   87.19   39.30
  -7   5   3  288.67   36.20
   5   2   3  335.87   49.40
   2  -7   3  416.46   43.90
   2  -7   3  349.47   51.39
   5   1   3  529.05   56.79
  -6   5   3  533.65   56.39
   1  -6   3  449.16   49.80
  -6   5   3  457.45   47.50
   1  -6   3  482.65   54.99
   0  -5   3  153.28   37.60
   5   0   3  133.49   37.90
  -5   5   3  230.08   37.00
  -5   5   3  209.38   30.10
   0  -5   3  237.38   30.10
  -4   5   3 1237.08  106.09
   5  -1   3 1302.37  108.49
  -4   5   3 1388.76  103.09
  -1  -4   3 1366.16  110.29
  -1  -4   3 1283.97  100.59
  -2  -3   3  155.08   20.20
  -2  -3   3   82.99   36.50
   5  -2   3   88.79   31.80
  -3   5   3  137.99   34.60
  -3   5   3  151.18   30.40
   5  -3   3  303.87   41.60
  -3  -2   3  332.17   45.60
  -2   5   3  230.18   40.10
  -2   5   3  328.47   39.90
   5  -4   3  290.07   41.20
  -4  -1   3  280.57   47.90
  -1   5   3  316.17   41.60
   0   5   3  182.18   37.80
   5  -5   3  252.47   38.60
   5  -6   3  635.54   63.99
   1   5   3  624.34   67.79
   2   5   3 1336.07  113.39
   5  -7   3 1323.37  110.09
   5  -8   3   41.30   34.10
   3   5   3   29.50   40.10
   4   5   3  350.76   57.59
   5  -9   3  363.86   49.60
   5   5   3  449.56   63.39
 -10   5   3  432.56   46.70
   5 -10   3  444.46   54.49
   6   5   3  250.17   53.89
 -11   6   3  269.77   38.40
   5 -11   3  317.47   46.30
   4 -10   3 1642.54  137.19
 -10   6   3 1709.63  133.89
   6   4   3 1826.62  144.99
   4 -10   3 1743.23  137.99
   6   3   3 1050.19   97.39
  -9   6   3  892.91   84.09
   3  -9   3 1136.29   90.79
   3  -9   3 1021.40   88.09
   6   2   3 1171.78  112.29
  -8   6   3 1267.67  103.39
   2  -8   3 1380.46  108.79
   2  -8   3 1361.46  105.59
   1  -7   3  474.45   49.70
   1  -7   3  472.05   54.99
  -7   6   3  456.65   48.90
   6   1   3  448.26   58.99
  -6   6   3 3548.04  253.47
   0  -6   3 3616.54  257.67
   0  -6   3 3293.87  252.27
   6   0   3 3279.97  257.17
  -6   6   3 3394.46  255.47
   6  -1   3  442.36   53.09
  -5   6   3  503.45   48.50
  -5   6   3  389.16   48.70
  -1  -5   3  471.75   55.39
   2   4  -3  583.24   52.19
  -2  -4   3  581.44   64.29
  -4   6   3  596.34   56.79
   6  -2   3  583.24   60.69
  -4   6   3  571.74   57.99
  -3   6   3   36.20   30.20
  -3  -3   3  124.89   37.70
   6  -3   3   56.59   33.20
  -3   6   3   -3.70   26.90
  -2   6   3  598.84   56.69
  -4  -2   3  517.45   61.19
   6  -4   3  471.35   56.39
  -1   6   3  580.74   63.59
   6  -5   3  586.04   63.09
   6  -6   3   97.19   33.70
   0   6   3  112.19   36.30
   6  -7   3  -34.80   29.10
   1   6   3  -72.99   33.70
   2   6   3  415.86   58.89
   6  -8   3  498.25   56.29
   3   6   3  129.59   45.20
   6  -9   3   93.49   37.20
   4   6   3  222.58   49.80
   6 -10   3  207.68   42.90
   5   6   3  104.79   50.39
   6 -11   3  147.59   38.70
   6   6   3 1000.20  105.19
   6 -12   3 1053.89   95.89
  -6  13  -3  322.27   51.49
 -13   7   3  307.37   42.80
   7   6   3  229.18   56.69
  -5  12  -3  232.68   46.90
   7   5   3  295.47   55.89
 -12   7   3  302.97   41.20
   4 -11   3  153.18   39.00
 -11   7   3  145.89   34.80
   7   4   3  204.58   49.70
  -3  10  -3  584.84   60.09
   3 -10   3  542.75   61.09
 -10   7   3  491.85   54.59
   7   3   3  521.55   65.79
  -2   9  -3  307.27   44.00
   2  -9   3  321.27   45.50
   7   2   3  303.67   52.99
  -9   7   3  280.07   40.70
  -1   8  -3  370.66   45.50
  -8   7   3  397.16   44.50
   7   1   3  355.26   55.79
   1  -8   3  309.87   48.30
   0   7  -3 1213.88  100.79
   0  -7   3 1349.86  106.69
  -7   7   3 1221.88  105.39
  -7   7   3 1242.68  101.59
   7   0   3 1129.59  107.59
   1   6  -3  490.25   50.39
  -6   7   3  522.95   55.29
   7  -1   3  511.25   58.89
  -6   7   3  524.85   54.09
  -1  -6   3  458.65   58.89
   2   5  -3  301.97   36.10
  -5   7   3  323.27   42.80
   7  -2   3  316.27   45.50
  -2  -5   3  318.67   48.90
  -5   7   3  307.07   41.50
   3   4  -3 1092.89   83.49
  -4   7   3 1114.69   89.99
  -3  -4   3 1085.89   95.49
   7  -3   3  918.51   92.39
  -3   7   3  118.79   32.90
   7  -4   3   64.39   35.20
  -2   7   3 1266.27   99.99
   7  -5   3 1057.59  101.19
  -1   7   3   21.40   34.90
   7  -6   3    7.10   34.10
   7  -7   3  -30.30   31.80
   0   7   3   18.90   37.20
   7  -8   3  756.02   75.09
   1   7   3  715.23   75.99
   2   7   3  165.98   45.70
   7  -9   3  186.08   41.70
   3   7   3  596.14   68.99
   7 -10   3  587.34   66.29
   7 -11   3   64.49   39.00
   4   7   3   32.20   44.60
   7 -12   3  628.74   72.89
   5   7   3  683.73   77.49
   7 -13   3  149.29   45.10
   6   7   3  162.58   52.89
  -7  14  -3  260.37   52.89
   7   7   3  294.27   61.09
  -7  15  -3  361.56   59.09
   8   7   3  331.47   63.89
  -6  14  -3  763.12   85.19
   8   6   3  890.01   92.39
 -14   8   3  806.62   78.39
  -5  13  -3  144.29   42.70
 -13   8   3  145.29   35.80
   8   5   3  108.69   49.40
  -4  12  -3  420.26   58.29
 -12   8   3  531.95   56.89
   8   4   3  500.15   66.49
  -3  11  -3  362.96   49.90
 -11   8   3  333.27   45.50
   8   3   3  359.56   56.39
   3 -11   3  343.97   48.90
  -2  10  -3  654.23   66.49
   8   2   3  628.44   72.69
   2 -10   3  602.34   65.89
 -10   8   3  602.44   62.79
  -1   9  -3  712.63   68.29
  -9   8   3  666.73   67.09
   8   1   3  724.33   77.09
   1  -9   3  620.44   70.09
   0   8  -3 1200.28  107.59
   8   0   3 1262.77  113.89
   0  -8   3 1438.16  112.49
  -8   8   3 1404.36  108.39
   1   7  -3  336.57   43.50
  -7   8   3  416.56   48.40
  -7   8   3  398.46   46.60
  -1  -7   3  352.06   53.19
   8  -1   3  376.26   53.89
   2   6  -3 1272.97   98.59
  -6   8   3 1142.59   99.79
   8  -2   3 1232.68  106.79
  -6   8   3 1291.97  103.09
  -2  -6   3 1201.38  106.69
   3   5  -3   38.70   24.10
  -5   8   3  -28.60   31.90
  -3  -5   3    7.90   37.20
   8  -3   3  113.39   36.90
   4   4  -3  884.21   73.99
  -4   8   3  894.41   81.59
   8  -4   3  909.81   84.79
  -3   8   3   74.99   35.50
   8  -5   3   19.80   35.30
   8  -6   3  537.15   58.69
  -2   8   3  380.06   53.99
   8  -7   3  677.13   72.79
  -1   8   3  685.53   71.39
   0   8   3   63.79   38.90
   8  -8   3  -54.29   34.30
   1   8   3  -61.49   38.20
   8  -9   3   10.60   36.10
   8 -10   3  295.47   50.09
   2   8   3  290.87   52.89
   3   8   3  346.37   55.99
   8 -11   3  233.28   51.79
   8 -12   3  519.45   71.39
   4   8   3  858.21   81.99
   5   8   3 1127.19  108.29
   8 -13   3 1053.59  102.69
  14  -6  -3   15.30   29.30
   8 -14   3    9.30   38.80
   6   8   3  142.49   52.79
  -8  15  -3   90.49   45.30
  15  -7  -3   92.89   31.10
   7   8   3   36.30   51.69
  -8  16  -3  185.88   51.29
   8   8   3  145.39   58.99
  -8  17  -3  168.98   51.49
   9   8   3   95.79   56.79
  -7  16  -3  133.19   49.20
 -16   9   3  101.49   38.60
   9   7   3  110.99   56.89
  -6  15  -3  314.27   54.09
   9   6   3  211.38   57.39
 -15   9   3  132.49   40.20
  -5  14  -3   30.70   43.20
   9   5   3  128.39   50.29
 -14   9   3  163.28   37.90
  -4  13  -3  224.38   45.40
   9   4   3  124.09   48.90
 -13   9   3  174.18   40.30
  -3  12  -3  324.37   47.30
   3 -12   3  241.78   43.40
   9   3   3  220.78   52.09
 -12   9   3  209.98   41.10
  -2  11  -3  116.59   36.60
   9   2   3  143.89   47.70
   2 -11   3   93.39   35.30
 -11   9   3   34.00   33.40
  -1  10  -3  593.24   59.19
   9   1   3  509.35   65.39
   1 -10   3  530.55   58.89
 -10   9   3  428.96   58.09
   0   9  -3  212.58   39.40
  -9   9   3  229.18   40.70
   9   0   3  180.28   46.90
   0  -9   3  222.38   44.90
   1   8  -3  642.24   64.39
  -8   9   3  623.44   66.99
   9  -1   3  726.03   74.89
  -8   9   3  623.34   66.99
  -1  -8   3  696.03   73.69
   2   7  -3  327.57   40.10
  -2  -7   3  258.77   49.40
   9  -2   3  334.47   49.60
  -7   9   3  291.67   45.10
   3   6  -3  967.20   80.39
   9  -3   3 1030.10   89.29
  -3  -6   3  778.32   89.49
  -6   9   3 1007.90   86.59
   4   5  -3   92.79   28.00
   9  -4   3   72.29   39.40
  -5   9   3   70.09   36.40
  -4   9   3  368.76   50.49
   9  -5   3  385.96   52.09
  -3   9   3   87.99   36.00
   9  -6   3   62.69   37.90
   9  -7   3  119.39   41.10
  -2   9   3  110.39   38.30
  -1   9   3   66.79   38.10
   9  -8   3   63.79   38.70
   9  -9   3  -20.90   36.50
   0   9   3  -45.50   37.20
   1   9   3  155.18   50.99
   9 -10   3  348.07   50.89
   9 -11   3  198.78   50.69
   2   9   3  314.57   55.69
   9 -12   3  832.52   86.59
   3   9   3  744.53   86.99
   9 -13   3  145.09   45.10
   4   9   3   51.69   47.80
   5   9   3  450.45   70.19
   9 -14   3  468.75   64.99
  15  -6  -3   90.89   29.70
   6   9   3   16.80   50.39
  16  -7  -3  295.07   41.40
  -9  16  -3  226.18   54.99
   7   9   3  226.68   63.89
  -9  17  -3  269.57   57.49
   8   9   3   85.39   58.79
  -9  18  -3  235.68   58.09
   9   9   3  172.18   62.79
  -9  19  -3  196.38   57.49
  10   9   3   46.80   60.19
  -8  18  -3  172.78   54.39
 -18  10   3  183.98   44.50
  10   8   3  230.48   63.19
  -7  17  -3   19.90   44.60
 -17  10   3   -9.20   35.00
  10   7   3   21.80   52.09
  -6  16  -3  368.16   58.69
 -16  10   3  295.87   50.99
  10   6   3  391.66   65.79
  -5  15  -3  308.07   55.09
 -15  10   3  326.37   48.80
  10   5   3  210.08   56.99
  -4  14  -3  100.69   41.60
  10   4   3  105.29   49.40
 -14  10   3  169.68   40.80
  -3  13  -3   37.80   37.40
 -13  10   3   13.10   33.20
  10   3   3  -44.10   45.60
  -2  12  -3  534.25   66.39
   2 -12   3  563.14   64.89
 -12  10   3  673.63   67.99
  10   2   3  706.73   77.29
  -1  11  -3  101.89   36.60
  10   1   3   45.20   42.30
 -11  10   3  151.18   36.80
   1 -11   3   92.39   38.70
   0  10  -3  311.77   48.40
   0 -10   3  408.16   55.09
  10   0   3  447.56   58.59
 -10  10   3  362.36   50.29
   1   9  -3  474.75   55.49
  -9  10   3  497.15   58.49
  10  -1   3  561.14   63.99
  -1  -9   3  538.15   63.09
   2   8  -3  620.44   60.89
  -2  -8   3  624.34   69.49
  -8  10   3  611.04   65.29
  10  -2   3  534.05   65.59
   3   7  -3  496.75   51.89
  -3  -7   3  456.95   61.19
  -7  10   3  504.95   58.09
  10  -3   3  436.66   59.09
   4   6  -3 1627.44  124.59
  10  -4   3 1532.65  132.49
  -6  10   3 1572.14  130.09
   5   5  -3  486.45   49.40
  -5  10   3  431.86   56.79
  10  -5   3  371.26   56.29
  -4  10   3  123.89   38.60
  10  -6   3  184.58   45.10
  10  -7   3  434.06   59.19
  -3  10   3  451.65   56.79
  -2  10   3  227.38   46.80
  10  -8   3  286.57   48.70
  10  -9   3  107.69   44.70
  -1  10   3  176.58   44.00
  10 -10   3  543.15   67.89
   0  10   3  554.44   69.39
  10 -11   3  499.15   62.49
   1  10   3  308.37   59.19
  10 -12   3  258.37   54.99
   2  10   3  354.66   60.79
   3  10   3  416.76   67.49
  10 -13   3  450.85   64.69
  10 -14   3  125.89   47.60
   4  10   3  173.48   56.19
  10 -15   3   83.99   44.00
   5  10   3   24.20   53.19
   6  10   3  205.78   60.99
  17  -7  -3   49.70   31.60
 -10  17  -3   59.49   48.50
   7  10   3   19.50   57.59
 -10  18  -3   90.19   54.39
  18  -8  -3   80.09   35.80
   8  10   3   97.59   60.49
 -10  19  -3   17.00   51.49
   9  10   3   59.29   60.79
 -10  20  -3  132.69   59.19
  10  10   3  101.09   63.29
 -10  21  -3  128.59   61.99
 -21  11   3   49.60   41.50
  11  10   3   77.09   63.69
  -9  20  -3  270.17   64.89
  11   9   3  266.97   69.69
 -20  11   3  191.78   48.90
  -8  19  -3  626.44   80.89
 -19  11   3  473.35   66.89
  11   8   3  616.04   82.79
  -7  18  -3  245.68   57.19
  11   7   3   44.60   56.79
 -18  11   3  214.38   45.70
  -6  17  -3  -37.10   43.70
  11   6   3   42.30   52.69
 -17  11   3   17.60   38.40
  -5  16  -3   50.19   45.20
 -16  11   3   77.39   40.30
  11   5   3  132.79   51.89
  -4  15  -3  426.06   58.99
  11   4   3  319.67   61.99
 -15  11   3  302.07   52.59
  -3  14  -3   65.99   40.90
 -14  11   3   83.39   38.50
  11   3   3   91.79   49.10
  -2  13  -3  -47.70   33.90
  11   2   3   50.89   43.70
 -13  11   3    2.10   35.50
  -1  12  -3  307.77   50.19
  11   1   3  391.96   59.79
   1 -12   3  366.06   51.09
 -12  11   3  343.77   52.69
   0  11  -3  351.36   49.90
  11   0   3  325.47   58.39
   0 -11   3  394.36   54.69
 -11  11   3  397.46   53.89
   1  10  -3   18.30   31.90
  11  -1   3   38.60   40.60
 -10  11   3   59.59   36.60
  -1 -10   3   49.10   40.10
   2   9  -3   73.99   33.10
  11  -2   3   74.59   39.70
  -9  11   3  123.99   38.00
  -2  -9   3   86.79   42.40
   3   8  -3  308.87   43.30
  11  -3   3  216.68   48.50
  -3  -8   3  271.57   50.49
  -8  11   3  261.87   47.90
   4   7  -3  172.38   36.00
  -7  11   3  103.09   40.70
  -4  -7   3  144.09   47.00
  11  -4   3  235.38   45.10
   5   6  -3  280.07   40.10
  11  -5   3  251.17   48.50
  -6  11   3  307.57   50.09
  -5  11   3  114.19   39.70
  11  -6   3   81.19   42.80
  -4  11   3  112.59   40.00
  11  -7   3   20.20   38.50
  -3  11   3  250.77   49.00
  11  -8   3  301.17   50.99
  -2  11   3  233.38   49.80
  11  -9   3  246.78   49.90
  -1  11   3  327.27   54.19
  11 -10   3  322.27   55.09
   0  11   3   58.29   43.70
  11 -11   3   27.80   42.10
   1  11   3  542.65   72.29
  11 -12   3  568.44   70.79
   2  11   3   27.60   49.50
  11 -13   3   35.80   44.60
   3  11   3  717.63   88.49
  11 -14   3  722.83   85.29
  11 -15   3  177.28   49.60
   4  11   3   97.69   54.79
  11 -16   3   78.39   46.30
   5  11   3   34.80   56.09
 -11  17  -3   50.59   50.09
   6  11   3  -35.20   54.59
 -11  18  -3   60.69   53.19
  18  -7  -3  146.69   36.10
   7  11   3   83.29   57.79
  19  -8  -3   34.70   34.00
 -11  19  -3   37.00   52.89
   8  11   3 -143.09   54.79
 -11  20  -3  249.97   66.09
   9  11   3  204.18   70.69
 -11  21  -3   59.89   58.49
  10  11   3   15.60   64.29
 -11  22  -3  421.86   74.19
 -22  11   3  221.18   50.49
  11  11   3  198.48   73.09
 -11  23  -3   98.39   64.79
 -23  12   3   25.70   41.30
  12  11   3  -81.39   64.39
 -10  22  -3  104.19   60.29
  12  10   3  113.09   67.39
 -22  12   3  110.99   44.60
  -9  21  -3  284.57   65.59
  12   9   3  138.29   64.89
 -21  12   3  170.78   48.00
  -8  20  -3  186.28   63.19
 -20  12   3  246.98   51.29
  12   8   3  225.98   65.99
  -7  19  -3   81.69   53.39
 -19  12   3   33.10   44.20
  12   7   3   -7.10   53.39
  -6  18  -3   69.09   52.79
 -18  12   3  111.69   45.80
  12   6   3  154.48   59.39
  -5  17  -3   37.30   46.00
  12   5   3   -9.60   48.50
 -17  12   3   26.20   41.00
  -4  16  -3  -24.10   40.10
  12   4   3   31.80   50.79
 -16  12   3   28.30   39.70
  -3  15  -3   98.59   42.80
 -15  12   3   63.39   40.40
  12   3   3   21.80   49.40
  -2  14  -3  113.39   42.70
 -14  12   3   90.39   39.30
  12   2   3   20.10   43.00
  -1  13  -3   -2.10   35.10
   1 -13   3   79.29   38.90
  12   1   3  -13.70   42.30
 -13  12   3   40.40   39.30
   0  12  -3  -30.50   34.20
   0 -12   3   -7.60   39.50
  12   0   3  -56.49   40.30
 -12  12   3   43.60   38.80
   1  11  -3  351.06   51.39
 -11  12   3  326.37   55.49
  12  -1   3  458.85   57.99
  -1 -11   3  318.67   55.79
   2  10  -3  646.94   68.89
  12  -2   3  658.23   72.99
 -10  12   3  721.83   73.59
  -2 -10   3  611.44   74.89
   3   9  -3  289.77   44.50
  -9  12   3  239.28   47.10
  -3  -9   3  219.68   49.40
  12  -3   3  205.18   47.70
   4   8  -3  495.35   52.69
  -4  -8   3  424.16   61.29
  12  -4   3  319.57   58.19
  -8  12   3  486.95   59.99
   5   7  -3  311.37   41.30
  -7  12   3  200.78   46.70
  12  -5   3  152.08   47.40
   6   6  -3 1002.10   85.39
  12  -6   3  823.72   93.29
  -6  12   3 1014.90   92.89
  12  -7   3  570.94   74.79
  -5  12   3  809.02   77.19
  12  -8   3  489.35   66.89
  -4  12   3  575.74   66.99
  12  -9   3  668.43   79.59
  -3  12   3  791.42   80.69
  -2  12   3  303.67   54.29
  12 -10   3  340.57   56.69
  -1  12   3  446.96   66.29
  12 -11   3  615.94   70.49
   0  12   3   49.50   45.00
  12 -12   3   -5.00   44.20
   1  12   3  140.39   52.19
  12 -13   3  238.88   54.89
   2  12   3   47.30   50.99
  12 -14   3   94.69   49.30
  12 -15   3  150.28   50.19
   3  12   3   14.10   51.49
   4  12   3  153.38   57.59
  12 -16   3  142.09   53.29
  12 -17   3  175.48   53.09
   5  12   3  112.09   61.09
 -12  18  -3   96.89   56.59
   6  12   3   92.09   61.79
 -12  19  -3   62.79   55.09
   7  12   3  -38.50   58.89
 -12  20  -3   91.39   59.99
  20  -8  -3  125.29   39.90
   8  12   3  160.78   69.09
 -12  21  -3  235.78   67.49
   9  12   3  177.98   72.49
 -12  22  -3  221.88   70.59
  10  12   3  148.79   73.59
 -12  23  -3    2.10   62.39
  11  12   3  123.79   70.89
 -12  24  -3   88.59   69.39
  12  12   3   44.00   67.79
 -12  25  -3  -15.70   63.69
  13  12   3  151.88   73.79
 -11  24  -3   83.79   70.29
 -24  13   3  119.89   59.29
  13  11   3  181.38   70.99
 -10  23  -3   66.79   65.59
 -23  13   3   71.99   44.30
  13  10   3  -26.50   62.19
  -9  22  -3   54.69   59.89
  13   9   3   39.00   62.39
 -22  13   3   39.90   45.60
  -8  21  -3   11.20   54.49
 -21  13   3   57.19   45.90
  13   8   3   33.40   58.59
  -7  20  -3  141.29   58.49
 -20  13   3   77.69   49.10
  13   7   3  162.38   63.79
  -6  19  -3   21.60   51.89
 -19  13   3  -16.90   43.50
  13   6   3   63.69   54.99
  -5  18  -3  166.78   55.29
 -18  13   3  209.18   52.69
  13   5   3  168.58   60.99
  -4  17  -3  100.49   48.40
  13   4   3  147.09   57.39
 -17  13   3  164.98   46.80
  -3  16  -3   75.59   43.80
 -16  13   3   20.10   40.60
  13   3   3  -28.20   46.90
  -2  15  -3  -59.59   37.40
  13   2   3  -54.99   44.00
 -15  13   3   16.30   41.30
  -1  14  -3   39.80   40.00
  13   1   3  132.59   49.30
 -14  13   3   83.29   42.70
   0  13  -3   90.89   39.50
  13   0   3  -48.60   40.10
 -13  13   3  -71.49   37.60
   0 -13   3   54.99   40.20
   1  12  -3  -16.40   36.10
  13  -1   3   51.69   41.90
 -12  13   3   26.30   40.20
  -1 -12   3   37.80   43.60
   2  11  -3   45.20   36.60
  -2 -11   3   13.20   42.20
  13  -2   3  -21.60   39.40
 -11  13   3   81.69   41.10
   3  10  -3  -27.00   35.10
  -3 -10   3   52.19   41.70
 -10  13   3   91.29   41.80
  13  -3   3   49.90   41.90
   4   9  -3  130.19   39.80
  -9  13   3  287.17   50.29
  13  -4   3  178.18   47.80
  -4  -9   3  206.38   48.40
   5   8  -3   43.40   34.50
  -8  13   3   12.50   41.10
  13  -5   3   55.29   40.60
   6   7  -3  242.58   43.10
  13  -6   3  158.78   48.90
  -7  13   3  201.48   50.29
   7   6  -3  138.39   36.20
  13  -7   3   63.69   46.00
  -6  13   3   76.59   43.40
  13  -8   3  874.71   88.29
  -5  13   3  797.22   87.19
  13  -9   3   70.99   45.70
  -4  13   3  180.38   46.80
  13 -10   3  385.16   58.79
  -3  13   3  341.87   58.09
  13 -11   3   21.60   42.60
  -2  13   3   13.50   40.60
  -1  13   3  183.68   50.19
  13 -12   3  174.58   51.59
  13 -13   3  152.08   52.29
   0  13   3  131.79   50.99
  13 -14   3  -37.90   45.20
   1  13   3   21.00   48.00
   2  13   3  143.49   55.49
  13 -15   3   58.29   50.79
  13 -16   3   25.90   50.89
   3  13   3  -55.69   52.49
  13 -17   3  -13.90   48.00
   4  13   3   43.20   56.49
   5  13   3  -93.09   55.69
 -13  19  -3  126.19   58.99
   6  13   3   63.69   61.79
 -13  20  -3    4.90   56.49
   7  13   3  -32.10   60.79
 -13  21  -3    1.40   58.89
  21  -8  -3   30.50   38.80
   8  13   3  -48.10   65.49
 -13  22  -3  249.28   72.89
   9  13   3  252.27   79.09
 -13  23  -3  -77.49   62.89
  10  13   3   64.39   68.89
 -13  24  -3  229.28   76.69
  11  13   3  183.58   76.89
 -13  25  -3   35.00   69.69
  12  13   3  -14.50   65.59
 -13  26  -3  153.78   74.39
  13  13   3   84.89   74.79
 -13  27  -3  137.09   77.29
  14  13   3  -32.90   68.69
 -12  26  -3   -0.60   65.19
  14  12   3  129.49   74.29
 -11  25  -3  -14.60   60.89
  14  11   3  157.78   73.29
 -10  24  -3   69.99   63.09
 -24  14   3   87.19   47.50
  14  10   3  -37.30   64.79
  -9  23  -3   41.50   62.09
 -23  14   3   61.89   48.90
  14   9   3  206.88   70.79
  -8  22  -3  -42.50   56.89
  14   8   3  -26.70   62.19
 -22  14   3   10.90   48.60
  -7  21  -3  138.09   59.29
 -21  14   3  119.39   50.69
  14   7   3   45.00   61.49
  -6  20  -3   20.30   53.89
 -20  14   3   57.79   48.50
  14   6   3  181.08   65.59
  -5  19  -3   52.69   52.49
 -19  14   3   28.10   44.30
  14   5   3  109.99   59.99
  -4  18  -3   28.40   49.20
  14   4   3   22.30   53.79
 -18  14   3   40.60   47.30
  -3  17  -3   67.09   46.90
 -17  14   3  159.88   51.69
  14   3   3   70.19   56.09
  -2  16  -3  124.79   49.90
 -16  14   3  159.08   52.59
  14   2   3  294.07   58.89
  -1  15  -3  -74.39   39.60
  14   1   3    4.30   46.80
 -15  14   3   53.19   45.00
   1 -15   3   38.00   40.40
   0  14  -3   24.60   40.70
 -14  14   3   76.29   46.50
   0 -14   3   84.89   43.50
  14   0   3   42.70   45.70
   1  13  -3   70.49   41.80
  14  -1   3   26.20   43.20
 -13  14   3   92.49   45.40
  -1 -13   3   41.50   46.00
   2  12  -3   34.70   39.40
  -2 -12   3   74.09   45.60
  14  -2   3   63.29   42.30
 -12  14   3   71.19   43.80
   3  11  -3   26.70   37.80
  14  -3   3   97.39   43.80
  -3 -11   3   53.79   44.00
 -11  14   3   71.09   43.50
   4  10  -3   85.79   39.30
 -10  14   3  121.69   46.90
  14  -4   3  152.28   46.40
  -4 -10   3   62.49   45.40
   5   9  -3  107.79   38.80
  14  -5   3  142.09   45.00
  -9  14   3   70.69   46.90
   6   8  -3  732.33   77.09
  14  -6   3  749.23   82.79
  -8  14   3  805.02   85.49
   7   7  -3  314.87   45.80
  14  -7   3  241.58   52.89
  -7  14   3  315.97   56.69
   8   6  -3  108.19   36.00
  -6  14   3   54.29   43.70
  14  -8   3   34.50   44.70
  -5  14   3  460.55   62.59
  14  -9   3  343.67   59.49
  14 -10   3  226.58   52.69
  -4  14   3  218.58   51.19
  -3  14   3  546.15   70.59
  14 -11   3  556.34   72.59
  -2  14   3  132.79   47.80
  14 -12   3  107.09   49.30
  14 -13   3   20.40   47.40
  -1  14   3   10.50   46.70
  14 -14   3  108.69   53.39
   0  14   3   53.89   49.70
   1  14   3  -34.30   50.09
  14 -15   3  -57.99   49.40
  14 -16   3  -66.69   48.20
   2  14   3  -78.49   52.49
  14 -17   3   40.40   53.29
   3  14   3  -53.89   54.09
   4  14   3  -25.10   57.59
  14 -18   3   66.09   54.69
 -14  19  -3   47.60   57.29
   5  14   3  114.89   64.79
 -14  20  -3  -41.60   54.29
   6  14   3 -120.49   62.19
 -14  21  -3  -31.50   59.99
   7  14   3   17.70   63.19
 -14  22  -3   79.59   64.09
   8  14   3   27.50   71.79
 -14  23  -3   86.49   66.59
   9  14   3  -32.90   68.39
 -14  24  -3  112.39   73.79
  10  14   3  176.28   78.99
 -14  25  -3   75.19   72.89
  11  14   3  -39.80   70.59
 -14  26  -3  101.09   77.89
  12  14   3  -25.90   74.69
 -14  27  -3  107.09   75.39
  13  14   3  -76.19   75.79
 -14  28  -3 -110.99   66.69
  14  14   3  -13.10   77.09
 -14  29  -3  121.99   82.89
  15  14   3    1.80   85.69
 -13  28  -3  151.48   80.39
  15  13   3   80.79   81.39
 -12  27  -3   -8.50   71.59
  15  12   3  162.18   80.79
 -11  26  -3   51.59   71.29
  15  11   3  213.58   82.29
 -10  25  -3  -29.50   63.59
  15  10   3   30.40   69.99
 -25  15   3   46.30   50.29
  -9  24  -3    8.70   60.79
 -24  15   3  142.79   49.60
  15   9   3  -70.29   63.89
  -8  23  -3  133.99   64.19
  15   8   3  130.79   71.29
 -23  15   3  130.99   50.69
  -7  22  -3   22.00   55.39
  15   7   3   11.70   64.59
 -22  15   3   62.09   47.40
  -6  21  -3   71.19   55.19
 -21  15   3    9.50   47.90
  15   6   3  107.09   64.69
  -5  20  -3  -21.70   51.69
  15   5   3   -8.70   59.79
 -20  15   3   31.40   48.60
  -4  19  -3  145.89   56.79
 -19  15   3  111.49   52.79
  15   4   3   32.10   59.79
  -3  18  -3  -33.20   49.50
  15   3   3   11.80   53.69
 -18  15   3   13.40   48.20
  -2  17  -3   98.29   51.39
 -17  15   3  140.59   53.29
  15   2   3   75.19   55.79
  -1  16  -3    1.50   47.10
  15   1   3   39.90   49.10
 -16  15   3   12.50   49.00
   0  15  -3  -25.50   42.80
   0 -15   3    7.20   43.40
 -15  15   3  -20.70   47.30
  15   0   3   11.10   45.00
   1  14  -3  -53.49   40.30
  15  -1   3    2.30   42.00
 -14  15   3  -90.29   41.40
  -1 -14   3  -11.80   46.50
   2  13  -3  -21.10   39.70
 -13  15   3  -29.80   42.90
  15  -2   3   -7.90   43.40
  -2 -13   3  -21.40   45.10
   3  12  -3   92.19   41.50
  15  -3   3   54.39   44.70
 -12  15   3  -57.09   44.00
  -3 -12   3   69.79   45.60
   4  11  -3  313.07   50.49
  -4 -11   3  247.98   55.99
  15  -4   3  288.07   55.09
 -11  15   3  272.27   57.89
   5  10  -3  266.97   49.50
 -10  15   3  253.37   57.59
  15  -5   3  227.18   50.09
  -5 -10   3  156.98   51.49
   6   9  -3  127.79   44.30
  -9  15   3  156.78   52.39
  15  -6   3  215.38   50.39
   7   8  -3  293.87   48.30
  15  -7   3  219.08   52.69
  -8  15   3  259.57   57.79
   8   7  -3  101.59   36.40
  15  -8   3  -11.40   42.00
  -7  15   3   73.19   46.70
   9   6  -3   65.19   34.30
  -6  15   3   -8.80   43.70
  15  -9   3   59.39   45.00
  -5  15   3   35.70   45.50
  15 -10   3   80.19   45.80
  15 -11   3  164.78   51.09
  -4  15   3  152.48   49.40
  -3  15   3   93.69   47.90
  15 -12   3   51.49   47.20
  15 -13   3    6.40   48.80
  -2  15   3   44.60   46.20
  15 -14   3   76.29   51.99
  -1  15   3   -0.20   49.99
  15 -15   3  -32.40   51.39
   0  15   3  -32.60   49.80
   1  15   3  -36.20   51.99
  15 -16   3   -2.10   51.79
  15 -17   3  124.49   57.89
   2  15   3  -85.79   55.69
   3  15   3  -76.69   56.09
  15 -18   3   67.69   56.89
   4  15   3  -78.79   58.69
 -15  20  -3   46.60   60.79
   5  15   3   92.19   65.19
 -15  21  -3  102.19   66.69
   6  15   3   96.99   69.39
 -15  22  -3  222.88   73.29
   7  15   3  235.58   77.39
 -15  23  -3    9.70   64.09
   8  15   3   75.39   73.19
 -15  24  -3  269.07   82.09
   9  15   3  502.85   96.29
 -15  25  -3   79.59   72.99
  10  15   3  168.08   79.89
 -15  26  -3   39.50   73.99
  11  15   3   38.20   76.89
 -15  27  -3   41.10   75.69
  12  15   3  -59.79   76.29
 -15  28  -3   30.90   77.89
  13  15   3   26.50   80.69
 -15  29  -3  124.49   82.09
  14  15   3  -64.09   79.09
 -13  29  -3  -39.40   74.89
  16  13   3    9.10   82.29
 -12  28  -3  -84.79   70.79
  16  12   3  141.99   84.79
 -11  27  -3 -116.79   65.99
  16  11   3 -108.79   75.49
 -10  26  -3  -14.80   66.69
  16  10   3   88.89   78.99
  -9  25  -3  103.09   67.59
  16   9   3  -48.70   69.59
 -25  16   3   54.29   49.30
  -8  24  -3   21.30   62.09
  16   8   3  -51.69   69.09
 -24  16   3    5.90   47.40
  -7  23  -3   48.00   61.69
 -23  16   3   59.39   48.40
  16   7   3   19.40   66.59
  -6  22  -3   36.90   59.39
  16   6   3   18.40   63.59
 -22  16   3   45.50   50.39
  -5  21  -3  -25.80   53.29
 -21  16   3   68.89   52.39
  16   5   3    3.40   60.99
  -4  20  -3  137.69   58.09
 -20  16   3   27.60   52.19
  16   4   3  106.59   65.89
  -3  19  -3  256.77   63.59
  16   3   3  304.07   67.59
 -19  16   3  231.08   61.39
  -2  18  -3   32.00   54.69
 -18  16   3   80.79   52.89
  16   2   3  213.68   59.49
  -1  17  -3  -13.30   49.50
 -17  16   3   86.49   52.39
  16   1   3   69.19   51.89
   0  16  -3 -101.59   47.30
   0 -16   3   16.90   44.30
  16   0   3  -46.80   45.60
 -16  16   3  -44.50   47.80
   1  15  -3  -62.49   44.10
  16  -1   3   20.70   46.80
 -15  16   3   57.69   51.49
  -1 -15   3  -29.40   48.10
   2  14  -3  273.87   54.89
  -2 -14   3  156.38   55.59
 -14  16   3  211.48   58.79
  16  -2   3  245.98   53.49
   3  13  -3  -75.29   39.60
 -13  16   3  -17.00   47.70
  -3 -13   3    1.50   47.90
  16  -3   3   22.20   45.20
   4  12  -3   19.60   40.10
  -4 -12   3  -34.40   42.60
  16  -4   3  -27.00   43.50
 -12  16   3  -73.59   45.70
   5  11  -3   26.70   42.30
 -11  16   3  156.18   54.09
  16  -5   3  109.89   46.10
  -5 -11   3   94.09   48.90
   6  10  -3  365.26   55.99
 -10  16   3  267.57   60.59
  16  -6   3  342.87   60.39
   7   9  -3  225.88   47.00
  -9  16   3  104.99   52.69
  16  -7   3  138.59   48.20
   8   8  -3  205.08   44.00
  16  -8   3  155.98   49.60
  -8  16   3   43.40   50.19
   9   7  -3  170.08   41.10
  16  -9   3  139.69   48.70
  -7  16   3  135.99   52.79
  10   6  -3  289.07   45.80
  -6  16   3  385.86   60.59
  16 -10   3  239.58   57.09
  -5  16   3   29.80   47.20
  16 -11   3   73.79   44.90
  16 -12   3  221.28   55.89
  -4  16   3  228.98   55.19
  16 -13   3    1.10   50.19
  -3  16   3    0.40   46.60
  16 -14   3  -18.30   51.09
  -2  16   3   -5.10   48.20
  16 -15   3    2.60   52.29
  -1  16   3   27.20   53.39
   0  16   3   64.09   56.19
  16 -16   3  103.79   57.79
   1  16   3    3.70   58.39
  16 -17   3  136.09   58.49
   2  16   3  -52.89   58.09
  16 -18   3  -45.60   55.29
   3  16   3   21.70   62.19
  16 -19   3   71.89   59.49
 -16  20  -3    6.40   58.79
   4  16   3  -73.49   56.69
 -16  21  -3  -16.80   61.69
   5  16   3  125.19   68.49
 -16  22  -3   -3.20   64.19
   6  16   3  168.58   75.09
 -16  23  -3   85.89   72.39
   7  16   3   36.10   70.19
 -16  24  -3  134.59   76.09
   8  16   3  275.97   86.19
 -16  25  -3  -91.69   69.39
   9  16   3 -139.49   72.29
 -16  26  -3  -49.10   69.09
  10  16   3    7.50   76.59
 -16  27  -3  -43.50   74.99
  11  16   3   43.10   84.19
 -16  28  -3  195.68   85.09
  12  16   3   15.00   83.89
 -16  29  -3   24.20   77.29
  13  16   3   64.89   87.89
 -12  29  -3  124.49   83.39
  17  12   3   -0.60   95.69
 -11  28  -3 -104.69   68.59
  17  11   3   23.00   83.39
 -10  27  -3   42.40   72.09
  17  10   3  -96.99   73.29
  -9  26  -3   46.50   70.79
  17   9   3   12.90   72.59
 -26  17   3   59.99   55.29
  -8  25  -3  -31.00   60.79
 -25  17   3  -18.80   50.49
  17   8   3  -70.99   67.59
  -7  24  -3   77.69   64.09
 -24  17   3    9.10   51.49
  17   7   3   29.60   67.99
  -6  23  -3  -28.90   58.19
  17   6   3   11.60   65.69
 -23  17   3   34.40   53.49
  -5  22  -3   26.70   59.89
  17   5   3  -19.10   62.89
 -22  17   3   19.40   52.39
  -4  21  -3  -25.80   54.79
  17   4   3  -13.60   59.19
 -21  17   3  -23.70   53.19
  -3  20  -3  101.69   58.59
  17   3   3  155.68   62.89
 -20  17   3  119.29   59.09
  -2  19  -3  130.89   61.09
  17   2   3   43.40   56.69
 -19  17   3  130.09   61.49
  -1  18  -3   24.70   55.89
 -18  17   3   77.49   56.69
  17   1   3  118.09   55.39
   0  17  -3    5.50   51.39
 -17  17   3    9.20   53.69
  17   0   3   49.60   50.69
   1  16  -3   87.39   51.99
 -16  17   3   89.29   55.69
  -1 -16   3   16.30   50.69
  17  -1   3   37.10   51.19
   2  15  -3   44.30   46.80
 -15  17   3  144.99   57.99
  17  -2   3   69.39   49.60
  -2 -15   3  189.58   58.49
   3  14  -3  142.99   50.39
 -14  17   3  109.49   56.69
  17  -3   3  121.69   50.39
  -3 -14   3   56.29   54.69
   4  13  -3   87.99   48.30
  -4 -13   3   96.49   50.99
 -13  17   3  140.99   59.09
  17  -4   3  138.09   50.09
   5  12  -3  -33.30   41.90
 -12  17   3   42.00   51.79
  17  -5   3   52.09   45.00
  -5 -12   3  -18.80   47.60
   6  11  -3   39.60   44.90
  17  -6   3   45.30   48.30
 -11  17   3  -16.50   50.99
  -6 -11   3  -76.49   44.60
   7  10  -3   -4.40   42.90
 -10  17   3  -60.09   47.40
  17  -7   3    3.00   43.90
   8   9  -3  197.68   46.20
  17  -8   3  200.68   53.29
  -9  17   3  117.49   55.69
   9   8  -3  101.49   41.90
  17  -9   3  179.88   52.19
  -8  17   3  114.19   53.29
  10   7  -3    3.70   37.50
  17 -10   3    5.30   45.70
  -7  17   3   43.10   49.00
  17 -11   3   55.59   47.40
  -6  17   3   93.39   49.70
  -5  17   3   94.89   51.29
  17 -12   3   23.60   49.00
  17 -13   3    6.30   49.20
  -4  17   3    2.70   48.40
  17 -14   3    0.90   52.09
  -3  17   3  -47.10   50.59
  17 -15   3  -87.89   50.69
  -2  17   3   28.70   53.09
  17 -16   3   99.99   59.49
  -1  17   3   68.49   59.09
  17 -17   3  -36.80   56.09
   0  17   3   30.50   56.39
   1  17   3   57.99   61.59
  17 -18   3   83.69   60.89
   2  17   3  -48.30   59.89
  17 -19   3   63.99   59.29
   3  17   3   22.00   65.49
 -17  21  -3   61.19   64.89
   4  17   3  119.49   71.29
 -17  22  -3   31.40   65.69
   5  17   3  -68.09   67.99
 -17  23  -3  130.39   74.99
   6  17   3  124.19   80.09
 -17  24  -3  183.88   77.59
   7  17   3   30.80   77.29
 -17  25  -3   67.49   73.39
   8  17   3   48.70   77.59
 -17  26  -3   90.09   79.39
   9  17   3  127.69   87.19
 -17  27  -3   17.40   74.99
  10  17   3  -38.70   79.79
 -17  28  -3   32.90   79.79
  11  17   3  -86.69   79.99
 -17  29  -3   43.50   83.89
  12  17   3  -81.39   88.69
 -10  28  -3   38.20   75.59
  18  10   3   -2.40   87.39
  -9  27  -3   49.40   73.19
  18   9   3  -70.69   76.09
  -8  26  -3  127.19   73.79
 -26  18   3   25.90   55.09
  18   8   3   63.69   77.19
  -7  25  -3   62.09   69.29
 -25  18   3  -22.30   53.49
  18   7   3  -15.10   68.19
  -6  24  -3  -57.59   58.79
 -24  18   3  -27.60   53.99
  18   6   3   40.10   67.59
  -5  23  -3  -22.90   61.19
 -23  18   3   14.40   54.79
  18   5   3   26.90   65.29
  -4  22  -3    0.30   61.59
  18   4   3  -81.89   62.59
 -22  18   3   30.00   56.99
  -3  21  -3   -1.90   58.49
 -21  18   3  -32.40   55.89
  18   3   3   57.69   60.89
  -2  20  -3  119.19   60.49
  18   2   3   62.29   55.49
 -20  18   3   -0.40   58.29
  -1  19  -3  304.77   69.19
  18   1   3  255.37   63.29
 -19  18   3  267.17   68.79
   0  18  -3  430.46   75.49
 -18  18   3  509.05   79.89
  18   0   3  451.25   73.89
   1  17  -3  223.78   58.89
 -17  18   3  116.99   60.39
  18  -1   3  132.19   55.99
  -1 -17   3  199.38   57.99
   2  16  -3   53.09   52.99
  -2 -16   3  122.29   59.29
  18  -2   3   71.69   53.09
 -16  18   3  105.99   59.19
   3  15  -3  -28.60   48.10
  18  -3   3   43.40   52.19
  -3 -15   3   78.79   56.09
 -15  18   3   53.59   56.99
   4  14  -3   72.59   49.30
  -4 -14   3   76.19   54.89
 -14  18   3   86.59   57.09
  18  -4   3  -21.50   46.90
   5  13  -3  264.87   57.09
  -5 -13   3  207.28   58.79
 -13  18   3  229.08   66.09
  18  -5   3  261.77   58.29
   6  12  -3   68.89   48.90
  18  -6   3   21.40   49.50
  -6 -12   3   48.90   53.69
 -12  18   3  104.89   57.39
   7  11  -3  182.08   52.49
  18  -7   3  144.69   52.29
 -11  18   3  189.08   60.69
   8  10  -3  216.58   50.99
  18  -8   3  171.78   54.89
 -10  18   3  190.38   61.49
   9   9  -3  171.48   48.30
  18  -9   3  199.88   54.19
  -9  18   3   62.39   56.69
  10   8  -3    6.30   41.00
  18 -10   3   41.60   48.50
  -8  18   3  -43.10   49.50
  11   7  -3   66.79   40.40
  -7  18   3   71.09   53.69
  18 -11   3  157.78   53.19
  18 -12   3   38.80   52.79
  -6  18   3   -9.90   51.29
  -5  18   3  352.26   70.09
  18 -13   3  -80.19   48.60
  -4  18   3   39.70   52.79
  18 -14   3  -36.70   52.99
  18 -15   3   80.69   60.69
  -3  18   3   96.69   58.39
  -2  18   3   66.19   59.29
  18 -16   3   -2.50   58.79
  18 -17   3   84.49   62.29
  -1  18   3   17.00   59.19
   0  18   3  115.79   66.19
  18 -18   3  142.29   65.09
   1  18   3   73.89   66.09
  18 -19   3  209.98   71.39
  18 -20   3  156.58   66.39
   2  18   3  245.58   72.79
 -18  21  -3   70.49   66.29
   3  18   3   85.29   69.99
 -18  22  -3    0.80   62.69
   4  18   3  -75.79   66.89
 -18  23  -3  -18.10   68.29
   5  18   3   21.70   73.79
 -18  24  -3    1.70   71.49
   6  18   3  117.39   82.09
 -18  25  -3  -39.80   70.19
   7  18   3  135.49   82.49
 -18  26  -3   68.29   78.09
   8  18   3 -101.49   78.79
 -18  27  -3    4.20   78.09
   9  18   3 -106.09   78.99
 -18  28  -3  -59.99   76.19
  10  18   3  -78.59   86.99
  -9  28  -3  118.69   83.79
  -8  27  -3  102.59   75.39
 -27  19   3   31.20   70.59
  19   8   3   72.69   81.59
  -7  26  -3  144.09   76.09
  19   7   3   88.79   73.69
 -26  19   3    6.50   55.99
  -6  25  -3   38.30   69.19
 -25  19   3  -25.30   55.59
  19   6   3   -3.80   71.69
  -5  24  -3   14.10   63.69
  19   5   3  -51.39   67.79
 -24  19   3   34.70   57.79
  -4  23  -3  -19.60   60.29
  19   4   3  -69.29   63.59
 -23  19   3   53.39   59.29
  -3  22  -3   23.60   60.29
 -22  19   3 -102.59   53.39
  19   3   3  -49.00   56.29
  -2  21  -3   13.00   58.09
  19   2   3 -110.99   55.49
 -21  19   3   77.59   59.19
  -1  20  -3  179.68   64.39
 -20  19   3  151.68   65.99
  19   1   3   85.49   61.49
   0  19  -3   29.50   59.59
 -19  19   3  -10.80   60.29
  19   0   3   30.10   56.99
   1  18  -3  385.86   70.99
 -18  19   3  287.87   72.99
  19  -1   3  279.57   65.39
   2  17  -3   49.40   57.49
  -2 -17   3   88.69   63.39
 -17  19   3   23.00   62.29
  19  -2   3   99.89   57.59
   3  16  -3  378.26   67.59
  -3 -16   3  174.78   63.89
 -16  19   3  285.07   70.89
  19  -3   3  199.08   61.29
   4  15  -3   47.50   56.79
  19  -4   3   -3.50   50.09
  -4 -15   3  115.79   59.69
 -15  19   3  -45.70   56.99
   5  14  -3  -37.20   48.70
  19  -5   3   -9.90   47.70
  -5 -14   3   10.00   52.99
 -14  19   3   41.30   59.59
   6  13  -3  -80.29   49.70
  19  -6   3    6.10   51.29
 -13  19   3  -62.39   55.09
  -6 -13   3   53.39   51.79
   7  12  -3   22.30   48.00
  19  -7   3  -13.90   50.19
 -12  19   3  103.39   60.19
  -7 -12   3  -35.30   52.59
   8  11  -3  495.45   73.49
 -11  19   3  636.84   85.79
  19  -8   3  604.44   76.89
   9  10  -3  178.48   49.99
 -10  19   3   93.89   62.69
  19  -9   3  153.58   54.59
  10   9  -3   52.29   44.70
  -9  19   3  -83.49   52.89
  19 -10   3  -29.70   47.20
  11   8  -3   22.20   41.80
  -8  19   3  -32.50   50.59
  19 -11   3   34.10   50.29
  -7  19   3  -68.99   49.70
  19 -12   3   73.79   51.09
  -6  19   3  -49.80   51.29
  19 -13   3   69.19   54.29
  -5  19   3   15.40   54.89
  19 -14   3   13.80   53.69
  19 -15   3  -71.09   53.69
  -4  19   3   -9.00   56.19
  -3  19   3  -70.69   53.49
  19 -16   3  145.09   62.59
  -2  19   3  -55.69   55.69
  19 -17   3  -11.00   58.49
  -1  19   3  151.18   66.49
  19 -18   3  116.69   63.79
   0  19   3  -41.00   60.89
  19 -19   3    6.30   58.09
  19 -20   3   -9.40   61.49
   1  19   3   29.50   67.89
   2  19   3  -46.20   63.99
 -19  22  -3  114.29   69.19
   3  19   3  -77.09   67.99
 -19  23  -3  167.68   74.19
   4  19   3    4.20   71.29
 -19  24  -3  -16.50   69.49
   5  19   3  123.59   81.89
 -19  25  -3  -11.70   73.99
   6  19   3    6.60   80.29
 -19  26  -3   67.79   77.89
   7  19   3   56.69   83.99
 -19  27  -3   -2.10   79.69
   8  19   3  -12.30   88.59
 -19  28  -3   72.39   83.39
   9  19   3  -47.20   92.59
  -8  28  -3  180.58   83.09
  -7  27  -3  -75.59   70.39
 -27  20   3   24.90   58.59
  -6  26  -3   46.30   70.39
 -26  20   3  131.89   62.89
  20   6   3  -42.70   70.19
  -5  25  -3   -3.80   64.19
 -25  20   3  109.19   62.39
  20   5   3  -37.20   67.29
  -4  24  -3  110.89   67.49
  20   4   3  -23.20   64.49
 -24  20   3   76.79   64.29
  -3  23  -3  162.48   69.59
 -23  20   3  -40.60   59.59
  20   3   3   14.70   63.99
  -2  22  -3   44.80   65.69
  20   2   3   -9.50   62.09
 -22  20   3  -30.60   59.39
  -1  21  -3   72.69   63.29
  20   1   3  109.49   62.09
 -21  20   3  135.69   67.19
   0  20  -3   84.69   60.89
  20   0   3  -24.70   58.59
 -20  20   3   86.79   64.79
   1  19  -3  132.89   61.89
  20  -1   3  141.29   65.49
 -19  20   3  174.48   68.09
   2  18  -3  198.48   65.19
  20  -2   3  109.19   61.79
  -2 -18   3  146.29   64.59
 -18  20   3  100.29   64.79
   3  17  -3  177.68   61.99
 -17  20   3  132.89   67.29
  -3 -17   3   23.70   59.39
  20  -3   3  130.69   58.19
   4  16  -3   17.50   55.69
  20  -4   3  114.59   57.39
  -4 -16   3   76.09   60.89
 -16  20   3  163.78   65.79
   5  15  -3  -47.10   55.39
  20  -5   3  -17.10   52.79
 -15  20   3  -17.20   60.29
  -5 -15   3   12.70   57.09
   6  14  -3   92.29   59.99
 -14  20   3  185.58   67.69
  20  -6   3   96.09   57.49
  -6 -14   3  135.89   58.39
   7  13  -3  114.49   55.79
 -13  20   3  139.79   65.59
  -7 -13   3   55.69   56.59
  20  -7   3   95.19   55.09
   8  12  -3  212.08   59.19
  20  -8   3  354.26   64.99
 -12  20   3  202.78   68.79
   9  11  -3  266.27   58.09
  20  -9   3  130.09   56.39
 -11  20   3  231.78   70.49
  10  10  -3  225.78   50.49
 -10  20   3  163.78   65.19
  20 -10   3   48.30   51.89
  11   9  -3  247.68   52.59
  20 -11   3  129.39   57.39
  -9  20   3  184.98   65.49
  12   8  -3  132.49   48.10
  -8  20   3  333.37   67.59
  20 -12   3  148.29   58.59
  -7  20   3  102.49   58.59
  20 -13   3   10.20   53.79
  -6  20   3   34.40   57.69
  20 -14   3    2.40   55.39
  -5  20   3  -45.00   56.29
  20 -15   3   47.00   59.99
  -4  20   3  -98.49   53.79
  20 -16   3 -138.29   55.39
  -3  20   3   65.99   60.29
  20 -17   3   59.39   63.29
  -2  20   3  213.78   70.49
  20 -18   3  227.08   71.09
  20 -19   3   54.09   64.19
  -1  20   3   67.09   66.49
   0  20   3  -62.49   65.59
  20 -20   3   68.19   65.39
   1  20   3    0.70   65.69
 -20  22  -3  -81.89   62.99
   2  20   3   86.09   72.69
 -20  23  -3  -25.70   66.69
   3  20   3   17.60   72.99
 -20  24  -3   48.60   71.19
   4  20   3  120.49   83.19
 -20  25  -3  -26.70   77.89
   5  20   3   26.60   79.99
 -20  26  -3   37.20   76.59
   6  20   3   32.00   79.69
 -20  27  -3   -1.80   78.39
   7  20   3   50.79   84.39
 -20  28  -3   68.29   84.59
   8  20   3   13.50   89.69
  -7  28  -3  181.38   81.69
  -6  27  -3    2.60   71.89
 -27  21   3  114.09   62.49
  -5  26  -3  -66.69   67.69
 -26  21   3  191.48   66.69
  -4  25  -3  -33.30   66.39
  21   4   3  -12.40   65.09
 -25  21   3   68.59   64.49
  -3  24  -3  -36.60   63.99
  21   3   3 -114.79   63.29
 -24  21   3  177.68   70.99
  -2  23  -3   -3.00   64.79
  21   2   3   24.30   65.59
 -23  21   3   63.59   67.79
  -1  22  -3  212.48   73.99
 -22  21   3  250.97   76.19
  21   1   3  152.78   66.29
   0  21  -3   71.89   65.89
 -21  21   3  145.89   70.19
  21   0   3   -2.20   60.09
   1  20  -3  231.48   69.89
  21  -1   3  126.39   63.79
 -20  21   3  129.39   68.69
   2  19  -3  -15.30   62.89
  21  -2   3  -58.59   59.99
 -19  21   3  -52.99   63.29
   3  18  -3   39.20   60.09
 -18  21   3   89.99   67.19
  -3 -18   3  -20.20   59.89
  21  -3   3  -44.10   54.99
   4  17  -3 -117.39   56.29
  -4 -17   3   65.79   60.09
 -17  21   3   39.90   67.39
  21  -4   3   55.79   53.89
   5  16  -3   40.40   59.19
 -16  21   3  -29.60   62.89
  -5 -16   3  -68.49   56.79
  21  -5   3   -4.00   57.59
   6  15  -3   13.50   61.79
 -15  21   3   23.10   66.29
  -6 -15   3   47.90   55.09
  21  -6   3   -9.10   53.29
   7  14  -3  147.59   61.79
  21  -7   3  162.08   58.69
  -7 -14   3  106.59   59.99
 -14  21   3  179.18   70.99
   8  13  -3   53.09   55.69
  21  -8   3  149.49   56.79
  -8 -13   3   88.89   58.39
 -13  21   3   -3.80   62.19
   9  12  -3  229.78   57.69
 -12  21   3  128.69   69.19
  21  -9   3  157.98   57.39
  10  11  -3   35.60   49.40
  21 -10   3   64.99   54.79
 -11  21   3   18.10   60.49
  11  10  -3  -46.80   47.00
  21 -11   3    4.20   50.89
 -10  21   3   45.60   62.29
  12   9  -3  300.97   55.79
  21 -12   3  225.18   64.69
  -9  21   3  244.08   70.99
  13   8  -3  -23.60   47.90
  21 -13   3  -28.50   54.09
  -8  21   3  -62.59   54.49
  -7  21   3  113.09   61.89
  21 -14   3  -55.49   56.09
  21 -15   3  140.29   59.99
  -6  21   3   30.10   59.99
  -5  21   3   74.39   61.39
  21 -16   3   58.19   58.69
  -4  21   3   68.79   60.89
  21 -17   3  229.38   69.09
  21 -18   3  122.79   67.19
  -3  21   3  -63.29   61.39
  -2  21   3   35.60   66.99
  21 -19   3  -66.19   59.39
  -1  21   3   30.40   68.89
  21 -20   3    4.90   66.39
   0  21   3   34.30   67.69
  21 -21   3   73.89   70.39
 -21  22  -3  107.69   67.39
   1  21   3  -74.79   65.19
 -21  23  -3  -81.29   65.69
   2  21   3  -52.09   72.99
 -21  24  -3  103.99   77.59
   3  21   3  -40.40   73.59
 -21  25  -3   24.80   78.69
   4  21   3  -40.80   77.09
 -21  26  -3  -16.90   75.79
   5  21   3  104.49   86.39
 -21  27  -3    9.00   79.49
   6  21   3   46.40   84.69
 -21  28  -3  103.59   86.29
   7  21   3  -45.50   90.19
  -5  27  -3   12.50   73.79
 -27  22   3   53.89   66.49
  -4  26  -3  164.18   71.59
 -26  22   3  191.58   72.09
  -3  25  -3    6.90   71.19
 -25  22   3  -34.80   63.79
  -2  24  -3   52.09   72.49
  22   2   3   20.10   67.39
 -24  22   3  111.49   70.79
  -1  23  -3  162.58   75.29
  22   1   3  145.59   72.99
 -23  22   3  179.48   73.69
   0  22  -3   -0.20   65.59
 -22  22   3    7.90   65.29
  22   0   3   81.59   65.39
   1  21  -3  265.57   78.29
  22  -1   3  186.88   72.59
 -21  22   3  178.08   72.49
   2  20  -3   23.00   64.99
  22  -2   3   49.10   61.79
 -20  22   3   13.90   67.79
   3  19  -3   31.30   60.69
 -19  22   3   94.89   70.79
  22  -3   3   28.70   59.49
   4  18  -3   53.99   64.19
 -18  22   3   49.10   68.99
  22  -4   3  -58.99   56.89
  -4 -18   3   43.20   63.39
   5  17  -3   67.89   64.99
  22  -5   3  132.19   63.09
 -17  22   3  -35.10   67.49
  -5 -17   3    5.00   63.29
   6  16  -3   -6.80   62.49
  -6 -16   3   42.10   61.89
 -16  22   3  -26.60   66.99
  22  -6   3   48.10   56.39
   7  15  -3  110.59   64.69
 -15  22   3   22.90   68.29
  22  -7   3   -9.20   54.79
  -7 -15   3   40.80   58.29
   8  14  -3   41.30   59.59
 -14  22   3    2.80   65.09
  22  -8   3   77.89   54.29
  -8 -14   3 -146.89   52.79
   9  13  -3  116.59   58.69
 -13  22   3  -10.10   66.79
  -9 -13   3   74.79   62.69
  22  -9   3   -7.80   53.39
  10  12  -3  114.79   56.19
  22 -10   3  186.48   59.79
 -12  22   3  117.19   67.99
  11  11  -3  195.78   57.49
  22 -11   3  222.18   65.09
 -11  22   3  344.67   77.49
  12  10  -3  286.87   59.59
  22 -12   3  138.79   64.09
 -10  22   3  195.38   70.29
  22 -13   3  257.37   67.09
  -9  22   3  210.48   68.69
  -8  22   3   39.60   62.99
  22 -14   3  240.18   66.99
  22 -15   3  111.99   66.09
  -7  22   3  264.47   70.29
  22 -16   3  203.18   69.99
  -6  22   3   60.09   64.19
  22 -17   3  -32.40   61.69
  -5  22   3   35.40   60.99
  -4  22   3 -102.29   57.89
  22 -18   3  -37.80   62.79
  -3  22   3  131.89   71.89
  22 -19   3   32.10   62.79
  22 -20   3 -100.79   64.19
  -2  22   3  -25.00   63.69
  22 -21   3   74.49   68.69
  -1  22   3 -138.29   65.39
   0  22   3  -37.70   68.89
 -22  23  -3   46.80   71.89
   1  22   3  113.39   76.49
 -22  24  -3  -71.59   69.39
   2  22   3   99.89   81.39
 -22  25  -3   32.90   78.39
   3  22   3   74.89   80.99
 -22  26  -3  -17.10   80.89
   4  22   3  148.49   81.79
 -22  27  -3  -55.89   78.89
   5  22   3 -107.99   81.39
  -4  27  -3  -67.69   73.19
 -27  23   3  -81.69   62.49
  -3  26  -3  -52.09   70.89
 -26  23   3   99.69   72.59
  -2  25  -3  -81.29   64.39
 -25  23   3    1.20   66.59
  -1  24  -3   32.60   69.89
 -24  23   3  160.08   73.39
   0  23  -3  168.38   72.19
  23   0   3  -22.80   65.89
 -23  23   3   -5.20   69.49
   1  22  -3  205.08   77.79
 -22  23   3  199.38   75.29
  23  -1   3   21.10   67.69
   2  21  -3  -40.70   66.89
  23  -2   3   67.89   65.19
 -21  23   3  132.59   75.19
   3  20  -3   17.70   67.39
 -20  23   3  220.78   81.69
  23  -3   3   54.39   62.69
   4  19  -3  -21.40   64.39
 -19  23   3  -53.49   68.29
  23  -4   3 -119.19   58.19
   5  18  -3  -30.30   67.89
  -5 -18   3 -102.69   63.19
  23  -5   3   24.80   60.79
 -18  23   3  -21.30   66.99
   6  17  -3   65.29   67.79
  23  -6   3 -107.59   53.19
  -6 -17   3  -43.90   60.49
 -17  23   3  129.49   73.89
   7  16  -3  -34.70   61.09
  -7 -16   3   18.60   58.59
  23  -7   3  -42.40   57.59
 -16  23   3  -28.80   67.09
   8  15  -3  140.29   65.29
  -8 -15   3   53.39   60.99
 -15  23   3   45.00   68.49
  23  -8   3   45.40   58.69
   9  14  -3   80.99   62.79
 -14  23   3   57.59   70.99
  -9 -14   3  -21.60   58.49
  23  -9   3   66.89   58.09
  10  13  -3   15.70   53.39
  23 -10   3  -73.79   53.69
 -13  23   3    8.60   68.29
  11  12  -3   78.79   58.29
  23 -11   3   10.90   57.29
 -12  23   3  122.09   70.29
  23 -12   3  -26.70   54.79
 -11  23   3   10.30   65.39
 -10  23   3   -7.20   61.89
  23 -13   3   76.39   57.79
  -9  23   3   43.70   65.69
  23 -14   3   87.49   62.39
  -8  23   3  151.18   66.99
  23 -15   3  104.29   62.29
  -7  23   3  -65.49   61.59
  23 -16   3   82.59   64.49
  -6  23   3   94.39   70.39
  23 -17   3   85.39   65.89
  -5  23   3  -20.00   63.59
  23 -18   3    6.90   63.29
  -4  23   3   63.29   67.99
  23 -19   3   55.59   66.59
  23 -20   3   46.20   69.79
  -3  23   3   -6.90   68.09
  23 -21   3  -68.69   65.49
  -2  23   3  -18.10   70.39
  -1  23   3   49.60   74.49
 -23  23  -3   15.20   68.79
   0  23   3  -83.39   69.29
 -23  24  -3  -18.50   69.69
   1  23   3   84.99   77.39
 -23  25  -3   13.90   75.99
   2  23   3 -106.89   79.09
 -23  26  -3 -127.69   76.59
   3  23   3  170.48   91.69
 -23  27  -3   -7.30   81.39
   4  23   3   20.10   86.79
  -2  26  -3   23.50   75.69
 -26  24   3   18.80   69.49
  -1  25  -3  185.08   82.19
 -25  24   3    9.40   73.89
   0  24  -3    6.20   72.09
 -24  24   3   22.40   71.49
   1  23  -3   69.99   77.59
 -23  24   3  -21.20   70.19
   2  22  -3   95.09   77.49
  24  -2   3    6.30   64.59
 -22  24   3  -13.60   70.99
   3  21  -3   11.80   76.19
  24  -3   3   64.69   68.39
 -21  24   3   15.80   73.39
   4  20  -3   17.20   70.99
  24  -4   3  -34.20   63.49
 -20  24   3   54.39   73.49
   5  19  -3   66.79   72.19
  24  -5   3   51.99   64.09
 -19  24   3   21.00   71.29
   6  18  -3  -17.40   66.89
 -18  24   3  -79.29   70.39
  -6 -18   3    2.40   80.59
  24  -6   3  -83.19   55.89
   7  17  -3   45.40   67.59
  24  -7   3  -44.40   57.49
  -7 -17   3   70.39   65.49
 -17  24   3  142.59   76.59
   8  16  -3  -14.80   63.49
  -8 -16   3   51.09   64.19
 -16  24   3   -5.60   68.59
  24  -8   3  -56.49   56.69
   9  15  -3   27.30   66.69
  24  -9   3  106.59   64.29
  -9 -15   3  -45.00   59.79
 -15  24   3   67.69   74.99
  10  14  -3   88.39   62.49
 -14  24   3 -108.79   70.59
  24 -10   3  -55.79   58.89
 -10 -14   3  193.98   70.09
  11  13  -3  138.09   87.89
 -13  24   3   95.59   76.39
  24 -11   3  100.19   60.79
  24 -12   3  167.98   63.39
 -12  24   3   61.59   69.49
  24 -13   3  216.08   69.39
 -11  24   3  251.57   77.39
 -10  24   3   91.89   70.29
  24 -14   3   33.70   64.89
  -9  24   3  320.77   80.69
  24 -15   3  199.38   73.79
  -8  24   3  230.98   76.69
  24 -16   3  211.78   73.59
  -7  24   3  228.38   76.79
  24 -17   3  175.08   75.39
  -6  24   3   50.39   65.99
  24 -18   3   -7.60   63.99
  24 -19   3   77.89   69.09
  -5  24   3    9.40   70.09
  24 -20   3  113.69   73.69
  -4  24   3  -45.20   66.79
  -3  24   3  -21.70   72.09
  24 -21   3   28.90   69.59
  -2  24   3    1.40   71.29
 -24  23  -3  -37.60   66.59
  -1  24   3  -16.70   74.89
 -24  24  -3  -48.10   70.19
   0  24   3   45.20   79.79
 -24  25  -3 -141.59   71.89
   1  24   3   20.70   81.39
 -24  26  -3  -49.99   79.39
   2  24   3    8.60   84.59
   0  25  -3  -41.80   76.79
 -25  25   3  -61.79   70.99
   1  24  -3   88.49   77.59
 -24  25   3    4.10   73.89
   2  23  -3   -6.20   79.49
 -23  25   3   27.60   74.69
   3  22  -3    4.10   80.29
 -22  25   3   30.00   72.69
   4  21  -3  -41.20   78.99
 -21  25   3  234.98   84.39
  25  -4   3  -61.49   65.49
   5  20  -3   59.89   76.09
 -20  25   3  -18.50   74.39
  25  -5   3   21.70   66.79
   6  19  -3   80.39   78.19
  25  -6   3  -25.50   61.49
 -19  25   3   11.30   73.19
   7  18  -3  127.99   76.69
  25  -7   3  -19.40   63.09
 -18  25   3  -48.00   71.39
   8  17  -3   50.09   70.39
 -17  25   3  -65.49   69.19
  25  -8   3   20.00   59.79
  -8 -17   3  -40.60   61.59
   9  16  -3   -3.80   67.39
  -9 -16   3   24.10   63.19
  25  -9   3  137.99   66.09
 -16  25   3   18.90   78.89
  10  15  -3   63.79   73.89
 -15  25   3  -67.59   70.19
  25 -10   3  -22.80   57.49
 -10 -15   3  -47.00   62.69
 -14  25   3  -54.59   72.59
 -11 -14   3    9.20   67.99
  25 -11   3  -45.30   59.69
  25 -12   3  184.58   69.29
 -13  25   3   97.59   75.89
 -12  25   3   -5.90   67.69
  25 -13   3   49.60   61.49
  25 -14   3   81.89   64.19
 -11  25   3    5.80   68.69
 -10  25   3   22.80   66.79
  25 -15   3   -6.30   64.39
  -9  25   3   68.99   71.99
  25 -16   3  -29.20   64.79
  25 -17   3  -72.19   62.69
  -8  25   3   23.50   67.59
  -7  25   3  -28.20   69.69
  25 -18   3  -15.30   67.19
  -6  25   3   30.50   65.19
  25 -19   3    5.70   70.09
  25 -20   3   57.99   68.49
  -5  25   3   -1.10   73.49
  -4  25   3   76.09   75.69
  25 -21   3  -32.70   68.59
  25 -22   3   89.49   74.29
  -3  25   3  116.59   78.49
 -25  23  -3  129.79   77.19
  -2  25   3   83.59   77.49
 -25  24  -3  -38.60   71.09
  -1  25   3   37.50   78.19
 -25  25  -3  240.28   83.29
   0  25   3  -61.49   76.69
   2  24  -3  -10.50   83.69
 -24  26   3   -1.80   79.59
   3  23  -3  -33.60   82.79
 -23  26   3   38.90   78.09
   4  22  -3  211.88   89.69
 -22  26   3  -27.00   76.99
   5  21  -3  225.38   86.99
 -21  26   3  -45.30   77.69
   6  20  -3  157.98   85.49
  26  -6   3   34.00   70.39
 -20  26   3  205.08   82.89
   7  19  -3  -28.20   78.39
  26  -7   3   -2.90   64.99
 -19  26   3   32.70   78.49
   8  18  -3   45.00   76.39
  26  -8   3   35.00   64.49
 -18  26   3   70.09   81.99
   9  17  -3 -120.59   77.99
  26  -9   3   19.30   63.89
  -9 -17   3  209.28   74.89
 -17  26   3  164.68   83.99
  26 -10   3  -13.30   63.39
 -16  26   3 -166.48   72.89
 -10 -16   3   -1.80   67.29
 -11 -15   3   71.29   69.79
  26 -11   3  118.09   67.09
 -15  26   3  242.98   87.09
  26 -12   3   82.69   67.49
 -14  26   3   38.50   76.29
 -12 -14   3   74.89   71.49
  26 -13   3   17.90   67.19
 -13  26   3   99.49   78.19
  26 -14   3   -7.60   67.19
 -12  26   3   26.40   73.89
 -11  26   3  -38.60   72.69
  26 -15   3   19.20   66.39
 -10  26   3    4.80   69.89
  26 -16   3   30.50   65.89
  26 -17   3   45.40   70.79
  -9  26   3   81.09   73.69
  26 -18   3  -43.10   67.59
  -8  26   3  -17.50   71.29
  26 -19   3  130.49   73.49
  -7  26   3  186.38   78.79
  26 -20   3  -15.40   69.19
  -6  26   3 -110.99   70.09
  -5  26   3  -18.80   71.29
  26 -21   3   50.99   73.79
  26 -22   3 -104.89   71.89
  -4  26   3  -44.80   72.79
  -3  26   3   -1.70   76.89
 -26  24  -3   22.80   75.99
  -2  26   3   72.49   84.29
   4  23  -3  117.59   93.79
 -23  27   3  235.88   87.99
   5  22  -3   68.59   84.29
 -22  27   3  119.89   84.99
   6  21  -3   69.79   84.99
 -21  27   3   54.49   83.99
   7  20  -3  120.49   89.79
 -20  27   3  159.48   87.09
  27  -8   3  -20.10   67.89
 -19  27   3  -16.00   86.19
 -18  27   3   -7.00   84.99
  27  -9   3  -62.99   64.39
 -10 -17   3  -26.40   68.69
  27 -10   3  -33.00   66.89
 -17  27   3  -17.50   81.49
 -11 -16   3  -27.40   69.29
 -16  27   3   -4.90   77.99
  27 -11   3   35.10   65.99
 -15  27   3   68.39   78.29
  27 -12   3   17.20   69.89
 -12 -15   3   18.70   72.29
  27 -13   3   -6.90   63.09
 -13 -14   3  -49.00   73.69
 -14  27   3  -49.40   73.99
  27 -14   3  -13.40   66.09
 -13  27   3   88.59   82.89
 -12  27   3  -47.60   73.29
  27 -15   3  -45.30   66.09
 -11  27   3  -44.00   71.89
  27 -16   3  -49.10   66.99
  27 -17   3  -62.59   66.49
 -10  27   3   86.69   77.09
  27 -18   3   79.49   70.79
  -9  27   3  -27.80   74.99
  27 -19   3   22.60   69.79
  -8  27   3 -112.09   66.49
  -7  27   3   10.30   77.49
  27 -20   3   30.00   72.89
  -6  27   3   51.99   76.29
  27 -21   3  -63.59   71.59
  27 -22   3   27.60   73.89
  -5  27   3   29.70   76.89
  -4  27   3  136.19   86.39
 -21  28   3  172.58   97.29
 -20  28   3   63.09   90.29
 -19  28   3  141.29   94.29
  28 -10   3   23.90   78.09
 -18  28   3   86.79   89.99
  28 -11   3   50.09   70.99
 -17  28   3   56.49   84.69
 -11 -17   3  -14.20   71.09
 -12 -16   3  -63.29   67.59
 -16  28   3   48.70   84.49
  28 -12   3  176.58   76.09
 -15  28   3  222.68   88.29
  28 -13   3   69.19   72.29
 -13 -15   3  -90.59   69.39
 -14  28   3  106.69   83.49
 -14 -14   3  -63.09   75.29
  28 -14   3  -85.59   64.39
 -13  28   3   75.09   83.59
  28 -15   3 -117.09   67.39
  28 -16   3  112.39   75.39
 -12  28   3  126.69   82.29
 -11  28   3  -13.70   72.69
  28 -17   3  185.18   79.89
 -10  28   3   -0.80   73.29
  28 -18   3   20.80   73.39
  -9  28   3  -66.59   73.79
  28 -19   3   32.80   74.09
  28 -20   3  -11.90   74.79
  -8  28   3   14.30   75.69
  28 -21   3  107.69   81.09
  -7  28   3    7.00   77.99
 -17  29   3   24.50   88.39
 -12 -17   3   15.70   77.59
 -13 -16   3    9.60   80.09
  29 -13   3   29.60   72.49
 -16  29   3   93.69   87.39
 -14 -15   3  -60.19   77.99
 -15  29   3   81.29   86.09
  29 -14   3   34.70   69.39
 -15 -14   3   -7.60   83.99
  29 -15   3   10.10   71.99
 -14  29   3  -97.79   78.99
  29 -16   3   85.79   76.69
 -13  29   3   86.19   84.99
 -12  29   3  126.39   85.79
  29 -17   3  -92.49   67.99
  29 -18   3   49.60   77.79
   0   0   4  509.95   61.39
   0   0   4  478.05   49.10
   1   0   4  120.39   31.60
   0  -1   4  107.79   26.00
   1   0   4   80.79   40.10
   0  -1   4   63.19   41.10
  -1   1   4   97.29   39.90
  -1   1   4  121.59   26.10
   1  -1   4  -60.69   37.90
   0   1   4   12.40   25.30
  -1   0   4   48.50   36.40
   1  -1   4   43.50   25.50
   0   1   4  -24.80   37.00
  -1   0   4   63.99   23.20
   1   1   4  667.73   67.39
   1  -2   4  798.02   64.79
  -2   1   4  675.33   73.89
   1   1   4  781.22   72.49
   1  -2   4  674.13   76.49
   1  -3   4  969.70   79.29
   1  -3   4  912.21   89.99
   2   1   4  947.21   83.89
  -3   2   4  948.51   86.29
  -3   2   4  965.40   77.49
   0  -2   4   96.89   24.40
   0  -2   4   18.90   38.50
  -2   2   4   99.49   25.30
  -2   2   4   69.59   38.60
   2   0   4   95.79   31.80
  -1  -1   4  629.74   60.69
  -1   2   4  718.83   65.59
  -1  -1   4  700.43   74.49
  -1   2   4  840.12   78.89
   2  -1   4  804.02   68.89
   2  -1   4  776.52   74.39
   2  -2   4 6261.97  462.85
   0   2   4 6431.66  463.05
   2  -2   4 6578.44  467.45
   0   2   4 6349.46  466.45
  -2   0   4 6244.68  460.05
  -2   0   4 6270.07  465.85
  -3   1   4 1334.87  110.19
   1   2   4 1315.07  106.39
  -3   1   4 1139.89   99.39
   2  -3   4 1420.76  113.89
   2  -3   4 1402.96  104.09
   2   2   4 1278.17  103.49
   2  -4   4 1321.87  100.09
  -4   2   4 1145.19   94.79
  -4   2   4 1204.38  105.39
   2  -4   4 1298.47  108.19
   2  -5   4  744.03   65.79
  -5   3   4  690.43   60.09
  -5   3   4  770.22   73.59
   3   2   4  719.73   72.99
   2  -5   4  734.93   76.39
   1  -4   4  157.68   44.80
   3   1   4  209.58   39.40
   1  -4   4  243.98   32.80
  -4   3   4  281.37   43.40
  -4   3   4  206.38   29.30
   3   0   4   66.79   33.10
  -3   3   4   28.50   21.90
   0  -3   4   32.50   22.30
  -3   3   4   47.20   33.80
   0  -3   4  -17.40   36.80
   3  -1   4 1052.39   86.79
  -2   3   4 1008.60   82.39
  -1  -2   4  913.71   90.39
  -2   3   4 1022.60   92.29
  -1  -2   4  978.70   78.89
   3  -2   4 1417.96  110.49
  -1   3   4 1460.35  109.59
  -2  -1   4 1306.87  104.19
  -1   3   4 1345.57  116.89
  -2  -1   4 1379.66  114.99
   0   3   4  671.83   71.99
   0   3   4  787.42   70.99
  -3   0   4  766.82   74.69
   3  -3   4  747.83   68.99
  -4   1   4  813.42   74.09
   3  -4   4  652.33   70.79
   1   3   4  636.84   68.69
   3  -4   4  677.93   65.99
  -5   2   4 1217.28  108.59
   3  -5   4 1172.98  109.99
   2   3   4 1417.16  108.69
   3  -5   4 1315.27  104.59
   3  -6   4   96.29   45.60
   3   3   4  152.58   40.40
   3  -6   4   99.39   36.30
  -6   3   4  229.78   44.10
   3  -7   4 1099.99   87.69
   4   3   4 1028.80   94.59
  -7   4   4  959.00   78.39
  -7   4   4  948.71   94.69
   3  -7   4  972.90   92.69
   4   2   4  707.23   70.09
   2  -6   4  667.03   65.19
  -6   4   4  652.53   70.79
   2  -6   4  846.52   77.79
  -6   4   4  566.24   56.49
  -5   4   4  608.54   62.29
   1  -5   4  526.65   53.59
  -5   4   4  509.55   51.29
   4   1   4  581.14   61.79
   1  -5   4  600.04   64.99
  -4   4   4   45.60   22.60
  -4   4   4   77.99   34.40
   4   0   4   11.60   31.10
   0  -4   4    1.40   36.10
   0  -4   4   80.29   23.40
  -1  -3   4  238.58   29.30
  -3   4   4  190.08   42.90
  -3   4   4  271.07   33.70
   4  -1   4  180.08   38.80
  -1  -3   4  272.97   45.30
  -2  -2   4 1054.59   82.99
  -2  -2   4 1012.60   97.09
   4  -2   4 1156.38   91.99
  -2   4   4 1065.19   96.59
  -2   4   4 1095.89   88.89
  -1   4   4  586.14   63.39
   4  -3   4  592.04   64.69
  -3  -1   4  661.13   69.19
  -1   4   4  707.83   68.29
  -4   0   4 1640.24  136.79
   0   4   4 1707.73  133.19
   4  -4   4 1689.03  132.39
   4  -5   4  118.39   34.00
  -5   1   4  170.48   40.80
   1   4   4  129.29   37.40
   2   4   4  475.05   59.19
   4  -6   4  550.74   56.19
  -6   2   4  517.75   64.29
  -7   3   4  496.25   64.89
   3   4   4  485.85   60.29
   4  -7   4  412.26   57.99
   4  -7   4  504.15   55.29
   4  -8   4 1790.42  147.79
   4  -8   4 1936.41  145.69
   4   4   4 1765.42  150.38
   4  -9   4  404.16   51.29
   5   4   4  374.16   56.29
   4  -9   4  276.67   51.09
  -9   5   4  335.57   37.30
   5   3   4  164.28   46.90
   3  -8   4  237.28   40.20
   3  -8   4   86.89   45.00
  -8   5   4  239.28   29.90
  -7   5   4   66.69   41.40
   2  -7   4  141.09   34.30
  -7   5   4  136.29   25.50
   2  -7   4  100.69   41.70
   5   2   4  162.18   41.70
  -6   5   4   90.29   40.10
  -6   5   4  185.58   28.30
   1  -6   4  135.89   31.50
   1  -6   4  121.99   43.30
   0  -5   4  116.49   41.10
  -5   5   4  159.18   27.30
   0  -5   4  113.79   28.90
  -5   5   4  158.78   39.20
   5   0   4  127.09   39.40
  -1  -4   4  594.94   64.09
  -4   5   4  583.24   59.89
  -1  -4   4  490.05   49.60
  -4   5   4  532.95   54.19
   5  -1   4  606.04   61.19
  -3   5   4  706.93   74.29
  -3   5   4  732.33   66.89
  -2  -3   4  791.52   76.29
  -2  -3   4  715.53   59.29
   5  -2   4  687.83   71.49
  -3  -2   4 1201.98  106.99
  -2   5   4 1180.78  105.29
  -2   5   4 1316.77  101.69
   5  -3   4 1177.58  102.39
   5  -4   4  104.09   34.30
  -1   5   4  116.39   33.60
  -4  -1   4  151.38   40.70
   0   5   4  734.63   74.69
  -5   0   4  772.62   78.39
   1   5   4  985.50   93.89
  -6   1   4 1054.29   97.99
   5  -6   4 1008.20   90.29
   5  -7   4 1321.67  104.49
   2   5   4 1105.09  107.39
   5  -8   4   24.70   34.30
   3   5   4  103.59   44.60
   5  -9   4  445.66   54.79
   4   5   4  355.66   59.29
   5 -10   4  471.05   58.69
   5   5   4  428.76   66.59
   6   5   4  161.98   52.99
   5 -11   4  286.57   46.40
 -10   6   4 1075.09   87.79
   4 -10   4  987.20   96.99
   4 -10   4 1155.88   95.29
   6   4   4 1034.70  103.19
  -9   6   4  503.25   54.99
   3  -9   4  678.53   63.29
   3  -9   4  529.05   65.99
   6   3   4  577.64   67.99
  -8   6   4  755.02   83.19
   2  -8   4  822.02   80.99
   2  -8   4  916.51   74.49
  -8   6   4  677.73   69.39
   6   2   4  857.61   84.09
  -7   6   4  153.28   31.20
   1  -7   4  133.69   32.10
   1  -7   4  186.98   42.60
   6   1   4  179.58   46.00
  -7   6   4  155.58   42.50
  -6   6   4 2061.99  169.18
   6   0   4 2379.86  171.58
   0  -6   4 2228.78  171.48
  -6   6   4 2100.09  163.78
   0  -6   4 2102.89  163.78
   6  -1   4  190.48   40.60
  -1  -5   4   27.90   40.90
  -5   6   4  102.79   37.60
  -1  -5   4  163.38   26.70
  -5   6   4  161.38   31.50
   6  -2   4  580.84   63.79
  -2  -4   4  664.83   70.49
  -2  -4   4  583.44   52.29
  -4   6   4  614.04   66.89
  -4   6   4  578.74   60.09
   6  -3   4  200.78   40.80
  -3   6   4  213.58   37.60
  -3  -3   4  181.88   45.90
  -3   6   4  107.39   42.40
   6  -4   4  398.16   53.39
  -2   6   4  499.75   53.49
  -4  -2   4  443.56   59.19
  -2   6   4  367.56   51.69
  -5  -1   4  965.00   96.29
  -1   6   4 1045.30   92.29
   6  -5   4 1084.59   93.39
   6  -6   4  593.84   64.19
   0   6   4  612.54   65.29
  -6   0   4  538.05   69.99
   1   6   4  386.16   53.79
   6  -7   4  380.56   51.59
   2   6   4  547.95   68.49
   6  -8   4  651.13   66.09
   6  -9   4  151.68   39.30
   3   6   4   30.50   41.80
   4   6   4  219.18   57.09
   6 -10   4  326.97   50.59
   5   6   4   59.49   49.40
   6 -11   4  102.09   40.80
   6 -12   4  802.62   84.89
   6   6   4  907.51   96.59
   7   6   4  321.37   62.29
   6 -13   4  345.17   55.19
 -13   7   4  364.36   43.80
 -12   7   4  757.52   70.19
   5 -12   4  748.83   80.49
   7   5   4  766.92   86.19
 -11   7   4   52.19   28.30
   4 -11   4  106.19   35.90
   4 -11   4  111.89   39.30
   7   4   4  149.88   47.70
   3 -10   4  239.08   50.79
   3 -10   4  321.07   45.80
   7   3   4  421.36   58.29
 -10   7   4  274.87   42.00
   2  -9   4   16.00   30.50
  -9   7   4  -86.69   26.60
   2  -9   4  -49.10   36.40
   7   2   4  120.99   44.20
   1  -8   4  494.65   58.19
   7   1   4  366.96   60.09
  -8   7   4  309.27   54.69
  -8   7   4  447.56   48.90
   1  -8   4  479.15   49.90
  -7   7   4  597.14   58.19
   0  -7   4  619.64   65.79
   0  -7   4  537.55   55.59
  -7   7   4  574.14   63.99
   7   0   4  504.55   65.09
   7  -1   4  135.49   40.90
  -1  -6   4  129.39   43.00
  -6   7   4   53.39   37.90
  -6   7   4  112.99   33.70
  -1  -6   4   92.29   27.70
   7  -2   4   69.99   37.80
  -5   7   4  130.79   33.20
  -5   7   4  146.79   38.20
  -2  -5   4  174.78   44.10
  -3  -4   4  867.81   91.49
  -4   7   4 1022.30   84.89
  -4   7   4  935.71   88.29
   7  -3   4 1004.40   89.99
  -3   7   4  367.26   53.89
  -3   7   4  538.35   55.79
   7  -4   4  449.66   56.89
  -4  -3   4  485.45   61.29
  -5  -2   4 1078.39  103.09
   7  -5   4 1127.19   98.29
  -2   7   4 1104.29   96.79
  -1   7   4  390.16   51.79
  -6  -1   4  238.38   55.29
   7  -6   4  381.26   52.09
   0   7   4  522.15   63.39
   7  -7   4  551.64   63.69
   7  -8   4  162.18   41.30
   1   7   4   66.99   40.80
   2   7   4  879.71   93.09
   7  -9   4  980.80   89.99
   3   7   4  732.53   81.49
   7 -10   4  753.52   78.69
   4   7   4   20.50   46.10
   7 -11   4   79.89   41.40
   5   7   4 1216.18  114.19
   7 -12   4 1117.69  106.69
   7 -13   4  126.09   44.70
   6   7   4  186.38   56.89
   7 -14   4  460.95   63.89
   7   7   4  477.05   73.59
  -7  15  -4  116.59   46.90
   8   7   4  126.49   55.99
 -15   8   4   47.10   32.40
   8   6   4  585.64   80.69
 -14   8   4  669.93   65.69
 -13   8   4  569.14   65.89
   8   5   4  823.92   83.79
 -12   8   4  242.08   38.20
   8   4   4  282.97   55.49
   4 -12   4  155.18   46.00
 -11   8   4  740.33   71.49
   8   3   4  850.91   88.09
   3 -11   4  714.73   78.49
 -10   8   4   12.00   29.20
   2 -10   4   48.40   36.30
   8   2   4   76.49   46.60
  -9   8   4  200.18   48.00
   1  -9   4  292.17   47.60
  -9   8   4  166.78   38.30
   8   1   4  221.38   50.89
   0   8  -4  909.51   72.09
  -8   8   4  717.33   74.89
   0  -8   4  836.62   80.69
   8   0   4  814.42   82.89
  -8   8   4  635.54   76.99
   1   7  -4  437.36   45.00
  -7   8   4  383.66   47.90
  -1  -7   4  369.26   57.29
  -7   8   4  384.56   51.59
   8  -1   4  286.67   53.69
   2   6  -4  821.32   69.39
   8  -2   4  805.92   80.69
  -6   8   4  670.33   75.29
  -6   8   4  844.52   75.09
  -2  -6   4  815.52   83.69
   3   5  -4  230.18   30.20
  -5   8   4  174.48   41.60
   8  -3   4  233.68   45.20
  -5   8   4  193.78   39.50
  -3  -5   4  135.19   48.50
  -4   8   4 1881.41  133.89
  -4   8   4 1534.35  133.79
  -4  -4   4 1612.14  138.69
   8  -4   4 1596.84  136.19
  -5  -3   4   66.19   45.20
   8  -5   4  167.38   40.30
  -3   8   4  110.69   37.60
  -2   8   4  534.85   63.59
  -6  -2   4  533.35   71.29
   8  -6   4  586.04   65.49
   8  -7   4  153.38   41.70
  -1   8   4   91.69   39.60
   0   8   4   21.40   37.10
   8  -8   4    3.70   35.00
   1   8   4  143.79   46.00
   8  -9   4  183.48   42.40
   8 -10   4  824.32   85.79
   2   8   4  879.11   90.09
   8 -11   4  390.16   56.99
   3   8   4  267.27   56.39
   8 -12   4  681.73   78.79
   4   8   4  738.73   82.99
   5   8   4  453.25   68.79
   8 -13   4  334.67   60.09
   6   8   4  176.48   59.49
   8 -14   4  267.77   52.99
   8 -15   4  180.48   51.99
   7   8   4  235.58   62.69
  -8  16  -4  146.79   49.80
 -16   8   4   91.19   33.70
   8   8   4   63.79   57.09
  -8  17  -4  131.29   51.69
 -17   9   4   51.09   35.30
   9   8   4   60.59   57.89
  -7  16  -4  264.97   53.89
 -16   9   4  186.58   41.60
   9   7   4  287.37   65.69
  -6  15  -4  411.96   61.19
   9   6   4  366.76   70.29
 -15   9   4  440.16   53.69
  -5  14  -4  393.66   59.89
 -14   9   4  466.95   54.29
   9   5   4  434.76   67.99
  -4  13  -4  108.59   40.10
 -13   9   4   89.09   34.10
   4 -13   4   93.89   38.10
   9   4   4   57.59   47.60
  -3  12  -4  625.24   67.29
 -12   9   4  689.83   64.39
   9   3   4  561.14   73.79
   3 -12   4  487.85   66.79
  -2  11  -4  186.58   43.60
   9   2   4  402.76   59.49
   2 -11   4  288.27   50.39
 -11   9   4  308.67   43.50
  -1  10  -4  187.18   39.30
   9   1   4  209.88   50.59
 -10   9   4  167.68   48.50
   1 -10   4  179.88   45.00
 -10   9   4  190.58   38.30
   0   9  -4  794.92   74.09
  -9   9   4  688.33   77.49
   9   0   4  903.31   87.59
   0  -9   4  881.61   82.09
  -9   9   4  785.22   80.89
   1   8  -4  182.28   37.20
  -8   9   4  194.98   41.00
  -8   9   4  246.58   43.00
   9  -1   4  192.68   48.00
  -1  -8   4  212.38   49.80
   2   7  -4   19.20   27.20
  -7   9   4 -134.49   32.40
  -7   9   4  -74.49   31.40
   9  -2   4   37.60   39.00
  -2  -7   4  204.98   47.00
   3   6  -4  477.85   53.09
   9  -3   4  575.14   64.99
  -6   9   4  568.54   58.89
  -3  -6   4  547.95   69.99
  -6   9   4  548.25   60.79
   9  -4   4  350.26   51.99
  -4  -5   4  242.18   52.89
  -5   9   4  368.96   48.50
  -5  -4   4  348.17   60.19
   9  -5   4  396.36   54.59
  -4   9   4  440.56   53.59
   9  -6   4  117.79   41.00
  -6  -3   4   53.39   43.00
  -3   9   4   39.80   35.60
  -2   9   4  833.52   82.79
   9  -7   4  771.12   81.59
  -1   9   4  255.77   48.70
   9  -8   4  167.28   43.20
   9  -9   4   95.29   41.90
   0   9   4  126.89   45.30
   1   9   4  566.94   68.79
   9 -10   4  521.05   67.19
   2   9   4  135.79   49.20
   9 -11   4  278.57   50.99
   9 -12   4  428.16   64.09
   3   9   4  465.45   67.89
   9 -13   4  358.26   61.89
   4   9   4  411.96   64.49
   9 -14   4  807.22   89.79
   5   9   4  837.62   94.59
   6   9   4  392.06   69.09
   9 -15   4  314.57   61.69
   9 -16   4  -19.60   42.00
   7   9   4 -115.99   53.29
  -9  17  -4  -38.80   46.10
   8   9   4   36.20   57.79
 -17   8   4    7.40   31.70
  -9  18  -4   28.40   51.09
   9   9   4  138.69   62.29
 -18   9   4   56.19   35.70
  -9  19  -4   23.90   54.39
 -19  10   4    1.10   37.00
  10   9   4   14.30   62.39
  -8  18  -4   34.70   52.99
 -18  10   4   -4.40   36.10
  10   8   4   83.59   58.89
  -7  17  -4   64.19   49.10
 -17  10   4   52.69   37.80
  10   7   4   16.10   55.09
  -6  16  -4  222.58   53.39
 -16  10   4  251.17   44.60
  10   6   4  282.27   62.69
  -5  15  -4  621.44   72.99
 -15  10   4  634.94   66.39
  10   5   4  450.55   76.89
  -4  14  -4  135.29   43.00
 -14  10   4   45.00   33.70
   4 -14   4  122.49   39.40
  10   4   4   83.19   50.49
  -3  13  -4  337.27   53.39
   3 -13   4  296.27   52.29
 -13  10   4  399.66   52.09
  10   3   4  407.56   63.49
  -2  12  -4   95.89   39.80
   2 -12   4  215.78   45.30
  10   2   4  158.08   53.39
 -12  10   4  157.68   38.60
  -1  11  -4  162.78   39.80
 -11  10   4  191.98   39.60
   1 -11   4   86.29   43.50
  10   1   4  156.38   48.70
   0  10  -4  100.99   33.70
  10   0   4    6.70   42.40
 -10  10   4   94.09   38.10
   0 -10   4  110.69   43.00
 -10  10   4   93.69   35.80
   1   9  -4  207.38   36.30
  -1  -9   4  209.68   48.90
  -9  10   4  152.18   40.70
  10  -1   4  181.98   48.90
  -9  10   4  190.48   41.70
   2   8  -4   31.10   29.30
  -8  10   4  -18.50   33.20
  -2  -8   4  121.99   44.90
  10  -2   4   48.90   39.70
  -8  10   4   -0.20   32.10
   3   7  -4  395.46   41.80
  10  -3   4  355.56   54.09
  -3  -7   4  287.37   56.99
  -7  10   4  193.38   47.70
   4   6  -4 1067.59   82.79
  -4  -6   4  895.11   95.39
  -6  10   4  934.51   90.09
  10  -4   4  977.30   94.59
  10  -5   4  367.76   55.09
  -5  -5   4  324.97   59.29
  -5  10   4  398.36   52.09
  -4  10   4  361.06   52.79
  -6  -4   4  335.17   61.59
  10  -6   4  414.26   56.29
  -3  10   4  620.54   67.09
  10  -7   4  518.65   66.99
  -2  10   4  888.21   85.39
  10  -8   4  755.02   83.39
  -1  10   4  587.24   69.69
  10  -9   4  530.35   68.19
   0  10   4   -1.60   40.80
  10 -10   4  -34.30   38.30
  10 -11   4  411.76   57.79
   1  10   4  309.77   57.69
   2  10   4   42.40   48.10
  10 -12   4   40.70   43.40
  10 -13   4  394.06   63.89
   3  10   4  361.56   63.19
  10 -14   4  519.85   71.69
   4  10   4  513.85   75.69
  10 -15   4  184.48   56.39
   5  10   4  348.47   67.29
  10 -16   4  178.38   54.09
   6  10   4  139.59   60.19
   7  10   4  127.99   61.89
 -10  18  -4   55.69   54.19
   8  10   4   22.20   60.59
 -10  19  -4   81.99   55.09
   9  10   4   32.30   64.59
 -19   9   4    1.50   34.70
 -10  20  -4  174.68   63.19
  10  10   4  147.09   67.09
 -20  10   4  129.69   41.70
 -10  21  -4  200.98   65.39
 -21  11   4  155.18   46.10
  11  10   4  256.97   73.59
  -9  20  -4  254.37   64.79
  11   9   4  184.28   67.59
 -20  11   4  194.48   47.50
  -8  19  -4  306.77   64.49
 -19  11   4  186.78   47.90
  11   8   4  345.87   71.89
  -7  18  -4   26.90   49.60
  11   7   4    0.30   56.99
 -18  11   4   39.90   40.70
  -6  17  -4   30.50   46.10
 -17  11   4  -18.20   38.60
  11   6   4   35.50   53.19
  -5  16  -4  442.56   64.79
 -16  11   4  436.56   58.79
  11   5   4  466.25   73.59
  -4  15  -4  286.37   54.49
  11   4   4  446.66   68.99
 -15  11   4  377.86   54.39
  -3  14  -4  145.99   43.60
 -14  11   4  102.59   39.40
  11   3   4  130.99   55.39
   3 -14   4  137.79   43.00
  -2  13  -4   55.59   37.10
  11   2   4   37.30   46.10
   2 -13   4    9.00   37.70
 -13  11   4   46.70   37.20
  -1  12  -4  185.48   42.50
  11   1   4  175.38   53.59
 -12  11   4  252.77   45.40
   1 -12   4  277.47   50.69
   0  11  -4  202.38   40.50
   0 -11   4  246.28   48.60
 -11  11   4  256.67   48.30
 -11  11   4  220.38   44.30
  11   0   4  186.68   51.79
   1  10  -4  137.19   36.30
 -10  11   4  147.89   41.50
 -10  11   4  137.69   38.80
  11  -1   4   98.19   45.30
  -1 -10   4  133.39   47.90
   2   9  -4  233.88   40.60
  -9  11   4  299.37   43.30
  -2  -9   4  267.77   54.29
  11  -2   4  284.17   50.79
  -9  11   4  239.78   47.80
   3   8  -4  641.94   64.99
  -3  -8   4  723.83   80.79
  11  -3   4  700.83   76.59
  -8  11   4  638.94   72.49
   4   7  -4   70.49   29.90
  11  -4   4   25.40   41.20
  -4  -7   4    5.90   42.70
  -7  11   4   18.70   37.30
   5   6  -4  269.87   36.90
  -6  11   4  242.28   47.50
  -5  -6   4  246.08   54.89
  11  -5   4  228.48   49.30
  -5  11   4   66.99   39.60
  11  -6   4   32.70   40.40
  -6  -5   4   55.29   47.10
  11  -7   4  111.49   43.30
  -4  11   4  124.59   41.80
  11  -8   4  302.37   52.29
  -3  11   4  200.28   47.60
  11  -9   4   81.99   43.40
  -2  11   4  201.28   46.60
  -1  11   4  424.36   61.09
  11 -10   4  330.67   57.09
  11 -11   4  182.58   49.10
   0  11   4  109.89   47.90
   1  11   4  358.66   62.39
  11 -12   4  357.06   60.29
   2  11   4  231.38   58.29
  11 -13   4  246.48   55.39
  11 -14   4  435.06   65.29
   3  11   4  335.37   67.59
   4  11   4  585.84   81.19
  11 -15   4  495.75   73.99
  11 -16   4   88.29   50.89
   5  11   4   29.20   56.19
   6  11   4  254.37   67.29
  11 -17   4  255.97   60.19
 -11  18  -4   47.70   51.69
   7  11   4   68.09   63.79
 -11  19  -4  110.69   56.79
   8  11   4   96.49   66.19
 -11  20  -4  214.68   67.39
   9  11   4  299.97   75.59
 -11  21  -4   85.19   61.09
  10  11   4   31.10   65.39
 -11  22  -4  318.57   72.09
  11  11   4  284.57   78.89
 -11  23  -4  147.59   67.09
  12  11   4  223.18   75.29
 -10  22  -4  186.28   66.19
 -22  12   4   51.99   42.80
  12  10   4  170.68   69.49
  -9  21  -4   95.29   60.59
  12   9   4  110.79   65.79
 -21  12   4   74.49   43.80
  -8  20  -4  337.97   68.39
  12   8   4  152.68   67.59
 -20  12   4  260.87   53.29
  -7  19  -4  122.39   57.69
  12   7   4  290.07   70.19
 -19  12   4  315.07   54.39
  -6  18  -4  199.88   59.49
  12   6   4  324.67   67.69
 -18  12   4  241.28   51.29
  -5  17  -4   93.99   50.49
 -17  12   4  -14.70   39.30
  12   5   4   12.20   55.99
  -4  16  -4   27.00   43.30
 -16  12   4   58.79   42.10
  12   4   4  135.39   58.19
  -3  15  -4  198.68   49.00
  12   3   4  211.88   57.59
 -15  12   4  202.78   47.40
  -2  14  -4  112.99   43.00
 -14  12   4  121.69   42.70
  12   2   4   36.10   50.99
   2 -14   4   87.29   41.40
  -1  13  -4  149.39   41.70
 -13  12   4  187.48   43.50
   1 -13   4  103.99   44.30
  12   1   4   66.49   49.80
   0  12  -4   55.69   37.10
 -12  12   4   83.39   40.30
   0 -12   4   63.69   41.70
  12   0   4  116.19   49.20
 -12  12   4  121.19   44.90
   1  11  -4  254.37   43.80
  12  -1   4  149.19   50.49
 -11  12   4  169.68   43.30
 -11  12   4  212.38   47.60
  -1 -11   4  326.67   54.49
   2  10  -4  141.29   37.30
  -2 -10   4   75.69   47.20
 -10  12   4  135.19   37.80
 -10  12   4  182.38   45.10
  12  -2   4   89.39   44.10
   3   9  -4  644.34   64.39
  -9  12   4  576.44   71.69
  12  -3   4  672.43   73.49
  -3  -9   4  522.15   73.99
   4   8  -4  214.68   39.60
  -4  -8   4  300.17   54.39
  -8  12   4  194.28   47.40
  12  -4   4  233.48   51.89
   5   7  -4  768.32   70.09
  -7  12   4  757.62   80.39
  12  -5   4  699.43   82.09
  -5  -7   4  771.22   84.39
   6   6  -4  872.51   72.09
  12  -6   4  715.13   84.69
  -6  -6   4  672.73   87.09
  -6  12   4  869.51   85.29
  12  -7   4  894.71  101.69
  -5  12   4 1168.48   99.79
  12  -8   4  558.14   73.09
  -4  12   4  670.33   74.39
  12  -9   4  415.16   61.09
  -3  12   4  372.56   60.69
  -2  12   4   12.40   43.20
  12 -10   4   74.29   45.00
  -1  12   4  332.57   62.89
  12 -11   4  475.05   64.29
  12 -12   4   35.50   45.10
   0  12   4   28.00   47.80
   1  12   4  223.98   57.59
  12 -13   4  186.98   55.39
  12 -14   4   30.70   47.80
   2  12   4    5.00   50.19
   3  12   4   65.59   54.69
  12 -15   4   29.50   47.70
   4  12   4  124.79   59.99
  12 -16   4   51.29   52.39
   5  12   4   40.10   60.09
  12 -17   4  133.09   56.99
   6  12   4   27.70   61.69
  12 -18   4  218.48   56.99
 -12  19  -4   -9.40   53.99
   7  12   4    3.40   64.79
 -12  20  -4  164.08   63.49
   8  12   4   39.40   68.29
 -12  21  -4  119.89   66.99
   9  12   4  100.49   69.29
 -12  22  -4  305.67   73.69
  10  12   4  110.09   73.09
 -12  23  -4   16.90   63.29
  11  12   4  127.79   76.19
 -12  24  -4  115.09   69.89
  12  12   4   92.19   76.59
 -12  25  -4   96.19   70.79
  13  12   4   70.99   70.49
 -11  24  -4  102.99   67.59
  13  11   4   95.69   72.39
 -10  23  -4  -26.90   58.69
  13  10   4   52.59   63.19
 -23  13   4   51.89   55.49
  -9  22  -4   -0.10   57.99
  13   9   4   68.29   63.29
 -22  13   4  -49.00   40.00
  -8  21  -4   91.19   58.39
  13   8   4  173.78   67.59
 -21  13   4   45.50   43.90
  -7  20  -4  184.18   62.69
  13   7   4  194.68   67.59
 -20  13   4  241.58   52.89
  -6  19  -4   69.49   54.49
 -19  13   4  109.99   48.30
  13   6   4  175.88   65.19
  -5  18  -4   42.20   49.00
  13   5   4   43.90   61.39
 -18  13   4  -14.50   41.80
  -4  17  -4  267.67   57.09
  13   4   4  218.78   63.99
 -17  13   4  340.27   55.39
  -3  16  -4  111.89   47.30
  13   3   4   35.80   54.19
 -16  13   4  127.29   46.20
  -2  15  -4  227.48   49.60
 -15  13   4  198.28   49.30
   2 -15   4  155.78   46.70
  13   2   4  116.09   54.49
  -1  14  -4   42.20   38.60
   1 -14   4  -16.20   41.60
 -14  13   4   92.69   44.10
  13   1   4   49.30   49.80
   0  13  -4   15.80   36.70
   0 -13   4   23.70   43.20
 -13  13   4   30.10   39.60
  13   0   4  -12.00   45.80
 -13  13   4    4.40   42.60
   1  12  -4  155.58   41.00
 -12  13   4  129.99   43.40
  13  -1   4  131.69   48.10
 -12  13   4  159.18   46.20
  -1 -12   4  158.48   50.39
   2  11  -4   56.19   35.60
  13  -2   4   62.29   43.10
 -11  13   4    7.30   34.90
  -2 -11   4   67.59   45.90
 -11  13   4   49.60   40.90
   3  10  -4  404.86   50.09
  13  -3   4  323.47   57.49
  -3 -10   4  258.47   59.19
 -10  13   4  359.66   56.69
   4   9  -4   95.19   35.60
  -4  -9   4   92.09   47.00
  13  -4   4   54.79   45.20
  -9  13   4   61.59   44.00
   5   8  -4  694.73   66.09
  -5  -8   4  495.95   74.79
  -8  13   4  703.73   75.69
  13  -5   4  629.54   74.69
   6   7  -4  308.07   44.30
  -6  -7   4  374.46   63.19
  -7  13   4  331.17   57.39
  13  -6   4  345.77   57.49
  -6  13   4  127.49   47.90
  13  -7   4  136.69   48.80
  -5  13   4  420.96   62.99
  13  -8   4  397.66   61.59
  13  -9   4  231.88   54.29
  -4  13   4  341.07   57.69
  -3  13   4  356.76   60.09
  13 -10   4  402.46   62.29
  13 -11   4  252.67   54.69
  -2  13   4  254.57   56.19
  -1  13   4  112.29   51.79
  13 -12   4  234.48   54.89
   0  13   4  130.99   54.99
  13 -13   4  232.18   54.49
  13 -14   4  138.39   52.79
   1  13   4   86.49   53.79
  13 -15   4  144.49   57.09
   2  13   4  123.99   57.19
   3  13   4  -20.40   52.79
  13 -16   4   33.90   51.29
  13 -17   4   -0.20   52.59
   4  13   4   89.89   61.49
   5  13   4 -104.39   56.49
  13 -18   4 -101.99   49.99
   6  13   4  100.49   62.89
 -13  20  -4  -87.39   55.59
   7  13   4  -47.00   65.59
 -13  21  -4  -70.69   57.99
   8  13   4   38.70   69.99
 -13  22  -4  323.07   78.89
   9  13   4  317.37   86.49
 -13  23  -4   -3.30   64.19
  10  13   4   53.69   70.29
 -13  24  -4   21.10   69.89
  11  13   4  416.56   89.29
 -13  25  -4  -89.59   67.39
  12  13   4  122.49   80.89
 -13  26  -4   13.40   71.49
  13  13   4  165.78   80.99
 -13  27  -4   18.70   73.89
  14  13   4  -60.29   70.79
 -12  26  -4   51.69   69.89
  14  12   4   19.70   69.79
 -11  25  -4  -89.09   59.29
  14  11   4    0.20   69.19
 -10  24  -4  -13.00   59.29
  14  10   4   64.99   66.89
  -9  23  -4  153.78   65.89
 -23  14   4   73.79   46.80
  14   9   4  183.28   71.29
  -8  22  -4  -31.90   54.69
  14   8   4  109.09   68.89
 -22  14   4  -69.69   42.60
  -7  21  -4  175.58   61.19
 -21  14   4  102.29   48.70
  14   7   4  162.88   66.99
  -6  20  -4   49.70   56.69
  14   6   4  194.48   70.39
 -20  14   4   79.69   51.99
  -5  19  -4  158.08   57.89
 -19  14   4  167.28   52.19
  14   5   4   88.89   62.09
  -4  18  -4  -81.49   46.00
 -18  14   4   83.59   46.50
  14   4   4    5.50   55.49
  -3  17  -4  160.08   51.49
  14   3   4  160.48   59.09
 -17  14   4   58.49   48.70
  -2  16  -4   24.20   44.30
  14   2   4  -49.20   50.39
 -16  14   4   25.40   45.30
  -1  15  -4   27.90   42.30
 -15  14   4  -10.70   41.30
   1 -15   4   29.00   44.20
  14   1   4  -30.80   51.79
   0  14  -4   49.60   40.30
 -14  14   4  -24.60   41.50
  14   0   4  -87.49   43.70
 -14  14   4  -11.10   45.90
   0 -14   4  119.59   47.80
   1  13  -4  106.09   41.00
  14  -1   4  -20.10   45.70
 -13  14   4   24.20   41.60
 -13  14   4   54.49   46.00
  -1 -13   4   84.89   49.70
   2  12  -4   55.79   37.90
 -12  14   4   38.70   45.80
  -2 -12   4   60.39   49.20
  14  -2   4   46.60   45.00
 -12  14   4   38.60   37.60
   3  11  -4  120.69   40.30
  -3 -11   4  152.68   52.49
  14  -3   4   69.99   45.90
 -11  14   4   65.69   46.30
   4  10  -4  -15.90   35.50
 -10  14   4  -30.40   43.30
  -4 -10   4  -14.40   44.50
  14  -4   4   46.00   45.60
   5   9  -4  366.96   51.59
  -9  14   4  397.66   62.29
  14  -5   4  461.45   64.59
  -5  -9   4  381.26   63.29
   6   8  -4  574.04   60.09
  14  -6   4  513.95   70.49
  -8  14   4  588.44   73.79
  -6  -8   4  500.95   73.59
   7   7  -4  514.45   56.49
  14  -7   4  457.45   68.19
  -7  14   4  519.05   67.39
  -6  14   4  362.76   57.89
  14  -8   4  180.78   54.29
  -5  14   4  810.92   88.19
  14  -9   4  744.83   86.49
  14 -10   4  478.95   69.69
  -4  14   4  475.55   67.79
  -3  14   4  339.07   61.09
  14 -11   4  296.77   59.89
  -2  14   4   19.40   46.90
  14 -12   4   -0.10   47.30
  -1  14   4  100.79   52.39
  14 -13   4  183.58   53.39
  14 -14   4  364.66   68.19
   0  14   4  377.16   69.79
  14 -15   4  173.18   58.19
   1  14   4   64.79   56.69
  14 -16   4    2.10   54.29
   2  14   4   20.50   54.69
  14 -17   4  289.47   68.09
   3  14   4  290.17   70.69
   4  14   4   60.19   60.39
  14 -18   4  -51.79   55.29
   5  14   4   79.49   66.69
  14 -19   4  219.28   64.49
 -14  20  -4  103.49   58.59
   6  14   4  -40.10   61.79
 -14  21  -4  -43.60   61.19
   7  14   4   50.19   71.19
 -14  22  -4  190.58   72.79
 -14  23  -4   41.90   67.79
   9  14   4   29.80   72.39
 -14  24  -4  103.49   71.19
  10  14   4  196.78   82.49
 -14  25  -4   24.20   68.79
  11  14   4   57.39   76.39
 -14  26  -4   46.50   73.89
  12  14   4   84.89   77.39
 -14  27  -4   35.40   75.99
  13  14   4  -43.40   75.29
 -14  28  -4  189.78   80.69
  14  14   4   24.40   80.69
 -13  28  -4   14.10   72.29
  15  13   4    6.90   78.19
 -12  27  -4  133.59   78.49
  15  12   4   28.80   77.29
 -11  26  -4   34.20   69.39
  15  11   4  185.38   82.39
 -10  25  -4   64.59   66.99
  15  10   4   75.29   73.89
  -9  24  -4   54.19   64.69
 -24  15   4  109.39   53.19
  15   9   4   76.59   71.29
  -8  23  -4   29.60   62.39
  15   8   4   43.90   69.99
 -23  15   4   66.39   49.60
  -7  22  -4   43.50   57.69
 -22  15   4   34.70   50.59
  15   7   4  -58.69   63.49
  -6  21  -4   81.79   56.49
 -21  15   4   94.09   50.59
  15   6   4  150.38   66.09
  -5  20  -4  -19.30   52.09
  15   5   4   88.19   63.19
 -20  15   4  -39.10   46.20
  -4  19  -4    2.30   50.49
  15   4   4  -22.60   57.49
 -19  15   4   31.00   47.50
  -3  18  -4 -101.09   46.10
  15   3   4  -15.60   52.69
 -18  15   4   41.90   49.90
  -2  17  -4   49.50   48.40
  15   2   4  197.88   61.49
 -17  15   4   63.09   51.59
  -1  16  -4    7.00   45.30
 -16  15   4    4.70   47.00
   1 -16   4   47.80   47.80
  15   1   4  -36.00   51.29
   0  15  -4   59.49   45.90
  15   0   4   24.20   48.50
   0 -15   4   -8.00   47.80
 -15  15   4   21.30   47.50
 -15  15   4   23.70   48.60
   1  14  -4   77.29   42.50
 -14  15   4   60.09   43.20
  -1 -14   4   10.80   49.60
 -14  15   4   65.49   51.39
  15  -1   4    4.60   46.70
   2  13  -4  100.79   43.40
  -2 -13   4  194.48   56.99
 -13  15   4  165.38   53.39
  15  -2   4  139.49   52.09
   3  12  -4  271.07   47.70
  -3 -12   4  144.19   55.29
  15  -3   4  198.08   53.39
 -12  15   4  155.78   53.89
   4  11  -4  225.48   48.00
  -4 -11   4  408.76   63.59
 -11  15   4  259.07   59.09
  15  -4   4  337.57   58.79
   5  10  -4  651.43   65.79
  -5 -10   4  418.66   72.39
  15  -5   4  613.74   73.39
 -10  15   4  525.05   75.69
   6   9  -4  359.36   50.09
  15  -6   4  317.47   58.99
  -9  15   4  347.37   61.79
  -6  -9   4  241.38   59.59
   7   8  -4   80.49   36.40
  -7  -8   4   27.50   50.89
  15  -7   4   59.09   47.70
  -8  15   4  173.88   49.60
   8   7  -4  178.38   39.90
  -7  15   4  182.38   55.79
  15  -8   4  192.58   53.19
  15  -9   4  325.57   61.39
  -6  15   4  445.56   64.99
  15 -10   4  289.87   58.29
  -5  15   4  205.38   55.59
  15 -11   4  433.96   67.39
  -4  15   4  354.56   65.69
  15 -12   4   99.19   51.99
  -3  15   4   63.09   48.70
  15 -13   4  185.88   54.29
  -2  15   4   80.19   54.79
  -1  15   4  205.48   58.99
  15 -14   4   35.20   53.99
   0  15   4   15.90   56.19
  15 -15   4  111.09   56.49
  15 -16   4  103.09   57.79
   1  15   4   97.29   60.29
   2  15   4  -25.70   57.69
  15 -17   4   23.60   56.49
  15 -18   4  -87.69   55.29
   3  15   4    1.00   59.39
   4  15   4  124.59   68.09
  15 -19   4  119.49   62.89
   5  15   4    6.10   66.79
 -15  21  -4  110.59   65.79
   6  15   4  -28.10   64.99
 -15  22  -4   77.79   68.39
   7  15   4   72.39   76.49
 -15  23  -4   78.79   70.79
   8  15   4   28.80   75.89
 -15  24  -4  162.38   77.49
   9  15   4  268.57   88.29
 -15  25  -4    8.50   71.69
  10  15   4    0.60   75.49
 -15  26  -4   25.50   74.49
  11  15   4   44.20   80.19
 -15  27  -4   63.79   78.29
  12  15   4  169.08   87.49
 -15  28  -4   80.39   76.59
  13  15   4  -14.80   81.69
 -12  28  -4  -30.20   71.09
  16  12   4  -22.50   80.69
 -11  27  -4   65.59   73.39
  16  11   4  -11.50   77.99
 -10  26  -4  -99.99   60.59
  16  10   4   32.60   78.59
  -9  25  -4   -8.00   63.29
  16   9   4   52.79   73.79
  -8  24  -4    4.10   59.89
 -24  16   4  -20.80   44.70
  16   8   4   51.89   72.69
  -7  23  -4  166.18   63.49
  16   7   4   60.19   68.49
 -23  16   4  100.39   55.19
  -6  22  -4   11.50   58.19
 -22  16   4   66.39   50.59
  16   6   4   39.10   65.39
  -5  21  -4  181.28   61.79
 -21  16   4  106.89   55.49
  16   5   4  105.89   68.39
  -4  20  -4  -21.50   51.19
 -20  16   4   -4.30   51.49
  16   4   4   18.70   60.39
  -3  19  -4   56.99   54.59
  16   3   4   56.69   58.19
 -19  16   4   19.60   52.59
  -2  18  -4  -87.49   48.90
  16   2   4   -8.10   56.09
 -18  16   4  -12.70   50.99
  -1  17  -4   10.90   48.10
 -17  16   4   19.30   50.99
   1 -17   4   76.79   48.80
  16   1   4   48.20   53.29
   0  16  -4  -38.80   45.50
 -16  16   4  -49.99   48.40
 -16  16   4  -15.30   49.99
  16   0   4   33.20   49.90
   0 -16   4  -36.10   48.60
   1  15  -4   -3.30   45.30
 -15  16   4  -16.60   42.40
  16  -1   4   39.50   49.30
  -1 -15   4  160.58   51.79
 -15  16   4    4.80   49.00
   2  14  -4   48.30   45.60
 -14  16   4   55.69   51.29
  16  -2   4   41.40   48.40
  -2 -14   4   -1.20   52.59
   3  13  -4  107.69   44.60
  -3 -13   4   13.20   52.89
  16  -3   4  109.99   52.09
 -13  16   4   48.80   52.99
   4  12  -4  128.19   43.20
 -12  16   4   -9.50   48.50
  16  -4   4   91.19   49.00
  -4 -12   4  -50.19   49.90
   5  11  -4  380.16   54.99
  16  -5   4  410.46   62.49
 -11  16   4  245.58   63.09
  -5 -11   4  295.97   63.19
   6  10  -4  213.68   46.90
  16  -6   4  316.47   57.39
  -6 -10   4  116.79   56.99
 -10  16   4  298.17   60.29
   7   9  -4  225.28   45.50
  -9  16   4  190.38   54.89
  -7  -9   4   66.99   54.49
  16  -7   4  206.98   54.99
   8   8  -4  124.89   38.00
  16  -8   4   57.99   49.40
  -8  16   4   73.09   49.60
  16  -9   4  -30.30   46.40
  -7  16   4   23.70   47.50
  -6  16   4  183.48   52.89
  16 -10   4  170.48   52.09
  -5  16   4  113.79   50.69
  16 -11   4   87.29   51.09
  16 -12   4   48.60   51.59
  -4  16   4   75.29   51.39
  16 -13   4   83.29   54.49
  -3  16   4   63.19   53.29
  -2  16   4  120.29   56.09
  16 -14   4    8.40   51.89
  16 -15   4   49.00   55.99
  -1  16   4   37.40   56.79
   0  16   4  152.78   63.69
  16 -16   4   48.60   57.39
  16 -17   4  231.08   64.39
   1  16   4   29.40   61.69
  16 -18   4   44.10   59.29
   2  16   4   30.00   62.39
  16 -19   4   49.50   60.99
   3  16   4  -23.70   62.39
   4  16   4    8.20   65.69
  16 -20   4  -34.10   58.59
 -16  21  -4   61.19   65.19
   5  16   4   88.79   72.49
 -16  22  -4  217.98   72.09
   6  16   4   73.69   75.79
 -16  23  -4  191.28   76.29
   7  16   4  142.39   80.59
 -16  24  -4   66.59   73.69
   8  16   4   69.59   80.19
 -16  25  -4  -64.19   70.49
   9  16   4   43.60   80.49
 -16  26  -4  -35.90   70.99
  10  16   4   51.49   79.79
 -16  27  -4  267.57   86.69
  11  16   4  -38.90   78.89
 -16  28  -4   -6.70   75.69
  12  16   4  -40.20   86.59
 -11  28  -4  154.48   80.19
  17  11   4   69.59   85.49
 -10  27  -4  160.18   76.89
  17  10   4  -53.19   73.09
  -9  26  -4  186.48   74.99
  17   9   4   77.69   78.69
  -8  25  -4  -22.30   65.19
  17   8   4  -65.19   68.89
 -25  17   4   90.99   56.09
  -7  24  -4  -83.39   56.79
  17   7   4   38.10   68.39
 -24  17   4   -1.20   50.99
  -6  23  -4    9.30   58.89
  17   6   4 -105.59   65.19
 -23  17   4   64.49   54.69
  -5  22  -4   -3.80   59.09
  17   5   4  -31.70   62.99
 -22  17   4  146.89   56.59
  -4  21  -4  -17.30   55.99
 -21  17   4   55.69   55.09
  17   4   4  -16.80   62.09
  -3  20  -4   72.59   56.49
  17   3   4  -43.80   57.69
 -20  17   4   88.19   56.19
  -2  19  -4   57.19   55.79
 -19  17   4   67.69   58.39
  17   2   4  -17.90   57.39
  -1  18  -4  -55.99   48.50
  17   1   4   64.89   56.49
 -18  17   4   -6.00   51.79
   0  17  -4   59.09   52.99
 -17  17   4   38.00   54.89
 -17  17   4   58.09   56.69
  17   0   4   83.79   53.59
   0 -17   4    7.10   54.39
   1  16  -4   10.00   49.80
  17  -1   4   28.70   51.59
 -16  17   4  -13.20   57.39
 -16  17   4   55.59   48.60
  -1 -16   4   54.29   53.09
   2  15  -4  178.88   53.59
  -2 -15   4  249.68   63.69
  17  -2   4  133.39   55.69
 -15  17   4   77.49   57.69
   3  14  -4  100.09   49.30
  17  -3   4  120.69   54.39
  -3 -14   4  188.48   59.39
 -14  17   4  117.79   58.89
   4  13  -4  146.79   50.49
  -4 -13   4  137.49   60.09
 -13  17   4  149.59   62.59
  17  -4   4  303.37   59.99
   5  12  -4    0.80   43.10
  17  -5   4    9.30   48.50
 -12  17   4   32.80   55.69
  -5 -12   4   86.29   54.49
   6  11  -4   34.00   42.60
 -11  17   4   28.10   53.99
  -6 -11   4   69.39   51.39
  17  -6   4   72.99   49.70
   7  10  -4  -11.20   41.50
 -10  17   4  -10.30   51.49
  17  -7   4   52.99   49.50
  -7 -10   4   58.39   52.19
   8   9  -4   22.30   39.20
  -8  -9   4   17.70   52.59
  17  -8   4   -8.60   46.80
  -9  17   4   13.80   49.99
   9   8  -4   42.00   37.40
  17  -9   4    7.90   47.00
  -8  17   4   39.50   50.89
  -7  17   4  -22.50   46.90
  17 -10   4   46.00   48.80
  -6  17   4  306.77   65.19
  17 -11   4  379.16   65.39
  17 -12   4  -13.90   50.99
  -5  17   4   80.89   53.39
  17 -13   4    4.60   53.59
  -4  17   4   61.19   53.79
  -3  17   4  321.97   69.29
  17 -14   4  266.97   67.29
  -2  17   4  -28.20   52.49
  17 -15   4    0.00   55.89
  -1  17   4  117.99   63.39
  17 -16   4   96.69   60.99
   0  17   4  186.38   70.99
  17 -17   4  345.27   74.49
  17 -18   4   38.80   61.39
   1  17   4  -38.60   58.99
  17 -19   4   23.00   59.49
   2  17   4   16.80   63.79
   3  17   4   63.59   68.19
  17 -20   4   -5.00   58.59
   4  17   4   77.79   73.29
 -17  22  -4  131.19   70.29
   5  17   4  120.19   78.29
 -17  23  -4   82.89   70.99
   6  17   4  140.29   79.29
 -17  24  -4   23.20   74.79
   7  17   4   57.39   79.59
 -17  25  -4  -10.40   69.49
   8  17   4   81.19   82.59
 -17  26  -4   21.10   76.39
   9  17   4  125.89   86.89
 -17  27  -4  -32.50   75.29
  10  17   4  -59.69   79.69
 -17  28  -4   55.79   83.19
  11  17   4   56.99   84.69
 -10  28  -4  -22.90   70.99
  18  10   4   -8.00   77.49
  -9  27  -4   49.30   71.99
  18   9   4   -6.30   79.39
  -8  26  -4    8.50   66.49
  18   8   4  -27.20   73.69
  -7  25  -4    7.80   67.69
 -25  18   4   -8.00   52.99
  18   7   4  -35.80   70.29
  -6  24  -4   91.59   66.59
  18   6   4   47.00   74.19
 -24  18   4   60.29   57.89
  -5  23  -4   23.20   60.39
  18   5   4 -137.59   62.69
 -23  18   4   -8.80   53.89
  -4  22  -4   41.10   59.19
 -22  18   4   48.70   55.79
  18   4   4   37.20   65.79
  -3  21  -4   22.80   57.69
  18   3   4   59.19   63.09
 -21  18   4  130.39   59.69
  -2  20  -4   95.79   61.19
  18   2   4   64.19   58.69
 -20  18   4   54.49   59.19
  -1  19  -4  181.58   63.89
  18   1   4  115.79   61.59
 -19  18   4  190.68   63.09
   0  18  -4  347.97   68.89
 -18  18   4  297.47   70.49
 -18  18   4  142.49   65.89
  18   0   4  332.57   67.69
   1  17  -4   29.70   55.69
  18  -1   4  192.08   57.49
 -17  18   4   54.39   60.19
 -17  18   4   79.39   52.49
  -1 -17   4  -18.40   56.19
   2  16  -4  -93.79   49.60
  -2 -16   4   31.80   58.89
  18  -2   4    4.20   53.09
 -16  18   4    9.80   56.79
   3  15  -4  -56.59   46.40
 -15  18   4   26.50   59.09
  -3 -15   4  -91.29   53.49
  18  -3   4    7.50   50.79
   4  14  -4   19.30   47.50
  -4 -14   4  -29.40   56.59
  18  -4   4   99.39   55.09
 -14  18   4  -56.59   55.09
   5  13  -4  -58.19   44.60
  -5 -13   4  -92.09   52.39
 -13  18   4  113.69   59.19
  18  -5   4   61.39   50.09
   6  12  -4  267.17   55.09
 -12  18   4  216.08   66.09
  18  -6   4  163.88   58.49
  -6 -12   4  218.98   60.09
   7  11  -4   31.40   46.10
  -7 -11   4   46.60   53.49
  18  -7   4  114.19   51.89
 -11  18   4    5.40   54.79
   8  10  -4   -9.40   40.80
 -10  18   4   -2.00   52.59
  -8 -10   4  -28.40   52.69
  18  -8   4   87.29   52.79
   9   9  -4   44.60   39.90
  18  -9   4   49.90   52.99
  -9  18   4   39.60   51.89
  -8  18   4  -49.10   51.39
  18 -10   4  -19.00   49.90
  18 -11   4  -21.50   48.40
  -7  18   4  -29.10   49.80
  -6  18   4   99.49   56.79
  18 -12   4    1.00   51.69
  18 -13   4  -50.89   50.59
  -5  18   4   18.00   53.79
  -4  18   4   94.89   56.09
  18 -14   4  -80.29   51.99
  18 -15   4  -49.60   55.39
  -3  18   4  -39.30   56.69
  18 -16   4  108.49   62.29
  -2  18   4  -15.10   56.79
  -1  18   4  110.49   65.79
  18 -17   4  -71.79   57.19
  18 -18   4  417.46   79.79
   0  18   4  291.87   78.49
  18 -19   4   54.19   65.69
   1  18   4   81.29   67.19
  18 -20   4  262.17   75.29
   2  18   4  112.99   74.19
   3  18   4  118.69   72.79
  18 -21   4   57.49   67.49
 -18  22  -4  133.09   72.39
   4  18   4  209.08   78.49
 -18  23  -4   64.49   73.29
   5  18   4   98.99   78.99
 -18  24  -4   38.70   73.29
   6  18   4   10.20   77.69
 -18  25  -4   -1.70   76.09
   7  18   4   51.29   81.49
 -18  26  -4  140.29   82.19
   8  18   4   81.09   87.09
 -18  27  -4   39.60   80.29
   9  18   4   -1.40   86.49
 -18  28  -4  133.89   84.99
  10  18   4  -54.59   87.19
  -9  28  -4  176.98   79.99
  19   9   4   68.69   79.29
  -8  27  -4   36.60   73.79
  19   8   4   -7.90   76.29
  -7  26  -4  -15.40   66.99
 -26  19   4  133.39   65.79
  19   7   4   29.80   77.29
  -6  25  -4   22.10   65.99
 -25  19   4    8.30   54.79
  19   6   4   11.50   70.19
  -5  24  -4  102.19   66.29
  19   5   4  -73.29   68.99
 -24  19   4 -110.99   53.89
  -4  23  -4   30.40   64.79
  19   4   4   92.99   69.69
 -23  19   4  -34.80   54.79
  -3  22  -4  -47.80   60.99
 -22  19   4  -39.40   56.29
  19   3   4   57.09   64.79
  -2  21  -4   61.09   60.49
 -21  19   4   38.00   60.09
  19   2   4   -7.80   61.69
  -1  20  -4    9.20   58.19
 -20  19   4   24.60   64.09
 -20  19   4   -6.20   57.89
  19   1   4   -8.80   56.19
   0  19  -4  -70.39   55.79
 -19  19   4   64.49   59.39
 -19  19   4    2.60   60.39
  19   0   4  118.79   61.49
   1  18  -4  140.09   61.29
 -18  19   4  146.59   61.39
  19  -1   4   51.09   57.79
 -18  19   4  117.09   65.19
  -1 -18   4    1.20   61.19
   2  17  -4   49.20   53.19
  -2 -17   4  -65.19   58.39
  19  -2   4  139.29   56.99
 -17  19   4   94.09   64.59
   3  16  -4   51.79   54.49
  -3 -16   4  -39.50   61.59
 -16  19   4   -9.10   63.59
  19  -3   4   85.19   56.69
   4  15  -4  -51.99   51.79
 -15  19   4  -38.20   61.09
  -4 -15   4  -53.79   57.89
  19  -4   4   53.29   55.19
   5  14  -4   93.69   53.29
 -14  19   4   77.39   64.09
  -5 -14   4  106.29   63.49
  19  -5   4   57.09   55.89
   6  13  -4  103.09   52.89
 -13  19   4  250.57   69.69
  -6 -13   4  106.39   58.49
  19  -6   4   66.59   57.19
   7  12  -4  345.97   59.99
 -12  19   4  218.08   67.89
  -7 -12   4  150.78   60.59
  19  -7   4  247.28   62.29
   8  11  -4  321.57   55.79
  -8 -11   4  161.58   63.09
  19  -8   4  327.97   63.79
 -11  19   4  226.68   68.29
   9  10  -4  -12.20   42.30
  19  -9   4  102.39   54.69
  -9 -10   4   53.79   59.59
 -10  19   4   92.29   60.29
  10   9  -4   40.90   39.60
  -9  19   4  -12.00   55.29
  19 -10   4   87.69   52.99
  19 -11   4  -44.00   49.20
  -8  19   4   66.89   54.89
  -7  19   4  -12.00   54.39
  19 -12   4   59.89   56.09
  19 -13   4  106.19   58.59
  -6  19   4   91.49   59.39
  -5  19   4  142.09   61.99
  19 -14   4   69.99   58.29
  19 -15   4  116.79   60.99
  -4  19   4   62.09   58.79
  19 -16   4   21.80   60.09
  -3  19   4  -89.09   53.59
  -2  19   4  287.67   70.59
  19 -17   4   56.49   61.89
  19 -18   4  119.39   66.99
  -1  19   4  176.78   72.89
  19 -19   4   40.50   64.29
   0  19   4  -11.90   65.19
  19 -20   4   29.50   65.69
   1  19   4    8.60   62.79
  19 -21   4  -78.09   62.79
   2  19   4  -19.60   67.39
   3  19   4   34.90   71.09
 -19  23  -4  188.58   78.19
   4  19   4  113.69   78.09
 -19  24  -4   32.50   74.39
   5  19   4  198.98   86.19
 -19  25  -4   17.70   77.89
   6  19   4  104.69   83.19
 -19  26  -4   38.60   77.19
   7  19   4   26.00   86.79
 -19  27  -4    6.50   75.49
   8  19   4  -68.79   83.59
 -19  28  -4   80.99   83.49
   9  19   4   78.89   91.19
  -8  28  -4   71.29   78.79
  -7  27  -4    4.70   73.59
  20   7   4  -43.90   80.39
  -6  26  -4   29.80   71.89
  20   6   4   13.30   72.19
 -26  20   4   64.79   59.79
  -5  25  -4  122.29   76.39
  20   5   4  -13.00   68.99
 -25  20   4  125.49   64.39
  -4  24  -4   60.49   69.69
  20   4   4   -6.10   66.39
 -24  20   4  154.28   65.19
  -3  23  -4   77.09   68.19
 -23  20   4   82.49   65.09
  20   3   4  176.88   71.39
  -2  22  -4  123.79   68.39
 -22  20   4  145.49   67.19
  20   2   4   78.19   65.69
  -1  21  -4  222.98   69.19
  20   1   4   27.30   63.99
 -21  20   4   98.19   63.79
   0  20  -4   35.80   59.99
  20   0   4  -72.39   60.79
 -20  20   4  151.58   69.79
   1  19  -4   61.99   58.89
  20  -1   4  -37.50   56.49
 -19  20   4   36.40   66.29
   2  18  -4  116.49   58.49
  -2 -18   4  175.78   63.29
 -18  20   4  100.79   67.19
  20  -2   4   25.30   58.09
   3  17  -4   83.69   57.29
  20  -3   4   -5.50   54.89
 -17  20   4    6.90   62.89
  -3 -17   4   -3.00   63.39
   4  16  -4  -11.00   54.49
  20  -4   4  -29.90   54.39
  -4 -16   4  122.49   64.29
 -16  20   4   32.80   65.99
   5  15  -4   -2.60   53.19
 -15  20   4  -21.00   63.09
  -5 -15   4  -29.10   58.59
  20  -5   4   -7.10   52.49
   6  14  -4   86.79   56.79
  -6 -14   4   76.09   61.59
  20  -6   4   67.69   58.29
 -14  20   4  104.19   66.49
   7  13  -4  168.98   57.69
 -13  20   4  150.18   67.79
  20  -7   4  150.08   58.69
  -7 -13   4   95.09   59.79
   8  12  -4  250.17   58.39
  20  -8   4  258.17   64.39
 -12  20   4  154.58   68.89
  -8 -12   4  143.59   64.09
   9  11  -4  169.88   51.89
  20  -9   4  164.78   61.09
  -9 -11   4  171.58   65.09
 -11  20   4  164.78   66.69
  10  10  -4  108.89   47.00
 -10  20   4  229.68   66.29
  20 -10   4  121.29   58.69
  11   9  -4  277.27   52.39
  -9  20   4  189.48   65.89
  20 -11   4  283.97   66.39
  -8  20   4  194.48   65.59
  20 -12   4   37.50   56.89
  -7  20   4   64.79   58.09
  20 -13   4  -13.70   55.99
  20 -14   4  -36.50   56.49
  -6  20   4   67.39   61.09
  20 -15   4  -27.70   57.89
  -5  20   4  -75.99   55.89
  20 -16   4  120.29   62.49
  -4  20   4    4.00   59.79
  20 -17   4   65.19   66.09
  -3  20   4  115.89   66.79
  20 -18   4   93.09   65.29
  -2  20   4  170.28   69.99
  -1  20   4    7.60   65.99
  20 -19   4  101.09   67.09
   0  20   4   86.99   70.29
  20 -20   4   62.29   66.89
   1  20   4   67.79   70.39
  20 -21   4  -25.30   66.09
  20 -22   4   36.20   65.79
   2  20   4  111.69   75.49
 -20  23  -4   52.09   72.69
   3  20   4   84.19   79.89
 -20  24  -4   23.20   73.89
   4  20   4  197.78   86.79
 -20  25  -4   48.60   78.19
   5  20   4  127.99   85.69
 -20  26  -4   -0.10   78.19
   6  20   4  111.49   85.59
 -20  27  -4   83.39   82.19
   7  20   4  -22.50   87.49
 -20  28  -4   55.89   84.39
   8  20   4  174.18   99.19
  -6  27  -4  116.49   75.39
 -27  21   4   59.49  100.09
  21   6   4   33.10   88.79
  -5  26  -4  103.49   74.69
 -26  21   4   24.80   63.49
  21   5   4  -42.00   72.49
  -4  25  -4   92.79   69.49
 -25  21   4   20.90   61.69
  21   4   4  -86.39   67.19
  -3  24  -4   64.09   69.19
 -24  21   4   89.59   63.79
  21   3   4   43.70   70.79
  -2  23  -4  237.48   73.39
 -23  21   4  198.28   72.39
  21   2   4  192.18   74.19
  -1  22  -4  217.48   71.59
 -22  21   4  202.78   74.09
  21   1   4  158.88   74.79
   0  21  -4  254.97   71.09
 -21  21   4  124.99   71.59
  21   0   4  104.59   68.09
   1  20  -4  173.08   69.79
  21  -1   4  138.39   67.69
 -20  21   4  238.58   77.79
   2  19  -4   47.90   62.09
  21  -2   4   44.20   64.59
 -19  21   4  173.48   72.89
   3  18  -4    9.80   61.99
 -18  21   4   94.69   70.19
  -3 -18   4  200.18   70.39
  21  -3   4   68.69   61.89
   4  17  -4   22.40   59.39
 -17  21   4    5.80   64.29
  -4 -17   4   54.49   65.29
  21  -4   4  129.79   60.89
   5  16  -4  162.18   63.19
  21  -5   4  137.59   61.89
  -5 -16   4   65.09   63.49
 -16  21   4  104.89   71.19
   6  15  -4  129.49   60.29
  -6 -15   4  -16.50   59.69
 -15  21   4  223.58   73.39
  21  -6   4  169.58   63.99
   7  14  -4  122.19   61.99
 -14  21   4  196.98   73.89
  -7 -14   4   80.09   62.19
  21  -7   4  125.99   62.49
   8  13  -4   91.39   54.29
  21  -8   4    7.60   57.19
  -8 -13   4   48.10   57.89
 -13  21   4   12.90   64.99
   9  12  -4  195.98   56.29
  21  -9   4  107.69   61.99
  -9 -12   4    2.50   61.59
 -12  21   4  109.89   68.09
  10  11  -4  211.88   54.39
 -11  21   4  258.07   72.69
  21 -10   4  172.58   60.69
 -10 -11   4  188.58   70.29
  11  10  -4   41.80   49.20
 -10  21   4  171.78   68.59
  21 -11   4   92.39   59.59
  -9  21   4   92.19   64.19
  21 -12   4  165.78   63.09
  21 -13   4   90.19   60.69
  -8  21   4  -38.00   58.49
  21 -14   4  151.38   58.99
  -7  21   4   40.80   62.49
  21 -15   4  -37.80   59.79
  -6  21   4   -9.50   60.99
  21 -16   4   77.79   64.19
  -5  21   4   25.30   62.69
  -4  21   4   36.30   65.39
  21 -17   4   53.99   63.79
  -3  21   4   52.59   67.99
  21 -18   4   86.19   69.99
  -2  21   4    1.20   67.29
  21 -19   4  -48.20   63.89
  21 -20   4  131.39   71.19
  -1  21   4 -104.69   61.49
   0  21   4   12.70   67.99
  21 -21   4  -96.89   66.49
   1  21   4   -2.90   70.19
  21 -22   4  -46.20   64.09
   2  21   4  -25.10   73.69
 -21  24  -4   35.10   74.89
   3  21   4   85.09   83.69
 -21  25  -4   19.80   76.59
   4  21   4   18.60   81.79
 -21  26  -4  226.68   88.29
   5  21   4   11.00   85.29
 -21  27  -4   13.00   81.09
   6  21   4   51.09   88.29
  -5  27  -4  114.19   78.29
 -27  22   4   35.10   65.99
  -4  26  -4   68.39   74.89
 -26  22   4  -45.30   62.19
  22   4   4 -100.39   78.09
  -3  25  -4   42.20   69.69
  22   3   4   56.39   77.49
 -25  22   4   11.30   64.99
  -2  24  -4   42.20   66.99
  22   2   4   12.30   70.29
  -1  23  -4  352.16   82.79
 -23  22   4  316.47   80.29
  22   1   4  185.38   79.09
   0  22  -4   71.79   71.29
  22   0   4   53.59   69.39
 -22  22   4  129.29   73.49
   1  21  -4  184.98   70.39
 -21  22   4  165.28   74.69
  22  -1   4  140.99   71.19
   2  20  -4  128.79   70.09
 -20  22   4  153.28   75.59
  22  -2   4   71.79   67.89
   3  19  -4   56.89   65.29
 -19  22   4   94.69   72.19
  22  -3   4   -1.70   61.99
   4  18  -4   74.99   65.09
 -18  22   4   44.10   70.09
  22  -4   4    3.90   57.79
  -4 -18   4    0.80   66.09
   5  17  -4  -25.00   63.19
  22  -5   4 -104.79   53.99
 -17  22   4   57.49   70.49
  -5 -17   4 -142.99   57.29
   6  16  -4   69.09   59.99
  22  -6   4    8.70   58.19
  -6 -16   4  -96.09   61.99
 -16  22   4 -105.99   65.39
   7  15  -4  -36.30   57.99
 -15  22   4   51.89   72.39
  -7 -15   4  -66.49   60.29
  22  -7   4  -56.29   55.69
   8  14  -4   -8.10   54.99
 -14  22   4  161.68   75.09
  -8 -14   4  -38.90   56.69
  22  -8   4   -6.80   56.69
   9  13  -4  147.49   56.99
 -13  22   4  -49.60   63.19
  -9 -13   4   19.50   59.89
  22  -9   4  -50.59   57.89
  10  12  -4   64.49   50.19
 -12  22   4   34.90   66.09
 -10 -12   4  123.29   65.19
  22 -10   4  128.99   62.49
  22 -11   4  337.27   72.49
 -11  22   4  425.56   82.29
 -11 -11   4  182.08   74.99
  22 -12   4  141.09   66.59
 -10  22   4  233.88   73.29
  22 -13   4  453.75   81.19
  -9  22   4  344.17   81.59
  -8  22   4  303.97   76.99
  22 -14   4  265.07   71.09
  22 -15   4   80.99   66.19
  -7  22   4   13.50   64.99
  -6  22   4  147.39   70.39
  22 -16   4  102.69   67.09
  22 -17   4    2.60   65.79
  -5  22   4  207.08   72.49
  -4  22   4   91.39   69.69
  22 -18   4  132.89   69.29
  22 -19   4  -76.19   60.79
  -3  22   4   -8.10   63.19
  -2  22   4   65.69   72.79
  22 -20   4    3.80   65.89
  22 -21   4  -34.60   66.99
  -1  22   4   -8.40   70.49
  22 -22   4  -58.39   71.49
   0  22   4   21.70   72.09
   1  22   4   -7.10   77.59
 -22  24  -4  -65.79   71.99
   2  22   4  -54.29   73.79
 -22  25  -4   80.29   80.89
   3  22   4   51.69   83.39
 -22  26  -4  -24.30   79.99
   4  22   4   19.50   87.19
 -22  27  -4  121.59   86.69
   5  22   4  -43.80   83.79
  -3  26  -4  -36.90   69.49
 -26  23   4   20.70   71.49
  -2  25  -4   19.20   72.09
 -25  23   4  -27.10   68.89
  23   2   4  116.39   79.79
  -1  24  -4  148.29   74.99
  23   1   4   91.89   80.19
 -24  23   4  238.18   81.19
   0  23  -4  220.68   76.19
 -23  23   4  105.59   74.29
  23   0   4  -53.09   67.59
   1  22  -4  335.07   84.29
 -22  23   4  272.57   84.99
  23  -1   4  121.59   77.19
   2  21  -4  314.27   80.59
  23  -2   4  176.48   73.79
 -21  23   4  210.38   80.09
   3  20  -4  102.99   68.59
  23  -3   4   55.49   66.99
 -20  23   4   77.89   76.59
   4  19  -4  -11.20   67.09
  23  -4   4  -20.20   60.99
 -19  23   4   56.19   76.09
   5  18  -4   85.79   66.29
  23  -5   4  -29.80   63.49
  -5 -18   4   17.70   65.09
 -18  23   4  -70.49   68.29
   6  17  -4  -60.99   61.59
 -17  23   4   41.30   73.69
  23  -6   4   30.30   63.19
  -6 -17   4   88.19   65.99
   7  16  -4   75.69   66.49
  23  -7   4   34.50   60.99
  -7 -16   4   86.99   68.19
 -16  23   4   65.69   74.59
   8  15  -4   95.19   63.09
  -8 -15   4   71.69   63.99
 -15  23   4  177.18   76.59
  23  -8   4   85.59   64.09
   9  14  -4   62.69   60.39
  23  -9   4  106.79   61.39
  -9 -14   4  218.28   68.99
 -14  23   4  103.89   72.19
  10  13  -4  -38.80   69.99
  23 -10   4   62.29   58.69
 -13  23   4  174.38   73.09
 -10 -13   4   23.00   61.99
 -12  23   4  133.99   70.49
 -11 -12   4  105.79   69.19
  23 -11   4   37.20   60.09
 -11  23   4  111.19   72.39
  23 -12   4    5.10   57.59
 -10  23   4   40.70   66.99
  23 -13   4   66.19   62.19
  -9  23   4  -13.40   64.49
  23 -14   4  117.59   64.89
  23 -15   4    7.50   64.69
  -8  23   4   74.59   66.99
  23 -16   4  164.18   70.49
  -7  23   4  161.78   70.89
  -6  23   4  191.58   70.39
  23 -17   4   52.29   70.19
  23 -18   4  -30.10   64.69
  -5  23   4  -99.19   61.79
  -4  23   4   -6.70   65.39
  23 -19   4  123.39   70.19
  -3  23   4   51.69   72.29
  23 -20   4   23.20   71.69
  -2  23   4    8.70   72.59
  23 -21   4  -30.90   66.89
  23 -22   4  -13.10   71.19
  -1  23   4   14.40   73.89
   0  23   4  -54.29   69.39
 -23  24  -4  -28.10   73.39
   1  23   4  -31.80   75.69
 -23  25  -4  102.29   83.79
   2  23   4  -19.50   85.29
 -23  26  -4  126.79   84.49
   3  23   4  114.29   93.09
  -1  25  -4   44.90   76.79
 -25  24   4  162.38   78.99
   0  24  -4   29.90   75.29
 -24  24   4   91.39   73.59
  24   0   4   41.70   80.19
   1  23  -4  149.39   77.19
  24  -1   4   60.39   78.49
 -23  24   4  223.28   81.79
   2  22  -4   53.39   73.49
  24  -2   4   57.99   69.19
 -22  24   4  123.39   76.89
   3  21  -4  163.18   75.79
 -21  24   4  -93.09   70.39
  24  -3   4   38.40   66.59
   4  20  -4  161.18   80.59
 -20  24   4  209.98   83.29
  24  -4   4  156.88   72.99
   5  19  -4   83.79   75.79
  24  -5   4   38.80   70.19
 -19  24   4   86.39   78.59
   6  18  -4  -24.50   69.39
  -6 -18   4  -65.99   65.29
 -18  24   4  131.79   79.29
  24  -6   4   40.70   64.99
   7  17  -4   66.89   65.69
 -17  24   4    9.00   75.39
  24  -7   4  -40.60   59.59
  -7 -17   4  130.69   71.49
   8  16  -4   35.70   67.69
 -16  24   4   13.80   73.99
  24  -8   4  -43.50   60.99
  -8 -16   4   38.20   65.79
   9  15  -4    3.90   67.89
  -9 -15   4    7.50   63.49
 -15  24   4   39.60   74.49
  24  -9   4  -63.69   58.39
  24 -10   4 -100.59   56.39
 -14  24   4  -13.30   71.99
 -10 -14   4    0.10   61.79
 -11 -13   4  234.48   71.09
 -13  24   4  209.58   80.49
  24 -11   4  107.59   68.29
 -12  24   4   51.89   71.29
  24 -12   4   84.79   66.09
 -12 -12   4  142.49   73.69
  24 -13   4  124.09   72.19
 -11  24   4  233.18   78.99
  24 -14   4  181.78   71.19
 -10  24   4  188.78   76.29
  -9  24   4  432.36   85.29
  24 -15   4  198.98   75.99
  -8  24   4  189.18   76.89
  24 -16   4  252.47   79.39
  -7  24   4   39.50   70.99
  24 -17   4   25.20   68.49
  -6  24   4  192.48   74.79
  24 -18   4  120.59   74.89
  24 -19   4   64.09   72.39
  -5  24   4  -56.99   65.99
  24 -20   4  109.59   76.19
  -4  24   4   88.69   77.49
  24 -21   4   33.40   77.49
  -2  24   4 -101.99   74.19
  24 -22   4  -66.79   71.69
  24 -23   4  -32.10   72.19
  -1  24   4  -69.79   72.29
 -24  24  -4   26.20   77.29
   0  24   4   69.49   81.39
 -24  25  -4   61.39   78.89
   1  24   4   14.70   81.79
   2  24   4   48.40   87.09
   0  25  -4  152.78   81.29
 -25  25   4  119.99   83.59
   1  24  -4   66.39   79.79
 -24  25   4   86.69   77.99
   2  23  -4   25.90   75.09
 -23  25   4  108.99   80.19
  25  -2   4  -15.40   81.49
   3  22  -4  108.69   82.59
  25  -3   4  -25.30   69.69
 -22  25   4   92.79   79.49
   4  21  -4    0.00   75.29
 -21  25   4  106.79   77.19
  25  -4   4  -24.10   68.89
   5  20  -4  162.98   81.89
 -20  25   4   31.60   79.09
  25  -5   4  -29.10   65.69
   6  19  -4  -92.29   68.09
  25  -6   4 -146.99   60.99
 -19  25   4   22.00   79.19
   7  18  -4   -7.80   71.19
  25  -7   4  -36.50   64.69
  -7 -18   4  -74.69   69.79
 -18  25   4  -36.60   76.29
   8  17  -4  -39.30   76.29
  -8 -17   4  -91.19   64.39
  25  -8   4  -26.50   64.39
 -17  25   4   28.00   77.79
  -9 -16   4  -30.60   66.29
 -16  25   4   56.39   75.69
  25  -9   4  -66.29   61.09
 -15  25   4   77.29   76.19
  25 -10   4   56.49   65.09
 -10 -15   4   82.99   68.69
  25 -11   4   -9.00   57.79
 -11 -14   4  134.19   69.89
 -14  25   4   -8.60   72.99
  25 -12   4   -0.70   63.79
 -12 -13   4  119.89   70.59
 -13  25   4  116.99   77.69
  25 -13   4  152.08   69.79
 -13 -12   4   -0.90   72.19
 -12  25   4  219.18   80.29
 -11  25   4  141.29   76.69
  25 -14   4   70.49   65.99
 -10  25   4  -51.09   66.49
  25 -15   4   27.70   67.49
  -9  25   4  -96.99   68.79
  25 -16   4   12.10   66.69
  -8  25   4  -23.80   69.39
  25 -17   4   24.90   70.79
  25 -18   4   76.99   73.19
  -7  25   4   65.89   73.79
  25 -19   4  -26.10   67.99
  -6  25   4   40.50   72.99
  25 -20   4   97.29   81.49
  -5  25   4  151.78   78.29
  25 -21   4  -75.49   68.49
  -4  25   4  143.89   80.89
  25 -22   4  114.29   83.49
  -3  25   4   65.29   81.99
  -2  25   4   50.89   81.59
  25 -23   4   -3.50   74.29
  -1  25   4   92.19   83.49
 -25  25  -4  113.99   83.49
   0  25   4   -0.70   80.69
   3  23  -4  -35.20   83.09
 -23  26   4  -23.70   85.89
   4  22  -4   42.10   84.19
  26  -4   4 -107.29   80.29
 -22  26   4  165.68   85.99
   5  21  -4  558.84   98.39
 -21  26   4  178.08   89.39
  26  -5   4  -61.19   66.99
   6  20  -4   28.00   82.69
 -20  26   4   56.49   85.89
  26  -6   4   45.70   70.39
   7  19  -4   97.39   93.49
 -19  26   4  124.69   82.19
  26  -7   4   -6.10   64.89
 -18  26   4  -52.49   75.79
  26  -8   4  -45.40   65.79
  -8 -18   4   69.29   88.59
 -17  26   4  -72.69   76.09
  -9 -17   4   38.20   75.09
  26  -9   4   63.39   66.79
 -16  26   4  -31.70   75.59
  26 -10   4   38.20   65.89
 -10 -16   4   42.50   68.19
  26 -11   4   74.39   67.09
 -11 -15   4   11.20   67.59
 -15  26   4   31.50   80.79
 -12 -14   4   93.79   75.59
 -14  26   4   25.00   76.19
  26 -12   4   -2.40   67.29
 -13  26   4  -51.89   74.49
  26 -13   4  113.89   73.59
 -13 -13   4 -177.88   61.29
 -12  26   4  -80.59   70.19
  26 -14   4   26.70   67.79
 -14 -12   4  -69.49   71.99
 -11  26   4    0.60   74.19
  26 -15   4   25.30   66.49
  26 -16   4   83.69   72.79
 -10  26   4  -44.00   71.09
  26 -17   4   64.39   76.89
  -9  26   4   33.70   78.29
  26 -18   4   11.00   71.79
  -8  26   4   -6.90   72.19
  26 -19   4  172.88   78.19
  -7  26   4   70.49   76.09
  26 -20   4   47.90   76.29
  -6  26   4   22.80   76.69
  -5  26   4  -18.50   73.99
  26 -21   4   30.00   77.49
  -4  26   4  118.59   84.39
  26 -22   4   62.79   83.89
  -3  26   4   88.19   85.19
  26 -23   4  -23.20   74.69
   5  22  -4   94.89   94.19
 -22  27   4  178.78   91.49
  27  -6   4   99.19   88.79
 -21  27   4  186.38   91.89
 -20  27   4  -25.00   83.19
  27  -7   4 -139.99   67.79
 -19  27   4   52.09   80.89
  27  -8   4    2.40   69.89
  27  -9   4   -3.10   70.99
 -18  27   4   15.80   83.19
  27 -10   4   87.09   74.19
 -17  27   4   47.60   80.19
 -10 -17   4   85.39   78.09
 -11 -16   4   68.89   75.39
  27 -11   4  -27.10   65.29
 -16  27   4   89.59   81.79
  27 -12   4   47.80   71.69
 -12 -15   4  100.49   73.09
 -15  27   4  151.58   85.49
 -13 -14   4   19.50   74.29
  27 -13   4  122.39   75.29
 -14  27   4  153.88   84.09
 -14 -13   4 -123.69   71.29
 -13  27   4   12.00   76.69
  27 -14   4   70.99   71.49
 -12  27   4   29.70   77.29
  27 -15   4  170.98   78.49
 -15 -12   4   78.19   80.69
 -11  27   4  -48.70   73.89
  27 -16   4   48.00   72.19
  27 -17   4   19.30   74.09
 -10  27   4  120.09   77.89
  -9  27   4   20.80   75.89
  27 -18   4   94.09   75.39
  -8  27   4   10.60   75.09
  27 -19   4 -114.39   67.29
  27 -20   4  124.29   81.29
  -7  27   4   37.70   81.89
  27 -21   4  -80.79   72.89
  -6  27   4  -66.19   78.09
  -5  27   4  141.89   83.49
  27 -22   4   71.99   82.89
 -20  28   4   69.59   87.39
  28  -8   4   29.80   91.69
 -19  28   4    6.50   85.09
  28  -9   4   71.09   72.99
  28 -10   4  -12.00   73.29
 -18  28   4  -46.10   85.49
 -11 -17   4   55.09   79.39
 -17  28   4   44.50   87.19
  28 -11   4   40.20   72.19
 -12 -16   4  -16.00   72.59
  28 -12   4  -95.09   69.49
 -16  28   4    8.80   84.19
 -15  28   4   35.00   85.99
  28 -13   4  106.19   73.59
 -13 -15   4   18.40   72.79
  28 -14   4  146.99   76.39
 -14 -14   4   -7.30   75.89
 -14  28   4   64.79   85.89
 -15 -13   4   40.90   82.19
 -13  28   4   77.29   82.99
  28 -15   4 -123.89   65.39
 -16 -12   4   93.99   88.99
 -12  28   4    6.80   81.39
  28 -16   4  132.69   79.29
 -11  28   4  -23.80   72.89
  28 -17   4   -0.50   75.09
 -10  28   4  -82.99   72.79
  28 -18   4  -43.70   74.89
  28 -19   4   80.69   82.79
  -9  28   4  -15.50   73.49
  28 -20   4   31.00   75.99
  -8  28   4   53.49   82.79
  29 -13   4  -32.50   70.89
  29 -14   4   64.99   80.29
  29 -15   4    2.40   71.79
  29 -16   4 -235.58   69.19
   0   0   5  660.83   59.89
   0   0   5  517.15   72.39
   0  -1   5 1137.59   91.69
  -1   1   5 1053.49   92.49
   1   0   5 1169.48   95.09
   0  -1   5 1217.68  104.29
   1   0   5 1061.09  103.89
  -1   1   5 1146.39  104.99
   0   1   5  129.49   46.50
  -1   0   5  154.08   27.80
   0   1   5  111.69   32.60
   1  -1   5  143.49   32.80
  -1   0   5   62.09   44.50
   1  -1   5  137.49   47.40
   1   1   5  310.07   53.19
   1  -2   5  280.17   57.29
  -2   1   5  325.27   39.40
  -2   1   5  284.27   54.49
   1  -2   5  378.36   42.00
   1   1   5  395.06   46.40
   1  -3   5  724.53   78.99
   1  -3   5  671.73   63.89
   2   1   5  810.22   71.29
  -3   2   5  611.64   61.59
  -3   2   5  700.83   75.99
   0  -2   5  388.66   42.40
   0  -2   5  329.97   58.19
   2   0   5  397.66   48.50
  -2   2   5  345.37   42.40
  -2   2   5  448.86   58.19
  -1  -1   5  364.96   38.00
   2  -1   5  309.67   43.70
   2  -1   5  264.47   52.99
  -1  -1   5  254.37   52.19
  -1   2   5  323.67   55.89
  -1   2   5  343.77   41.70
   0   2   5  955.10   99.69
  -2   0   5 1041.00   98.89
   2  -2   5 1083.09   89.49
   0   2   5 1150.38   91.49
   2  -2   5 1037.50  100.89
  -2   0   5 1075.19   85.99
   2  -3   5  882.91   97.69
  -3   1   5 1035.20   83.59
  -3   1   5 1045.00   95.69
   2  -3   5 1087.69   88.09
   1   2   5 1079.59   90.89
   2   2   5 1653.63  130.29
  -4   2   5 1572.94  133.59
   2  -4   5 1595.64  127.29
   2  -4   5 1639.94  136.69
  -4   2   5 1572.64  122.29
  -5   3   5 2291.07  186.68
  -5   3   5 2274.17  176.38
   2  -5   5 2289.87  189.58
   3   2   5 2529.75  185.28
   2  -5   5 2515.45  181.38
  -4   3   5  738.63   65.29
   1  -4   5  704.03   81.89
   3   1   5  774.02   74.99
   1  -4   5  719.73   68.39
  -4   3   5  766.72   77.79
   0  -3   5  120.79   27.40
  -3   3   5   90.19   41.20
   3   0   5   37.50   34.50
   0  -3   5   13.90   42.80
  -3   3   5  104.29   27.60
   3  -1   5  599.74   70.79
  -2   3   5  756.12   66.59
  -1  -2   5  665.43   62.99
  -1  -2   5  880.61   80.99
  -2   3   5  764.72   78.99
  -1   3   5 1098.49   92.19
  -2  -1   5 1010.10   99.49
   3  -2   5 1001.70   92.49
  -2  -1   5 1188.08   87.09
  -1   3   5 1096.59  102.19
  -3   0   5  317.67   34.50
   0   3   5  366.36   45.90
  -3   0   5  326.57   51.79
   3  -3   5  263.07   53.59
   0   3   5  265.67   50.99
   3  -3   5  305.47   43.80
   3  -4   5 1118.49   94.09
  -4   1   5 1088.49  101.79
   3  -4   5  904.41  102.29
   1   3   5 1201.98   96.09
   3  -5   5  769.02   89.69
  -5   2   5  896.41   86.19
   3  -5   5  807.42   79.69
   2   3   5  963.10   84.59
   3   3   5  299.27   52.19
   3  -6   5  379.56   46.60
   3  -6   5  270.87   56.09
  -6   3   5  352.06   55.49
   4   3   5  423.46   58.69
   3  -7   5  319.67   59.59
  -7   4   5  508.65   64.29
   3  -7   5  439.46   51.29
   2  -6   5  615.44   75.99
  -6   4   5  679.43   74.39
   2  -6   5  657.53   64.49
  -6   4   5  672.43   58.59
   4   2   5  685.03   72.59
   1  -5   5 1088.49   86.79
   1  -5   5  816.82   98.29
   4   1   5  959.50   96.59
  -5   4   5 1109.99   96.49
  -5   4   5 1041.90   83.29
  -4   4   5  625.94   61.39
   4   0   5  623.24   69.09
   0  -4   5  635.34   60.29
  -4   4   5  734.73   72.39
   0  -4   5  701.63   75.99
   4  -1   5  739.43   74.69
  -1  -3   5  683.03   79.09
  -3   4   5  813.72   68.89
  -3   4   5  812.02   80.79
  -1  -3   5  723.63   65.29
  -2  -2   5 1696.83  124.09
  -2   4   5 1618.54  138.89
  -2   4   5 1662.73  128.59
  -2  -2   5 1596.74  136.29
   4  -2   5 1546.55  131.39
  -1   4   5  973.50  100.49
   4  -3   5 1045.60   93.89
  -3  -1   5 1019.30  100.79
  -1   4   5 1203.48   92.89
   0   4   5 2485.85  187.88
   4  -4   5 2542.65  187.48
  -4   0   5 2266.37  191.08
  -5   1   5  116.19   43.90
   4  -5   5   69.49   36.30
   1   4   5   30.30   35.70
  -6   2   5  778.72   84.39
   4  -6   5  857.61   84.29
   4  -6   5  714.33   75.89
   2   4   5  792.42   79.79
   4  -7   5  193.78   48.80
   4  -7   5  199.58   41.60
  -7   3   5  179.88   49.80
   3   4   5  219.68   46.70
  -8   4   5  125.19   45.60
   4  -8   5  157.48   47.60
   4   4   5  228.08   47.90
   4  -8   5  122.29   37.50
   5   4   5  199.18   50.09
  -9   5   5  115.79   49.80
   4  -9   5  251.07   51.79
   4  -9   5  262.27   45.00
  -8   5   5  427.06   44.10
   3  -8   5  461.55   54.49
  -8   5   5  384.56   60.69
   5   3   5  402.26   59.29
   3  -8   5  453.65   63.39
   5   2   5 1045.00   97.99
   2  -7   5  987.20   89.09
   2  -7   5 1108.09   99.19
  -7   5   5 1065.79   83.89
  -7   5   5  924.71   97.19
  -6   5   5 2206.18  168.08
   1  -6   5 2345.87  170.48
  -6   5   5 2155.68  176.88
   1  -6   5 2252.57  178.88
   5   1   5 2179.18  178.68
   0  -5   5 1969.00  168.58
   5   0   5 2107.09  165.58
   0  -5   5 2074.39  157.58
  -5   5   5 2179.98  165.28
  -5   5   5 2048.00  157.88
  -1  -4   5 1074.49   83.69
  -4   5   5 1058.99   97.69
  -4   5   5 1042.00   87.39
  -1  -4   5  868.11   99.09
   5  -1   5 1076.79   96.09
  -3   5   5 2218.28  179.98
  -2  -3   5 2112.19  179.28
  -2  -3   5 2249.18  167.28
  -3   5   5 2334.97  171.78
   5  -2   5 2293.77  175.38
   5  -3   5  962.00   88.19
  -2   5   5  862.21   94.49
  -2   5   5 1094.59   85.49
  -3  -2   5  833.52   93.39
  -4  -1   5  121.99   43.50
  -1   5   5  111.19   34.20
   5  -4   5   58.79   34.80
  -1   5   5  -37.20   39.20
  -5   0   5 1141.49  105.39
   5  -5   5 1003.60   97.59
   0   5   5 1199.88   99.19
  -6   1   5  361.66   58.39
   5  -6   5  432.36   55.09
   1   5   5  439.26   56.59
  -7   2   5  906.11   93.59
   2   5   5  925.11   92.39
   5  -7   5  974.30   87.19
  -8   3   5   13.00   42.20
   5  -8   5   -6.10   34.50
   3   5   5  -32.80   39.90
   5  -9   5   20.80   35.40
   4   5   5   30.50   42.50
  -9   4   5   43.30   45.40
   5   5   5  254.17   57.09
 -10   5   5  216.68   59.59
   5 -10   5  319.07   49.40
   5 -11   5  363.06   53.59
   5 -11   5  306.87   51.69
   6   5   5  195.08   54.49
 -10   6   5 1181.78  100.49
   4 -10   5 1347.37  110.19
 -10   6   5 1291.17  119.59
   6   4   5 1307.37  118.69
   4 -10   5 1343.57  113.89
  -9   6   5 1509.55  119.29
   3  -9   5 1447.36  130.39
   6   3   5 1537.75  133.79
   3  -9   5 1820.32  127.49
  -9   6   5 1376.26  131.69
   2  -8   5 2264.07  182.18
   6   2   5 2212.88  183.48
  -8   6   5 2222.98  171.58
   2  -8   5 2429.06  175.98
  -8   6   5 2253.87  181.78
  -7   6   5  506.95   54.79
   6   1   5  575.34   69.09
  -7   6   5  518.05   64.89
   1  -7   5  598.04   59.29
   1  -7   5  561.34   68.29
  -6   6   5  586.24   65.09
   0  -6   5  447.56   67.39
   6   0   5  561.04   65.29
  -6   6   5  514.25   55.29
   0  -6   5  538.45   54.69
  -1  -5   5 2236.68  167.28
  -5   6   5 2265.87  169.98
   6  -1   5 2058.59  175.08
  -5   6   5 2258.07  175.38
  -1  -5   5 2283.17  178.48
  -4   6   5  562.54   65.99
  -4   6   5  564.04   57.89
  -2  -4   5  590.44   70.19
  -2  -4   5  539.65   49.90
   6  -2   5  436.86   60.09
  -3   6   5  344.57   43.60
  -3   6   5  301.67   54.59
   6  -3   5  313.27   48.40
  -3  -3   5  233.18   55.19
  -4  -2   5  811.12   84.29
   6  -4   5  742.93   76.89
  -2   6   5  768.92   76.19
  -2   6   5  763.62   79.19
  -1   6   5  472.45   54.69
  -5  -1   5  350.86   58.99
   6  -5   5  384.36   53.69
   0   6   5 1249.97  107.99
  -6   0   5 1204.78  110.99
   6  -6   5 1222.68  106.89
   1   6   5  127.49   42.60
   6  -7   5  202.08   42.00
  -7   1   5  151.88   46.00
   2   6   5  130.89   46.40
   6  -8   5  152.18   41.10
  -8   2   5  213.68   54.09
   6  -9   5  -15.90   35.20
  -9   3   5   82.89   49.10
   3   6   5  -17.40   43.40
   4   6   5  166.38   52.99
   6 -10   5  254.47   46.10
   6 -11   5   90.29   41.80
   5   6   5   63.89   48.50
   6 -12   5  475.95   63.19
   6   6   5  430.06   67.49
   7   6   5  310.77   63.39
   6 -13   5  328.97   54.29
   5 -12   5  124.69   42.90
   5 -12   5   90.79   40.60
   7   5   5   60.19   47.60
 -11   7   5   43.90   54.09
   4 -11   5  162.88   42.40
 -11   7   5  122.59   30.60
   7   4   5  215.88   50.49
   4 -11   5  143.09   45.90
   3 -10   5  176.18   38.70
 -10   7   5   56.39   28.30
 -10   7   5   86.09   47.50
   7   3   5  113.89   47.20
   3 -10   5  129.69   47.30
  -9   7   5  499.05   67.69
  -9   7   5  513.15   55.59
   2  -9   5  590.94   59.89
   2  -9   5  532.25   68.69
   7   2   5  540.05   72.19
   7   1   5  393.56   64.09
   1  -8   5  424.36   49.99
   1  -8   5  371.56   61.39
  -8   7   5  472.25   48.60
  -8   7   5  496.45   61.59
   0  -7   5 1723.03  149.79
   7   0   5 1685.53  147.89
  -7   7   5 1823.82  139.09
   0  -7   5 1732.23  138.79
  -7   7   5 1919.81  146.09
  -1  -6   5  457.45   52.59
  -6   7   5  574.74   62.49
  -1  -6   5  448.16   65.89
   7  -1   5  537.65   63.89
  -6   7   5  594.54   57.99
  -5   7   5 1141.89   93.99
  -5   7   5  991.30   86.79
  -2  -5   5  930.61   79.89
   7  -2   5  940.11   92.19
  -2  -5   5  944.91   97.09
   7  -3   5  372.06   55.59
  -4   7   5  391.36   51.39
  -3  -4   5  365.96   62.69
  -4   7   5  601.34   61.69
  -3  -4   5  420.86   41.10
   7  -4   5  277.27   46.00
  -3   7   5  176.38   46.00
  -3   7   5  213.98   40.50
  -4  -3   5  193.98   51.09
   7  -5   5  934.81   91.49
  -5  -2   5  916.21   98.39
  -2   7   5 1085.09   91.49
  -6  -1   5  169.48   46.90
  -1   7   5  223.18   43.00
   7  -6   5  187.38   44.10
   0   7   5  281.87   47.60
   7  -7   5  237.48   46.30
  -7   0   5  249.58   54.39
   7  -8   5  421.56   59.49
   1   7   5  486.55   64.99
  -8   1   5  603.24   71.39
   7  -9   5  450.85   58.29
   2   7   5  377.76   62.09
  -9   2   5  463.85   67.79
   3   7   5   91.79   48.50
   7 -10   5   44.80   40.80
   7 -11   5  139.49   46.80
   4   7   5  -90.89   45.20
   5   7   5  951.30  100.49
   7 -12   5  871.01   92.89
   6   7   5   68.59   52.39
   7 -13   5   53.79   43.50
   7   7   5  743.23   89.79
   7 -14   5  717.33   81.19
   8   7   5  346.47   69.59
   7 -15   5  383.56   59.59
   8   6   5   72.49   54.29
   6 -14   5  121.49   45.90
 -14   8   5  116.49   33.30
   5 -13   5  610.84   75.09
   8   5   5  706.33   84.19
 -13   8   5  689.13   69.49
   5 -13   5  841.92   80.89
   4 -12   5  111.19   39.50
   8   4   5   73.19   46.00
   4 -12   5   23.40   41.00
 -12   8   5   72.99   30.60
   3 -11   5  368.36   55.49
 -11   8   5  224.48   58.19
   8   3   5  326.77   59.39
 -11   8   5  330.07   42.50
   3 -11   5  321.97   47.60
 -10   8   5  562.44   58.19
 -10   8   5  520.85   68.89
   8   2   5  623.34   74.19
   2 -10   5  585.04   61.59
   2 -10   5  503.45   67.79
   1  -9   5  269.07   41.30
   8   1   5  346.87   56.59
  -9   8   5  193.48   49.90
   1  -9   5  262.27   50.89
  -9   8   5  234.78   38.60
  -8   8   5 2583.64  202.18
  -8   8   5 2534.45  206.88
   8   0   5 2715.83  210.38
   0  -8   5 2973.70  211.58
   0  -8   5 2608.44  201.58
  -7   8   5  496.35   58.49
  -1  -7   5  365.86   64.39
  -1  -7   5  466.15   49.40
  -7   8   5  508.15   54.29
   8  -1   5  537.65   64.49
  -2  -6   5 2141.19  168.78
  -6   8   5 2362.36  173.38
  -2  -6   5 2105.19  181.68
   8  -2   5 2380.86  178.58
  -6   8   5 2263.87  176.38
   8  -3   5  468.85   60.09
  -3  -5   5  267.87   63.39
  -5   8   5  576.74   58.19
  -5   8   5  544.85   60.59
  -4  -4   5  106.69   49.70
  -4   8   5  131.39   44.10
   8  -4   5  286.87   46.20
  -4   8   5  208.18   40.50
  -3   8   5  -88.09   32.80
  -5  -3   5    6.90   42.40
  -3   8   5   -8.60   34.20
   8  -5   5   15.60   35.60
  -6  -2   5  108.39   46.20
  -2   8   5  198.38   43.30
   8  -6   5  134.19   42.30
  -7  -1   5  564.84   73.29
  -1   8   5  515.75   65.09
   8  -7   5  570.14   66.39
  -8   0   5  152.78   52.29
   8  -8   5  215.08   46.20
   0   8   5  217.58   47.10
   1   8   5  461.85   60.19
  -9   1   5  294.37   62.59
   8  -9   5  330.07   56.39
   2   8   5  278.77   56.39
   8 -10   5  315.67   55.29
   8 -11   5  541.95   70.69
   3   8   5  527.65   71.99
   8 -12   5  950.20  100.59
   4   8   5 1104.69  108.29
   8 -13   5  122.59   49.00
   5   8   5   75.19   54.99
   8 -14   5  243.48   55.79
   6   8   5  369.16   68.59
   8 -15   5   54.59   48.00
   7   8   5  147.59   58.39
   8   8   5  154.18   63.89
   8 -16   5  203.18   55.09
  -8  17  -5   92.59   50.29
   9   8   5  109.69   60.59
  -7  16  -5  489.15   68.09
 -16   9   5  418.16   55.59
   9   7   5  543.15   79.09
 -15   9   5  391.46   53.59
   9   6   5  537.95   74.89
 -14   9   5  574.74   64.49
   9   5   5  676.13   80.59
   5 -14   5  630.54   69.69
 -13   9   5  208.18   38.90
   4 -13   5   64.79   45.00
   9   4   5  199.98   55.49
 -12   9   5  320.97   44.20
   3 -12   5  256.27   53.19
 -12   9   5  280.97   62.49
   9   3   5  275.77   60.59
   9   2   5   54.79   47.60
   2 -11   5   78.59   42.50
 -11   9   5   48.50   32.40
 -11   9   5  -44.80   42.20
   1 -10   5   75.59   43.90
 -10   9   5   47.40   30.40
   9   1   5   14.90   44.40
 -10   9   5    5.10   40.20
  -9   9   5  154.78   39.90
   9   0   5  294.27   52.69
   0  -9   5  210.58   52.39
  -9   9   5  145.29   47.40
  -8   9   5  210.78   40.00
  -1  -8   5  187.88   50.09
   9  -1   5  275.27   50.69
  -8   9   5  139.29   45.20
   2   7  -5  552.44   56.59
   9  -2   5  598.64   68.19
  -7   9   5  497.75   62.29
  -7   9   5  594.04   64.09
  -2  -7   5  585.74   74.19
   3   6  -5 1385.36  117.59
  -6   9   5 1475.55  123.99
  -6   9   5 1747.73  127.19
  -3  -6   5 1552.54  133.29
   9  -3   5 1472.45  128.99
   4   5  -5  168.48   29.60
  -4  -5   5   83.79   52.59
  -5   9   5  256.77   46.10
  -5   9   5  193.78   43.40
   9  -4   5  250.17   47.40
  -5  -4   5  -28.40   44.10
   9  -5   5   84.09   39.50
  -4   9   5   42.20   38.20
  -4   9   5  -15.10   35.50
  -6  -3   5  -16.30   42.60
   9  -6   5   96.49   40.50
  -3   9   5   28.10   36.90
   9  -7   5  441.06   59.39
  -2   9   5  402.66   57.19
  -7  -2   5  367.06   63.69
   9  -8   5  290.57   53.69
  -8  -1   5  283.77   58.89
  -1   9   5  350.06   54.29
   0   9   5  240.28   50.49
   9  -9   5  220.28   48.30
   1   9   5  527.75   71.29
   9 -10   5  590.74   69.89
   2   9   5  454.65   67.59
   9 -11   5  496.35   65.59
   3   9   5  899.31   99.29
   9 -12   5  926.11   96.09
   4   9   5   65.89   51.59
   9 -13   5    9.90   47.00
   5   9   5 1072.59  113.49
   9 -14   5 1000.50  106.19
   9 -15   5  456.55   69.39
   6   9   5  478.75   79.29
   7   9   5  195.88   64.99
   9 -16   5  203.18   57.19
   9 -17   5   36.80   48.60
   8   9   5    2.50   57.79
  -9  18  -5  -41.80   50.69
   9   9   5   35.00   60.79
  -9  19  -5   61.59   54.49
  10   9   5  -60.69   61.49
 -19  10   5    4.70   35.10
  -8  18  -5  218.78   58.59
  10   8   5  161.38   66.69
 -18  10   5  159.38   42.10
  -7  17  -5   60.49   49.70
 -17  10   5   56.29   38.50
  10   7   5   22.60   56.69
  -6  16  -5  469.55   65.49
  10   6   5  452.65   72.49
 -16  10   5  359.76   54.69
  -5  15  -5  503.45   62.59
  10   5   5  397.06   70.09
   5 -15   5  288.97   54.19
 -15  10   5  371.26   52.79
  -4  14  -5   20.70   40.40
 -14  10   5   20.50   33.20
  10   4   5  -57.19   48.10
   4 -14   5  -17.50   40.50
  -3  13  -5  518.85   64.49
  10   3   5  566.14   77.49
 -13  10   5  469.45   75.09
   3 -13   5  500.55   68.29
 -13  10   5  542.65   61.59
  -2  12  -5   90.79   37.90
 -12  10   5  176.08   50.89
  10   2   5  108.59   50.79
 -12  10   5   99.59   36.30
   2 -12   5  104.59   45.20
  -1  11  -5  257.37   45.20
   1 -11   5  287.07   53.39
  10   1   5  379.46   61.09
 -11  10   5  302.57   46.40
 -11  10   5  197.68   51.29
   0  10  -5   36.90   30.80
 -10  10   5   32.90   38.50
   0 -10   5    8.60   42.80
 -10  10   5   -8.20   29.80
  10   0   5   -4.90   44.10
   1   9  -5   12.70   30.40
  -9  10   5   17.90   36.00
  -9  10   5   46.20   33.70
  -1  -9   5   16.40   43.90
  10  -1   5  -36.70   43.80
   2   8  -5  551.74   54.49
  -2  -8   5  464.35   69.59
  -8  10   5  535.65   60.89
  -8  10   5  417.66   57.79
  10  -2   5  461.05   64.09
   3   7  -5  110.89   29.30
  10  -3   5  115.29   43.70
  -7  10   5  113.29   39.90
  -3  -7   5  113.99   48.50
  -7  10   5   73.59   38.40
   4   6  -5 1297.87  102.79
  -4  -6   5 1134.59  119.49
  10  -4   5 1362.96  116.59
  -6  10   5 1295.77  112.49
  -6  10   5 1389.66  112.09
  -5  10   5  273.07   47.00
  -5  -5   5  241.48   58.99
  10  -5   5  203.48   51.19
  -5  10   5  281.37   46.10
  -4  10   5  326.37   52.19
  10  -6   5  274.97   52.09
  -6  -4   5  291.47   56.49
  -3  10   5  151.08   44.80
  -7  -3   5  223.18   54.39
  10  -7   5  189.78   48.10
  10  -8   5  337.27   56.49
  -8  -2   5  268.37   61.89
  -2  10   5  427.16   57.39
  -1  10   5  567.34   70.49
  10  -9   5  570.94   70.59
   0  10   5   93.59   47.60
  10 -10   5  126.09   45.50
   1  10   5  429.26   67.29
  10 -11   5  539.15   68.59
  10 -12   5  325.67   57.19
   2  10   5  265.67   58.49
  10 -13   5   33.30   45.10
   3  10   5   56.79   51.69
   4  10   5  661.03   80.09
  10 -14   5  495.55   74.69
  10 -15   5  181.28   54.99
   5  10   5  174.68   62.49
   6  10   5  -47.90   55.99
  10 -16   5  131.19   53.09
  10 -17   5   18.60   52.09
   7  10   5   51.89   60.39
   8  10   5   20.50   61.99
 -10  19  -5   99.59   56.49
   9  10   5   28.00   65.49
 -10  20  -5  181.28   63.99
  10  10   5  193.48   72.89
 -10  21  -5  191.08   68.29
  11  10   5  273.47   77.29
  -9  20  -5  136.79   60.59
 -20  11   5   46.50   40.70
  11   9   5  130.79   68.29
  -8  19  -5  206.08   60.89
  11   8   5  104.69   64.69
 -19  11   5  120.29   43.00
  -7  18  -5  248.98   62.29
  11   7   5  155.28   64.19
 -18  11   5  173.68   45.10
  -6  17  -5   99.19   50.69
  11   6   5  124.59   61.99
 -17  11   5   68.79   41.30
  -5  16  -5  164.68   52.49
   5 -16   5  138.29   45.70
  11   5   5   19.00   55.79
 -16  11   5  236.58   46.30
  -4  15  -5  360.26   56.69
  11   4   5  306.07   69.19
 -15  11   5  307.77   49.60
   4 -15   5  247.18   53.49
  -3  14  -5   62.99   42.30
 -14  11   5  133.29   40.70
   3 -14   5  136.99   46.80
 -14  11   5  145.69   57.69
  11   3   5   15.60   53.69
  -2  13  -5  164.08   44.30
  11   2   5   98.29   52.99
   2 -13   5  165.88   48.40
 -13  11   5  227.18   44.70
 -13  11   5  210.08   57.09
  -1  12  -5  230.18   44.60
   1 -12   5  213.08   51.19
 -12  11   5  283.47   52.89
 -12  11   5  192.58   45.00
  11   1   5  175.08   54.89
   0  11  -5  102.19   37.10
 -11  11   5  121.79   40.20
  11   0   5   67.49   48.10
   0 -11   5  211.28   50.19
 -11  11   5  177.28   45.30
   1  10  -5  336.17   44.60
 -10  11   5  278.57   48.80
  11  -1   5  375.26   59.09
  -1 -10   5  216.78   54.89
 -10  11   5  204.78   46.80
   2   9  -5   36.60   30.40
  -9  11   5   -1.50   35.30
  11  -2   5   88.69   45.00
  -9  11   5   26.10   35.90
  -2  -9   5   36.60   47.50
   3   8  -5  294.37   41.10
  11  -3   5  351.46   55.49
  -8  11   5  289.87   47.50
  -8  11   5  242.88   48.80
  -3  -8   5  361.76   59.29
   4   7  -5   94.19   29.40
  -4  -7   5  197.18   53.49
  -7  11   5   28.90   39.10
  11  -4   5  106.59   44.70
  11  -5   5  238.78   52.09
  -5  -6   5  299.87   59.79
  -6  11   5  293.67   51.49
  -5  11   5  105.49   40.30
  11  -6   5   19.00   40.70
  -6  -5   5  135.89   49.60
  -4  11   5   26.70   40.20
  -7  -4   5   75.89   48.80
  11  -7   5   19.50   43.20
  -8  -3   5  588.44   77.39
  11  -8   5  510.55   69.59
  -3  11   5  583.94   70.89
  11  -9   5  347.27   59.29
  -2  11   5  440.16   60.69
  11 -10   5  371.36   61.69
  -1  11   5  422.16   64.19
   0  11   5  337.97   60.19
  11 -11   5  300.47   57.59
  11 -12   5  333.67   60.89
   1  11   5  321.47   60.99
   2  11   5  127.19   54.89
  11 -13   5  342.37   58.89
  11 -14   5  303.17   63.79
   3  11   5  340.77   66.19
  11 -15   5  234.28   61.19
   4  11   5  352.36   67.69
  11 -16   5  208.68   63.79
   5  11   5  335.77   71.59
   6  11   5  436.56   80.49
  11 -17   5  392.16   71.79
   7  11   5   63.79   64.19
  11 -18   5   17.90   52.29
 -11  19  -5  -49.10   52.29
   8  11   5   16.90   64.39
 -11  20  -5  112.49   60.79
   9  11   5  139.89   70.09
 -11  21  -5  173.68   66.29
  10  11   5  164.28   74.59
 -11  22  -5  228.08   72.29
  11  11   5  234.68   76.99
 -11  23  -5    3.30   64.89
  12  11   5  115.59   71.69
 -10  22  -5   52.49   60.09
  12  10   5   11.60   70.39
  -9  21  -5  159.18   63.29
 -21  12   5  114.39   44.90
  12   9   5  -34.50   62.59
  -8  20  -5   65.89   58.19
 -20  12   5  142.79   46.20
  12   8   5  108.09   65.29
  -7  19  -5   94.99   55.29
  12   7   5   68.89   63.79
 -19  12   5  131.69   44.80
  -6  18  -5  440.66   68.09
 -18  12   5  386.06   60.29
  12   6   5  372.76   77.49
  -5  17  -5   84.59   49.30
   5 -17   5  165.78   45.00
  12   5   5  123.59   61.89
 -17  12   5   80.39   43.80
  -4  16  -5  237.18   54.59
   4 -16   5  264.57   52.79
  12   4   5  351.66   70.29
 -16  12   5  281.87   51.59
  -3  15  -5  135.19   46.60
   3 -15   5  160.38   51.19
 -15  12   5  183.28   47.60
  12   3   5  232.68   61.39
  -2  14  -5   69.49   40.00
 -14  12   5   72.39   41.00
   2 -14   5   79.49   47.20
 -14  12   5  137.59   55.19
  12   2   5   -5.30   52.39
  -1  13  -5   64.49   38.70
 -13  12   5  127.59   49.20
 -13  12   5   53.59   40.20
   1 -13   5  157.78   47.10
  12   1   5  152.48   53.09
   0  12  -5  302.47   47.70
   0 -12   5  256.67   57.69
 -12  12   5  344.67   55.79
  12   0   5  323.87   61.69
 -12  12   5  246.58   50.89
   1  11  -5  201.98   40.90
 -11  12   5  220.48   46.70
  -1 -11   5  211.48   54.89
  12  -1   5  141.09   51.69
 -11  12   5  260.07   48.10
   2  10  -5   29.70   32.60
 -10  12   5   32.50   38.70
  12  -2   5   29.00   43.40
  -2 -10   5  120.39   51.39
 -10  12   5   47.40   37.30
   3   9  -5  280.37   41.70
  12  -3   5  300.37   54.79
  -9  12   5  241.18   49.40
  -9  12   5  220.98   43.00
  -3  -9   5  340.27   59.19
   4   8  -5   21.80   30.20
  12  -4   5   72.29   44.90
  -4  -8   5   26.70   47.40
  -8  12   5   57.49   40.70
   5   7  -5   58.39   29.70
  -7  12   5   96.89   42.50
  -5  -7   5   81.59   47.30
  12  -5   5   75.19   47.20
  -6  12   5  473.65   61.69
  -6  -6   5  482.35   67.49
  12  -6   5  359.56   61.69
  12  -7   5  847.32   89.89
  -7  -5   5  700.43   90.99
  -5  12   5  860.01   85.39
  -4  12   5 1134.79  101.09
  -8  -4   5  982.60  106.89
  12  -8   5  923.41  101.59
  -3  12   5  871.81   90.79
  12  -9   5  767.22   89.09
  -2  12   5  379.36   59.79
  12 -10   5  275.77   57.59
  12 -11   5  337.27   60.49
  -1  12   5  325.07   61.29
   0  12   5   26.30   47.00
  12 -12   5   55.19   49.00
   1  12   5   47.80   51.29
  12 -13   5  107.39   48.40
  12 -14   5  122.79   52.19
   2  12   5   19.70   50.79
  12 -15   5  113.39   52.89
   3  12   5  116.59   59.59
  12 -16   5   78.69   52.69
   4  12   5   78.89   57.89
  12 -17   5  195.38   61.19
   5  12   5   74.99   63.39
   6  12   5  181.48   68.99
  12 -18   5  102.89   58.29
   7  12   5  118.19   72.39
  12 -19   5   71.49   56.09
 -12  20  -5   10.50   56.59
   8  12   5   65.19   71.79
 -12  21  -5   38.90   61.29
   9  12   5   63.69   72.49
 -12  22  -5  166.78   68.09
  10  12   5  158.98   76.79
 -12  23  -5   26.00   63.89
  11  12   5  -20.30   68.99
 -12  24  -5   75.19   69.09
  12  12   5   92.39   77.09
 -12  25  -5   17.10   65.59
  13  12   5   97.99   77.49
 -11  24  -5  -14.70   62.59
  13  11   5  115.89   75.49
 -10  23  -5  -53.59   59.49
  13  10   5   -9.80   65.89
  -9  22  -5  -93.39   55.19
 -22  13   5  -34.10   52.89
  13   9   5  -49.99   65.79
  -8  21  -5  221.28   63.69
  13   8   5   35.00   67.79
 -21  13   5   93.99   45.20
  -7  20  -5   95.99   58.69
 -20  13   5   57.59   45.60
  13   7   5   93.19   67.99
  -6  19  -5  150.48   57.29
 -19  13   5  161.08   51.79
  13   6   5  161.38   71.19
  -5  18  -5   50.79   50.89
  13   5   5   45.40   63.59
 -18  13   5   62.49   44.40
  -4  17  -5  158.38   53.59
 -17  13   5  191.88   51.19
   4 -17   5  135.39   47.10
  13   4   5  125.79   60.99
  -3  16  -5   89.49   47.20
   3 -16   5   66.09   47.10
  13   3   5   48.20   55.69
 -16  13   5   84.99   45.40
  -2  15  -5  182.68   49.80
 -15  13   5  231.98   52.49
  13   2   5  194.88   60.09
 -15  13   5  192.68   61.79
   2 -15   5  292.17   56.49
  -1  14  -5  201.98   47.10
 -14  13   5  234.48   51.19
  13   1   5  178.18   58.19
 -14  13   5  231.78   57.59
   1 -14   5  201.88   55.19
   0  13  -5  384.46   56.59
  13   0   5  516.45   71.79
 -13  13   5  498.25   64.79
 -13  13   5  406.56   63.89
   0 -13   5  443.06   67.69
   1  12  -5  183.78   40.20
  -1 -12   5   58.09   49.90
 -12  13   5  154.58   47.10
 -12  13   5  115.89   44.20
  13  -1   5   44.40   48.30
   2  11  -5  166.68   38.70
 -11  13   5   81.99   40.00
  -2 -11   5   92.19   50.59
 -11  13   5  139.89   45.00
  13  -2   5   51.79   47.50
   3  10  -5  525.05   58.69
  -3 -10   5  476.25   74.29
 -10  13   5  568.04   69.39
  13  -3   5  545.35   72.19
   4   9  -5  165.88   37.10
  -9  13   5  173.68   46.70
  -4  -9   5  121.19   52.99
  13  -4   5  184.18   53.39
   5   8  -5  659.73   67.29
  -5  -8   5  641.54   82.09
  -8  13   5  649.04   76.89
  13  -5   5  624.44   78.09
   6   7  -5  362.36   41.60
  -7  13   5  275.77   54.49
  -6  -7   5  312.17   60.29
  13  -6   5  200.68   55.19
  -7  -6   5    2.50   47.00
  -6  13   5    8.30   41.80
  13  -7   5  -38.90   41.60
  13  -8   5   99.39   47.50
  -5  13   5  122.19   47.40
  -8  -5   5   63.49   52.09
  -9  -4   5  124.59   52.59
  13  -9   5   -9.80   44.40
  -4  13   5   44.40   44.70
  13 -10   5   84.09   47.30
  -3  13   5   48.30   47.50
  -2  13   5  189.98   56.79
  13 -11   5  252.67   57.29
  -1  13   5   77.99   49.90
  13 -12   5   53.39   49.60
  13 -13   5   27.50   48.10
   0  13   5   11.10   47.00
   1  13   5  383.36   68.59
  13 -14   5  379.16   67.19
   2  13   5    8.20   53.39
  13 -15   5   10.80   52.29
   3  13   5   18.80   57.69
  13 -16   5   -6.40   52.59
  13 -17   5  112.09   60.49
   4  13   5   71.19   63.69
  13 -18   5  113.39   60.69
   5  13   5   66.89   63.49
  13 -19   5   76.59   57.59
   6  13   5   56.59   69.79
   7  13   5   32.20   69.69
 -13  21  -5   54.69   61.49
   8  13   5    0.40   71.29
 -13  22  -5  262.67   75.59
   9  13   5  251.77   83.69
 -13  23  -5   -4.60   67.39
  10  13   5  -56.19   70.49
 -13  24  -5  256.07   80.19
  11  13   5  373.96   94.49
 -13  25  -5   51.39   71.29
  12  13   5   78.79   80.79
 -13  26  -5  142.39   78.09
  13  13   5   96.59   80.09
 -13  27  -5   92.49   76.09
  14  13   5  116.09   82.99
 -12  26  -5   80.59   71.79
  14  12   5  159.58   79.39
 -11  25  -5 -125.69   61.19
  14  11   5   -4.50   75.89
 -10  24  -5  153.58   66.39
  14  10   5   30.70   70.59
  -9  23  -5  237.78   71.09
  14   9   5   63.69   70.69
  -8  22  -5    1.10   58.69
 -22  14   5   24.30   46.40
  14   8   5  -78.69   64.09
  -7  21  -5  233.48   67.69
  14   7   5  180.68   75.29
 -21  14   5  188.68   54.69
  -6  20  -5  -64.69   52.19
 -20  14   5   43.50   46.70
  14   6   5   -0.50   66.69
  -5  19  -5  155.28   57.69
  14   5   5  242.78   70.49
 -19  14   5  132.69   52.39
  -4  18  -5  -96.49   47.10
 -18  14   5  -83.69   44.40
  14   4   5   51.19   58.89
  -3  17  -5  -12.10   47.30
 -17  14   5  124.29   52.09
   3 -17   5   55.09   47.00
  -2  16  -5    9.20   44.60
 -16  14   5    1.50   55.49
   2 -16   5   14.80   46.30
 -16  14   5 -150.18   44.00
  14   2   5  -69.19   50.59
  -1  15  -5  -41.70   40.50
  14   1   5  -36.00   51.69
 -15  14   5  -83.39   48.60
   1 -15   5   18.20   48.00
 -15  14   5  -67.49   44.00
   0  14  -5  125.19   42.60
  14   0   5   64.39   51.89
 -14  14   5   41.40   46.20
 -14  14   5   19.60   47.20
   0 -14   5  111.69   53.79
   1  13  -5  136.49   43.00
  14  -1   5  153.18   53.79
 -13  14   5  146.89   53.99
 -13  14   5  164.28   47.90
  -1 -13   5  120.39   54.29
   2  12  -5   77.79   37.10
 -12  14   5   23.60   38.10
  -2 -12   5   69.59   52.89
  14  -2   5   51.39   47.40
 -12  14   5   33.40   45.90
   3  11  -5  192.28   41.20
 -11  14   5   71.79   47.80
  14  -3   5   20.00   47.70
  -3 -11   5  108.39   52.99
   4  10  -5   -6.50   35.10
 -10  14   5   26.20   43.70
  -4 -10   5   79.59   51.19
  14  -4   5   -7.50   46.20
   5   9  -5  733.53   71.69
  -9  14   5  572.14   79.59
  -5  -9   5  725.63   87.39
  14  -5   5  772.72   84.59
   6   8  -5  191.98   37.30
  -6  -8   5  226.18   57.59
  14  -6   5  219.68   54.19
  -8  14   5  185.88   51.49
  14  -7   5  587.54   77.99
  -7  14   5  672.73   77.69
  -7  -7   5  549.95   80.29
  14  -8   5  280.47   60.19
  -8  -6   5  286.47   66.19
  -6  14   5  391.06   61.09
  14  -9   5  844.72   94.79
  -5  14   5  902.21   94.29
  -9  -5   5  866.21  101.29
  14 -10   5  464.95   74.39
  -4  14   5  712.93   78.49
  14 -11   5  343.77   62.39
  -3  14   5  311.87   61.69
  -2  14   5   91.79   49.30
  14 -12   5   29.80   49.60
  14 -13   5  250.77   61.39
  -1  14   5  231.68   60.99
   0  14   5   65.89   52.89
  14 -14   5   63.79   52.89
   1  14   5  177.28   61.19
  14 -15   5  272.67   63.79
   2  14   5  745.03   97.49
  14 -17   5  223.78   65.29
   3  14   5  122.49   65.09
   4  14   5   54.79   65.69
  14 -18   5   74.29   60.59
   5  14   5  219.48   75.59
  14 -19   5  215.88   68.69
   6  14   5   18.90   67.49
  14 -20   5   94.49   61.29
 -14  21  -5   77.79   63.89
   7  14   5   20.00   70.79
 -14  22  -5  142.59   71.39
   8  14   5  196.38   84.09
 -14  23  -5   13.10   68.09
   9  14   5   -0.60   73.69
 -14  24  -5   83.79   72.99
  10  14   5   31.40   76.79
 -14  25  -5  -73.69   68.19
  11  14   5   12.40   76.19
 -14  26  -5  -70.59   66.79
  12  14   5  114.19   81.99
 -14  27  -5  -68.49   72.79
  13  14   5 -134.49   75.79
 -14  28  -5   49.20   77.89
  14  14   5   19.50   85.19
 -13  28  -5   81.59   75.49
  15  13   5  -27.50   79.09
 -12  27  -5   18.80   70.59
  15  12   5   50.69   81.69
 -11  26  -5   79.59   70.49
  15  11   5    1.20   77.29
 -10  25  -5   65.49   66.29
  15  10   5   -7.90   76.19
  -9  24  -5  -10.70   63.19
  15   9   5   43.70   78.09
  -8  23  -5   87.59   63.69
  15   8   5   13.20   70.69
 -23  15   5   47.00   51.19
  -7  22  -5   76.09   60.49
 -22  15   5  108.29   50.69
  15   7   5  -70.79   65.69
  -6  21  -5  197.18   63.59
  15   6   5   26.90   64.39
 -21  15   5  141.09   54.39
  -5  20  -5   12.20   54.99
 -20  15   5  -20.60   50.39
  15   5   5  -67.89   62.39
  -4  19  -5   44.00   53.39
 -19  15   5  -10.50   51.19
  15   4   5   46.00   61.99
  -3  18  -5   12.90   51.69
  15   3   5   62.99   61.79
 -18  15   5    2.00   50.29
  -2  17  -5   15.50   47.00
  15   2   5  118.19   60.09
   2 -17   5   56.39   50.49
 -17  15   5   28.10   60.29
 -17  15   5   -2.00   50.69
  -1  16  -5   61.59   45.60
  15   1   5  -56.19   52.49
 -16  15   5  -23.50   52.89
 -16  15   5   12.30   51.69
   1 -16   5  -41.40   49.60
   0  15  -5  -56.09   38.30
   0 -15   5   -5.10   50.19
 -15  15   5    2.10   49.40
  15   0   5  -12.20   49.50
 -15  15   5  -18.90   47.70
   1  14  -5   47.20   41.50
 -14  15   5   40.20   45.50
  -1 -14   5  -65.49   49.30
  15  -1   5  -20.10   47.60
 -14  15   5 -128.19   44.90
   2  13  -5  243.68   48.70
 -13  15   5  192.98   48.80
  15  -2   5  288.27   58.99
 -13  15   5  190.88   58.19
  -2 -13   5  186.68   62.69
   3  12  -5  241.18   46.70
  -3 -12   5  136.09   59.29
 -12  15   5  137.59   51.79
  15  -3   5   91.99   52.49
 -11  15   5  270.07   59.19
  -4 -11   5  270.17   62.49
  15  -4   5  210.78   58.69
   5  10  -5  364.86   50.19
  -5 -10   5  368.36   69.29
  15  -5   5  268.57   62.19
 -10  15   5  441.76   65.59
   6   9  -5  540.55   57.79
  15  -6   5  490.55   69.09
  -9  15   5  447.36   70.79
  -6  -9   5  447.36   74.49
   7   8  -5  451.65   52.39
  15  -7   5  474.85   69.19
  -7  -8   5  341.57   69.59
  -8  15   5  469.35   68.99
  -8  -7   5   89.29   53.89
  -7  15   5  114.69   50.69
  15  -8   5   -3.70   48.40
  15  -9   5  357.26   64.09
  -9  -6   5  276.07   67.29
  -6  15   5  347.77   62.89
  15 -10   5  165.78   53.89
  -5  15   5  181.68   53.09
  15 -11   5  478.15   68.99
  -4  15   5  256.67   63.39
  15 -12   5  124.69   54.39
  -3  15   5   37.00   52.09
  -2  15   5   54.59   52.99
  15 -13   5   -4.50   52.09
  15 -14   5  215.78   62.09
  -1  15   5  242.78   61.39
   0  15   5  136.09   60.59
  15 -15   5  121.89   59.89
  15 -16   5   -0.20   56.19
   1  15   5  -28.00   55.69
  15 -17   5  187.48   65.29
   2  15   5  152.78   66.29
  15 -18   5   -5.90   59.29
   3  15   5  -15.50   61.39
   4  15   5  -16.70   65.39
  15 -19   5  -34.40   57.99
   5  15   5   -4.40   66.49
  15 -20   5  -34.60   61.09
   6  15   5  158.58   73.39
 -15  22  -5  156.18   70.79
   7  15   5   75.49   77.59
 -15  23  -5   73.89   72.89
   8  15   5  239.78   85.19
 -15  24  -5  -17.30   70.19
   9  15   5  105.79   80.19
 -15  25  -5   38.70   75.29
  10  15   5  -29.40   78.89
 -15  26  -5  -40.60   72.39
  11  15   5  -86.29   76.49
 -15  27  -5    4.20   72.59
  12  15   5 -120.49   75.49
 -15  28  -5  -75.39   72.59
  13  15   5  -65.09   78.59
 -12  28  -5   84.59   73.59
  16  12   5  -14.90   83.69
 -11  27  -5   15.90   69.19
  16  11   5   75.09   78.99
 -10  26  -5   52.09   67.79
  16  10   5 -184.08   70.99
  -9  25  -5   47.50   72.09
  16   9   5    0.60   72.69
  -8  24  -5 -111.39   55.59
  16   8   5  -37.90   70.69
  -7  23  -5   17.60   59.99
  16   7   5  -33.10   65.99
 -23  16   5   29.40   51.49
  -6  22  -5  -71.69   54.39
 -22  16   5   89.99   53.89
  16   6   5  150.28   70.19
  -5  21  -5  134.79   60.19
  16   5   5  113.99   70.49
 -21  16   5  189.88   60.19
  -4  20  -5   27.40   52.99
  16   4   5  -37.00   60.09
 -20  16   5   42.00   54.19
  -3  19  -5  125.39   57.09
  16   3   5   81.19   62.69
 -19  16   5   68.99   70.29
 -19  16   5  116.59   58.19
  -2  18  -5  -31.80   47.80
 -18  16   5  -48.50   57.39
 -18  16   5  -22.60   53.59
  16   2   5   16.00   61.49
  -1  17  -5   -1.80   47.00
 -17  16   5   65.99   60.69
   1 -17   5   76.59   55.99
  16   1   5   15.00   56.89
 -17  16   5   10.30   55.69
   0  16  -5  -33.10   43.00
   0 -16   5   -6.70   54.59
 -16  16   5  101.19   55.69
 -16  16   5  -65.89   50.69
  16   0   5  -29.40   50.19
   1  15  -5   -0.70   43.40
 -15  16   5    6.40   51.49
 -15  16   5  -16.10   45.80
  -1 -15   5  -17.80   51.89
  16  -1   5   24.50   50.29
   2  14  -5   73.89   44.30
 -14  16   5  -29.30   41.00
 -14  16   5    2.30   52.39
  16  -2   5   12.90   51.09
  -2 -14   5  132.89   58.29
   3  13  -5   74.39   44.70
  16  -3   5   70.79   51.89
  -3 -13   5   20.90   58.79
 -13  16   5   13.70   53.89
   4  12  -5  231.18   50.09
 -12  16   5  163.58   59.09
  -4 -12   5  198.98   63.59
  16  -4   5  396.26   63.49
 -11  16   5  135.49   55.19
  16  -5   5   86.99   52.79
  -5 -11   5  144.59   58.79
   6  10  -5  386.96   55.09
 -10  16   5  464.95   70.09
  -6 -10   5  333.47   70.19
  16  -6   5  421.86   68.59
   7   9  -5  444.16   54.49
  -7  -9   5  293.07   68.49
  -9  16   5  402.56   69.29
  16  -7   5  516.05   71.39
  -8  16   5  139.89   54.29
  -8  -8   5   80.89   56.19
  16  -8   5  231.88   57.69
  16  -9   5  137.99   57.19
  -7  16   5  259.37   58.89
  -9  -7   5  219.98   62.69
  -6  16   5   33.50   49.90
  16 -10   5   81.29   51.89
  16 -11   5  203.18   58.69
  -5  16   5  271.17   62.39
  16 -12   5   -2.70   50.09
  -4  16   5  -18.80   49.30
  16 -13   5    7.40   52.59
  -3  16   5  -17.30   50.89
  16 -14   5  141.59   59.89
  -2  16   5  108.89   57.49
  -1  16   5   17.30   56.59
  16 -15   5   96.39   58.79
   0  16   5   72.19   58.89
  16 -16   5   -6.50   58.29
   1  16   5   56.19   65.39
  16 -17   5  252.07   70.39
  16 -18   5  284.97   71.29
   2  16   5  103.19   67.19
   3  16   5   43.80   65.99
  16 -19   5   45.50   64.19
   4  16   5   28.90   68.69
  16 -20   5  -20.10   64.49
  16 -21   5   94.89   65.09
   5  16   5   84.69   69.49
 -16  22  -5   -8.40   66.99
   6  16   5  130.59   78.09
 -16  23  -5   49.30   68.79
   7  16   5   17.40   77.09
 -16  24  -5   40.80   70.19
   8  16   5   29.50   80.59
 -16  25  -5  -19.00   72.59
   9  16   5   36.30   78.99
 -16  26  -5   76.19   78.39
  10  16   5  -23.00   78.79
 -16  27  -5   26.10   78.19
  11  16   5   32.10   84.09
 -16  28  -5  -30.30   78.49
  12  16   5  -66.39   80.99
 -11  28  -5  143.69   79.39
  17  11   5   23.30   82.39
 -10  27  -5   90.59   70.99
  17  10   5   20.40   81.49
  -9  26  -5  156.98   71.79
  17   9   5   89.39   77.39
  -8  25  -5   22.30   65.29
  17   8   5   29.70   72.09
  -7  24  -5   88.19   65.29
 -24  17   5   79.59   51.89
  17   7   5  -53.59   68.49
  -6  23  -5  -33.90   56.99
 -23  17   5   45.80   55.39
  17   6   5  -11.90   67.19
  -5  22  -5   87.59   57.79
  17   5   5   15.30   63.89
 -22  17   5  159.78   58.29
  -4  21  -5   87.09   57.29
  17   4   5  139.09   66.39
 -21  17   5   72.79   59.69
  -3  20  -5   27.60   57.09
  17   3   5   41.80   64.09
 -20  17   5  -42.90   53.89
 -20  17   5  128.29   74.79
  -2  19  -5   86.99   57.69
 -19  17   5   11.10   56.59
  17   2   5   72.89   59.59
 -19  17   5   73.19   68.29
  -1  18  -5  140.89   57.19
   1 -18   5  202.28   59.19
 -18  17   5   91.29   60.59
 -18  17   5  102.39   65.99
  17   1   5  103.59   62.39
   0  17  -5   29.50   49.99
 -17  17   5  -13.10   57.69
  17   0   5  -33.20   53.89
 -17  17   5   28.60   54.99
   0 -17   5   64.89   58.19
   1  16  -5   88.09   51.29
  17  -1   5   47.40   55.79
 -16  17   5   39.80   51.39
  -1 -16   5   -5.20   59.29
 -16  17   5    1.70   57.49
   2  15  -5   59.39   49.99
 -15  17   5   28.80   57.69
  -2 -15   5  102.09   60.49
  17  -2   5  -64.59   49.90
   3  14  -5  107.79   49.80
  17  -3   5  172.28   57.69
 -14  17   5    3.70   59.69
  -3 -14   5   89.89   61.29
   4  13  -5  112.49   46.40
  -4 -13   5   90.39   58.79
 -13  17   5   78.69   59.79
  17  -4   5   78.29   53.79
   5  12  -5   85.49   44.50
  17  -5   5   61.39   55.59
 -12  17   5   44.80   55.89
  -5 -12   5   60.89   58.29
   6  11  -5  174.08   45.90
  -6 -11   5   95.49   58.99
  17  -6   5  159.38   54.79
 -11  17   5  125.39   58.99
   7  10  -5   34.10   40.60
 -10  17   5   77.49   56.19
  17  -7   5  115.39   53.19
  -7 -10   5    7.60   53.59
   8   9  -5   30.60   38.60
  -9  17   5   98.09   55.39
  -8  -9   5   74.49   56.09
  17  -8   5   57.59   51.19
  -8  17   5  140.29   55.39
  17  -9   5   64.99   50.19
  -9  -8   5   -2.70   57.29
  -7  17   5  -11.50   49.70
 -10  -7   5   69.59   58.59
  17 -10   5  -55.49   48.80
  17 -11   5  243.08   63.19
  -6  17   5  310.67   64.19
  -5  17   5  214.88   58.79
  17 -12   5   86.19   56.09
  -4  17   5   17.30   54.59
  17 -13   5  105.29   56.59
  17 -14   5   80.89   57.79
  -3  17   5  134.19   60.29
  17 -15   5  144.19   61.89
  -2  17   5  166.98   63.29
  -1  17   5  162.28   65.49
  17 -16   5    8.20   62.39
  17 -17   5  111.49   65.79
   0  17   5  171.68   68.09
  17 -18   5   26.40   59.49
   1  17   5   30.60   65.29
  17 -19   5   48.10   68.99
   2  17   5   62.69   67.59
  17 -20   5   63.79   67.89
   3  17   5   31.60   67.59
  17 -21   5  112.99   71.29
   4  17   5   95.89   72.49
   5  17   5   19.60   70.09
 -17  23  -5  146.09   76.39
   6  17   5  110.49   81.19
 -17  24  -5   72.69   74.69
   7  17   5  114.69   84.79
 -17  25  -5  -53.19   71.89
   8  17   5  -11.60   83.19
 -17  26  -5    4.80   74.39
   9  17   5   87.89   88.79
 -17  27  -5  196.78   84.59
  10  17   5   75.49   83.49
 -17  28  -5  -14.30   78.89
  11  17   5 -110.49   79.99
 -10  28  -5  100.99   76.69
  18  10   5 -234.38   76.59
  -9  27  -5   85.19   73.89
  18   9   5  -36.20   76.99
  -8  26  -5   15.80   67.99
  18   8   5   45.20   76.49
  -7  25  -5  -39.00   61.39
  18   7   5 -127.09   67.29
  -6  24  -5   67.09   63.99
 -24  18   5  -65.19   52.19
  18   6   5   42.50   74.39
  -5  23  -5   96.59   63.79
  18   5   5  -39.00   65.39
 -23  18   5  111.39   59.49
  -4  22  -5   86.69   62.39
  18   4   5  181.18   73.59
 -22  18   5  142.59   78.79
 -22  18   5  100.59   61.49
  -3  21  -5    3.30   57.49
 -21  18   5  -62.89   65.39
  18   3   5   46.50   63.29
 -21  18   5    3.20   58.29
  -2  20  -5    5.90   56.09
 -20  18   5  -46.80   63.19
  18   2   5   11.10   61.19
 -20  18   5   65.19   59.79
  -1  19  -5  -64.59   52.19
  18   1   5  -46.20   58.49
 -19  18   5   98.59   62.99
 -19  18   5  153.48   64.09
   1 -19   5  -35.50   63.29
   0  18  -5   95.29   56.89
  18   0   5  102.39   60.89
 -18  18   5   96.79   62.59
   0 -18   5   52.89   58.29
 -18  18   5  136.79   60.59
   1  17  -5  152.58   58.89
 -17  18   5  191.58   69.79
  18  -1   5   90.19   58.09
 -17  18   5  122.69   56.69
  -1 -17   5  143.99   66.99
   2  16  -5  -23.10   50.59
  -2 -16   5   -6.60   58.99
  18  -2   5  -65.79   55.99
 -16  18   5  -60.69   56.79
   3  15  -5   36.70   49.70
  -3 -15   5  -24.60   62.29
 -15  18   5   58.79   60.69
  18  -3   5    1.00   56.69
   4  14  -5   39.20   47.50
  18  -4   5   33.40   55.29
 -14  18   5  -14.60   59.09
  -4 -14   5 -124.79   56.99
   5  13  -5  108.29   47.70
  18  -5   5   70.19   54.29
 -13  18   5  -77.69   57.99
  -5 -13   5   64.49   62.19
   6  12  -5  509.65   66.09
  18  -6   5  447.96   71.79
 -12  18   5  404.26   77.39
  -6 -12   5  369.06   77.59
   7  11  -5   28.80   49.40
  -7 -11   5  190.48   62.99
 -11  18   5  175.08   63.99
  18  -7   5  270.27   62.39
   8  10  -5  186.18   46.10
 -10  18   5  142.99   61.29
  18  -8   5   66.89   55.49
  -8 -10   5    6.60   55.89
  18  -9   5  109.89   55.09
  -9  18   5   39.30   54.49
  -9  -9   5   44.20   57.09
  -8  18   5  -15.90   54.69
  18 -10   5   65.39   52.59
 -10  -8   5    1.30   59.99
  -7  18   5   -7.20   55.79
  18 -11   5    9.40   52.29
  18 -12   5  182.08   61.69
  -6  18   5  141.89   60.09
  18 -13   5  105.99   58.89
  -5  18   5   78.09   59.99
  18 -14   5   45.00   57.39
  -4  18   5    3.90   55.39
  18 -15   5  153.18   62.79
  -3  18   5   -2.40   56.69
  -2  18   5  180.68   70.39
  18 -16   5  297.07   73.99
  18 -17   5   68.29   65.79
  -1  18   5   86.09   65.79
   0  18   5  173.78   68.59
  18 -18   5   42.50   66.49
   1  18   5   28.30   69.39
  18 -19   5   98.39   69.29
  18 -20   5  119.89   67.19
   2  18   5  -71.69   62.79
  18 -21   5   90.99   70.19
   3  18   5  151.48   79.89
  18 -22   5   44.20   69.59
   4  18   5   -3.40   70.29
 -18  23  -5   12.20   72.19
   5  18   5   76.29   77.89
 -18  24  -5  121.09   73.99
   6  18   5  189.58   86.29
 -18  25  -5   24.50   77.79
   7  18   5   80.49   83.19
 -18  26  -5   56.19   77.59
   8  18   5   42.80   89.29
 -18  27  -5   86.19   81.89
   9  18   5   73.09   86.39
 -18  28  -5   57.79   83.89
  10  18   5  -86.69   82.09
  -9  28  -5  146.39   77.89
  19   9   5   -5.70   80.49
  -8  27  -5   27.40   71.19
  19   8   5   88.99   78.29
  -7  26  -5  -33.90   67.99
  19   7   5   49.80   75.59
  -6  25  -5  -20.80   66.49
  19   6   5 -129.19   69.99
 -25  19   5   14.00   59.29
  -5  24  -5  -42.80   61.89
 -24  19   5   87.99   61.19
 -24  19   5    7.50   79.49
  19   5   5 -119.79   70.19
  -4  23  -5   99.39   64.39
 -23  19   5  -64.09   74.69
  19   4   5  -26.80   65.09
 -23  19   5   -7.00   59.39
  -3  22  -5 -153.08   53.49
 -22  19   5  -33.40   58.39
 -22  19   5   15.20   74.59
  19   3   5 -129.49   59.89
  -2  21  -5  176.98   66.29
 -21  19   5   94.69   72.39
 -21  19   5  167.68   67.69
  19   2   5  325.17   76.99
  -1  20  -5  -17.00   57.99
 -20  19   5  -31.00   61.79
  19   1   5   28.60   59.19
 -20  19   5  189.08   71.39
   0  19  -5  -18.50   56.89
   0 -19   5  -90.49   79.69
 -19  19   5   46.90   58.29
 -19  19   5  138.49   65.59
  19   0   5   66.49   62.59
   1  18  -5  -30.80   54.19
 -18  19   5   31.60   62.69
  19  -1   5  -18.10   58.69
 -18  19   5  -62.79   72.19
  -1 -18   5  -45.90   59.79
   2  17  -5   -9.40   52.79
 -17  19   5  114.39   68.79
  19  -2   5   12.30   56.59
  -2 -17   5   50.79   62.09
   3  16  -5  -13.80   50.09
  19  -3   5  -18.10   55.99
  -3 -16   5   15.50   64.89
 -16  19   5   -2.50   64.89
   4  15  -5  139.49   53.49
 -15  19   5 -179.78   57.99
  -4 -15   5   44.60   64.19
  19  -4   5   16.20   57.89
   5  14  -5  184.78   57.29
  19  -5   5  191.88   63.89
 -14  19   5  139.69   67.89
  -5 -14   5  150.38   67.39
   6  13  -5   34.50   49.70
  -6 -13   5  218.78   67.39
  19  -6   5  234.48   60.39
 -13  19   5  125.99   65.69
   7  12  -5   -2.10   49.00
 -12  19   5   28.50   59.69
  19  -7   5  124.39   59.99
  -7 -12   5   10.00   59.09
   8  11  -5  168.18   50.69
  19  -8   5  110.29   56.49
 -11  19   5  115.99   63.19
  -8 -11   5  100.39   61.59
   9  10  -5   39.10   41.70
  -9 -10   5   53.19   59.59
  19  -9   5  122.49   55.49
 -10  19   5 -100.09   53.99
  19 -10   5   75.69   56.79
 -10  -9   5   49.30   61.69
  -9  19   5   19.50   58.49
 -11  -8   5   83.59   65.39
  19 -11   5   42.50   56.69
  -8  19   5  150.18   63.59
  -7  19   5   59.39   59.59
  19 -12   5   83.79   58.79
  -6  19   5  108.79   62.09
  19 -13   5   35.40   56.49
  19 -14   5  260.97   70.79
  -5  19   5  253.47   68.59
  -4  19   5  -72.29   52.79
  19 -15   5   51.49   59.99
  -3  19   5   30.00   61.19
  19 -16   5   12.20   63.29
  -2  19   5   89.29   67.99
  19 -17   5  154.88   72.09
  19 -18   5   48.00   66.99
  -1  19   5   39.00   65.79
  19 -19   5  -76.19   63.19
   0  19   5  -90.79   62.29
   1  19   5  -18.70   68.49
  19 -20   5   51.19   69.89
   2  19   5  -48.80   67.49
  19 -21   5  -33.30   63.89
  19 -22   5  124.59   74.39
   3  19   5  -46.70   67.79
   4  19   5   43.50   79.29
 -19  24  -5    5.90   72.59
   5  19   5  111.79   81.19
 -19  25  -5   -2.40   75.29
   6  19   5   82.29   87.89
 -19  26  -5   69.29   81.89
   7  19   5   22.10   87.79
 -19  27  -5   57.89   78.19
   8  19   5   25.70   90.19
 -19  28  -5  -10.60   84.29
   9  19   5  -59.89   87.49
  -7  27  -5   30.00   68.69
 -27  20   5  -55.29   86.99
  20   7   5  -58.59   78.09
  -6  26  -5  133.49   73.29
  20   6   5  -66.89   71.19
 -26  20   5   34.20   87.59
  -5  25  -5   86.39   71.59
 -25  20   5   65.59  104.19
 -25  20   5   55.89   62.79
  20   5   5   34.80   74.09
  -4  24  -5  -36.50   68.79
 -24  20   5  151.08  134.89
  20   4   5   25.50   72.39
 -24  20   5  111.99   65.59
  -3  23  -5  138.99   71.89
  20   3   5  -36.90   67.89
 -23  20   5  186.58   67.39
  -2  22  -5   25.70   66.19
 -22  20   5  102.49   67.79
  20   2   5   63.29   66.89
  -1  21  -5  114.29   64.69
  20   1   5  182.48   68.69
 -21  20   5   37.30   65.99
   0  20  -5  298.57   77.29
  20   0   5  279.97   78.09
 -20  20   5  464.05   85.69
   1  19  -5   64.09   60.29
 -19  20   5   53.39   64.49
  20  -1   5  131.39   61.69
   2  18  -5   83.49   58.99
 -18  20   5   84.19   70.79
  -2 -18   5  100.69   67.89
  20  -2   5  159.48   67.49
   3  17  -5   13.10   56.09
 -17  20   5   43.90   69.19
  -3 -17   5  -12.30   61.59
  20  -3   5  -32.50   60.19
   4  16  -5   69.59   56.19
  -4 -16   5   10.50   65.19
 -16  20   5   66.79   68.19
  20  -4   5  162.18   66.79
   5  15  -5   74.09   55.49
  20  -5   5  -33.90   55.69
  -5 -15   5  -76.89   59.39
 -15  20   5    3.30   65.99
   6  14  -5   -9.80   52.19
  -6 -14   5    1.60   62.29
  20  -6   5  -32.50   52.69
 -14  20   5   56.39   64.99
   7  13  -5   42.50   54.09
  -7 -13   5   48.70   62.19
  20  -7   5   92.89   62.89
 -13  20   5  224.28   69.89
   8  12  -5  133.19   51.99
 -12  20   5  108.99   65.69
  20  -8   5   11.20   56.39
  -8 -12   5  102.19   60.49
   9  11  -5  110.59   47.90
  -9 -11   5   38.60   62.19
 -11  20   5  142.59   65.69
  20  -9   5   27.40   57.69
  20 -10   5  129.29   60.09
 -10  20   5   23.40   61.19
 -10 -10   5  132.99   64.99
 -11  -9   5  152.78   70.19
  20 -11   5   68.49   59.89
  -9  20   5  104.69   64.29
  -8  20   5   22.20   59.99
  20 -12   5   40.60   59.09
 -12  -8   5   69.59   66.89
  -7  20   5   65.39   60.89
  20 -13   5   53.69   59.79
  -6  20   5  165.48   64.89
  20 -14   5  134.39   64.69
  -5  20   5   16.80   60.89
  20 -15   5   24.50   61.09
  20 -16   5   53.39   62.39
  -4  20   5    9.00   63.29
  20 -17   5  -75.99   62.09
  -3  20   5  -67.59   60.49
  -2  20   5  -87.49   62.99
  20 -18   5   94.39   68.79
  20 -19   5  -53.79   65.19
  -1  20   5   -7.60   65.69
   0  20   5  107.89   72.39
  20 -20   5  172.18   74.19
  20 -21   5   -7.70   66.29
   1  20   5  -31.70   66.59
   2  20   5  124.59   78.49
  20 -22   5   73.59   73.39
   3  20   5   71.19   81.59
 -20  24  -5  105.39   77.59
   4  20   5  102.19   82.79
 -20  25  -5  254.57   87.89
   5  20   5  126.19   89.19
 -20  26  -5  -15.60   75.99
   6  20   5  116.49   90.69
 -20  27  -5  -36.80   77.49
   7  20   5 -134.99   85.89
  -6  27  -5   74.89   77.99
  21   6   5  -25.30   72.19
  -5  26  -5   -7.20   69.29
 -26  21   5   46.70   72.79
  21   5   5  -35.20   73.69
  -4  25  -5  -50.09   67.89
 -25  21   5  -47.40   63.19
  21   4   5   95.59   74.59
  -3  24  -5  157.48   72.39
 -24  21   5  197.68   71.79
  21   3   5   32.80   70.09
  -2  23  -5  122.89   70.19
  21   2   5   16.70   67.79
 -23  21   5  164.98   71.59
  -1  22  -5   44.40   67.39
  21   1   5   21.00   71.69
 -22  21   5  145.09   69.19
   0  21  -5   56.99   65.49
 -21  21   5  230.08   75.59
  21   0   5  145.99   70.69
   1  20  -5   47.40   63.89
  21  -1   5   83.19   65.89
 -20  21   5   48.50   71.09
   2  19  -5  147.99   64.99
 -19  21   5  207.58   80.79
  21  -2   5   90.29   68.29
   3  18  -5  -32.30   58.39
 -18  21   5  -20.50   69.19
  -3 -18   5   41.50   66.59
  21  -3   5   20.70   60.39
   4  17  -5  -38.50   55.49
  -4 -17   5   17.90   66.49
 -17  21   5  112.39   75.09
  21  -4   5   48.70   60.89
   5  16  -5  125.49   59.89
  -5 -16   5   85.79   67.19
 -16  21   5  110.59   73.09
  21  -5   5  228.08   66.89
   6  15  -5  118.59   59.29
 -15  21   5   67.19   69.59
  21  -6   5  103.39   66.09
  -6 -15   5  -15.90   64.39
   7  14  -5  208.48   64.39
 -14  21   5  190.78   75.19
  -7 -14   5  313.27   77.79
  21  -7   5  147.89   67.89
   8  13  -5  133.59   56.69
  21  -8   5   16.10   57.69
 -13  21   5   37.80   65.59
  -8 -13   5   59.59   63.19
   9  12  -5  100.99   53.39
  21  -9   5   55.99   58.89
 -12  21   5  105.49   68.99
  -9 -12   5  100.09   61.19
 -11  21   5  307.07   76.19
  21 -10   5  114.99   62.59
 -10 -11   5  167.18   68.19
  21 -11   5  198.78   62.99
 -10  21   5  196.78   67.79
 -11 -10   5   -6.80   64.49
  21 -12   5   88.49   58.39
 -12  -9   5   37.40   69.79
  -9  21   5   34.20   63.79
  21 -13   5   58.39   61.99
  -8  21   5   82.29   64.39
  -7  21   5   39.70   60.89
  21 -14   5  166.48   65.69
  -6  21   5   85.69   66.39
  21 -15   5  -41.80   59.69
  21 -16   5   79.39   66.59
  -5  21   5  -62.79   60.79
  21 -17   5  -38.20   63.69
  -4  21   5   19.60   65.89
  -3  21   5   66.29   69.29
  21 -18   5   99.99   70.09
  21 -19   5  115.09   69.29
  -2  21   5   63.79   72.19
  -1  21   5 -113.49   63.29
  21 -20   5  -50.99   68.69
  21 -21   5  -52.49   64.69
   0  21   5    8.80   69.59
  21 -22   5   -1.80   74.39
   1  21   5  -30.70   71.09
  21 -23   5   89.29   74.49
   2  21   5   33.20   78.39
 -21  24  -5   86.39   78.09
   3  21   5  220.48   87.79
 -21  25  -5  -12.30   73.89
   4  21   5  159.18   91.49
 -21  26  -5   -4.70   78.69
   5  21   5   23.80   89.09
 -21  27  -5  140.79   91.79
   6  21   5  -35.10   92.59
  -4  26  -5    1.50   71.09
  22   4   5 -133.39   71.99
 -26  22   5  118.09   73.29
  -3  25  -5  261.87   79.99
 -25  22   5   47.10   69.29
  22   3   5   47.60   75.99
  -2  24  -5   -7.00   67.29
  22   2   5  -61.29   67.49
  -1  23  -5  110.39   73.19
  22   1   5  316.37   82.19
   0  22  -5  168.58   72.09
  22   0   5   67.79   70.09
 -22  22   5   77.19   70.59
   1  21  -5  188.68   72.79
  22  -1   5  135.99   74.69
 -21  22   5  155.78   76.09
   2  20  -5   93.49   67.69
  22  -2   5  231.28   77.89
 -20  22   5  208.08   83.69
   3  19  -5   17.90   63.59
 -19  22   5  -98.49   67.89
  22  -3   5   16.80   63.59
   4  18  -5   87.09   63.79
 -18  22   5  147.09   78.59
  22  -4   5   77.99   66.09
   5  17  -5   88.59   65.19
  -5 -17   5    8.20   68.99
 -17  22   5   55.99   70.89
  22  -5   5  156.68   66.89
   6  16  -5   87.59   63.89
 -16  22   5   51.69   71.59
  -6 -16   5   72.59   64.39
  22  -6   5   37.90   65.29
   7  15  -5  152.38   64.19
  22  -7   5  -19.60   61.39
 -15  22   5 -124.59   63.09
  -7 -15   5   82.89   70.09
   8  14  -5  -11.00   54.99
  -8 -14   5   81.79   65.09
 -14  22   5    3.70   69.29
  22  -8   5  -50.19   60.09
   9  13  -5   29.20   67.99
  22  -9   5  -49.30   62.39
 -13  22   5   14.90   65.29
  -9 -13   5   35.60   64.29
 -10 -12   5    8.10   60.19
 -12  22   5    0.00   64.69
  22 -10   5   11.50   60.89
  22 -11   5  193.28   69.79
 -11  22   5  395.96   81.09
 -11 -11   5  189.88   70.79
 -12 -10   5  251.37   76.49
  22 -12   5  206.08   72.09
 -10  22   5  264.67   76.09
  -9  22   5  257.27   73.99
 -13  -9   5   26.10   71.69
  22 -13   5  156.08   66.69
  22 -14   5  160.88   67.59
  -8  22   5  142.69   69.99
  22 -15   5  131.89   68.69
  -7  22   5  144.19   69.29
  22 -16   5  154.08   70.39
  -6  22   5  155.38   69.59
  -5  22   5   51.29   66.29
  22 -17   5   10.40   68.19
  -4  22   5  -34.30   68.49
  22 -18   5  127.09   72.89
  -3  22   5   45.40   73.39
  22 -19   5    7.90   70.09
  22 -20   5   17.10   70.29
  -2  22   5  -72.99   63.79
  -1  22   5  -96.09   68.99
  22 -21   5   69.09   75.39
  22 -22   5   22.60   74.69
   0  22   5 -150.68   70.19
   1  22   5  -65.39   72.29
  22 -23   5   86.19   78.79
   2  22   5    8.40   79.99
 -22  25  -5  120.99   84.39
   3  22   5   27.10   86.09
 -22  26  -5   34.40   84.99
   4  22   5  -57.49   85.19
  -3  26  -5   -7.00   72.19
 -26  23   5  101.79   76.49
  23   3   5  -21.10   81.59
  -2  25  -5  -81.59   69.59
 -25  23   5   44.70   70.09
  23   2   5   22.90   75.89
  -1  24  -5   49.90   74.79
  23   1   5   74.79   80.39
 -24  23   5  221.18   82.29
   0  23  -5  120.79   76.69
  23   0   5  -75.29   68.89
 -23  23   5   46.10   75.09
   1  22  -5  163.78   76.49
 -22  23   5  171.68   80.19
  23  -1   5  109.09   72.19
   2  21  -5   70.99   70.79
 -21  23   5   80.59   82.09
  23  -2   5  109.79   72.69
   3  20  -5  240.28   76.39
 -20  23   5  178.28   82.79
  23  -3   5  100.59   73.19
   4  19  -5  -27.20   65.99
  23  -4   5   75.39   65.39
 -19  23   5  -52.79   72.39
   5  18  -5   45.70   64.79
  23  -5   5  -51.69   62.09
 -18  23   5  -46.30   73.79
  -5 -18   5  114.59   72.29
   6  17  -5   45.00   66.49
  -6 -17   5   92.79   72.49
 -17  23   5   82.29   75.09
  23  -6   5   25.10   66.29
   7  16  -5   80.79   66.39
  23  -7   5  -16.30   64.29
  -7 -16   5  -18.60   66.49
 -16  23   5  150.88   78.19
   8  15  -5   92.99   68.29
  23  -8   5    9.40   63.29
  -8 -15   5   33.20   65.99
 -15  23   5  181.58   76.59
  -9 -14   5  149.39   69.39
 -14  23   5   61.89   72.19
  23  -9   5   72.19   64.59
 -10 -13   5   42.80   65.29
  23 -10   5   40.00   64.09
 -13  23   5  120.89   72.19
  23 -11   5  257.27   70.39
 -11 -12   5  -46.60   60.09
 -12  23   5   72.89   70.39
 -11  23   5   -9.40   67.89
 -12 -11   5   -7.20   65.49
  23 -12   5   56.99   61.79
 -13 -10   5   26.70   70.99
  23 -13   5  -49.80   60.39
 -10  23   5   25.20   66.19
 -14  -9   5 -111.59   66.59
  23 -14   5   -0.20   65.09
  -9  23   5   61.99   65.39
  23 -15   5   56.09   69.39
  -8  23   5   93.29   66.19
  -7  23   5  -95.99   62.39
  23 -16   5   79.19   68.99
  23 -17   5   63.99   71.99
  -6  23   5   87.49   72.09
  23 -18   5  -26.70   68.49
  -5  23   5  -52.89   73.89
  23 -19   5   13.40   73.39
  -4  23   5   78.79   75.19
  23 -20   5  211.38   80.49
  -3  23   5  203.48   79.29
  -2  23   5 -101.29   70.89
  23 -21   5   60.89   75.79
  23 -22   5  -24.20   70.29
  -1  23   5   16.90   77.29
  23 -23   5 -110.29   72.69
   0  23   5  -33.00   76.79
   1  23   5 -110.89   71.29
 -23  25  -5  -20.70   76.69
   2  23   5   41.80   82.89
 -23  26  -5  -37.60   81.19
   3  23   5   -9.80   86.29
  -1  25  -5   87.29   77.99
 -25  24   5   63.99   78.09
  24   1   5  175.28   90.59
   0  24  -5  124.89   77.59
 -24  24   5   24.90   81.49
  24   0   5   43.50   80.09
   1  23  -5  128.09   78.89
  24  -1   5    7.50   75.19
 -23  24   5   54.09   80.19
   2  22  -5  -77.29   72.39
  24  -2   5    7.00   70.49
 -22  24   5   89.29   80.19
   3  21  -5   92.69   75.19
 -21  24   5  113.19   80.59
  24  -3   5  173.58   72.39
   4  20  -5  112.79   73.79
 -20  24   5   65.09   79.59
  24  -4   5  -86.69   63.69
   5  19  -5  -50.69   69.39
 -19  24   5  -73.39   74.89
  24  -5   5 -126.29   66.49
   6  18  -5  -66.39   66.39
  24  -6   5 -136.29   62.09
  -6 -18   5  103.89   74.29
 -18  24   5  -31.50   71.59
   7  17  -5  186.18   74.99
  -7 -17   5  113.99   72.29
 -17  24   5  -13.30   71.89
  24  -7   5  -52.39   64.09
  24  -8   5  -24.20   62.99
 -16  24   5   30.00   75.49
  -8 -16   5  -31.10   66.39
  24  -9   5  -26.40   64.29
 -15  24   5  -81.49   71.99
  -9 -15   5  -12.30   68.69
 -14  24   5  -11.60   71.79
  24 -10   5  -65.39   58.09
 -10 -14   5   53.19   66.19
  24 -11   5  176.28   74.29
 -13  24   5  169.58   80.19
 -11 -13   5   74.69   67.29
  24 -12   5  -62.89   64.69
 -12 -12   5  122.59   70.99
 -12  24   5   62.19   71.09
 -13 -11   5  279.67   82.49
  24 -13   5  249.48   78.99
 -11  24   5  172.18   77.69
 -10  24   5  153.18   75.49
  24 -14   5  107.79   69.59
 -14 -10   5   87.19   80.49
  -9  24   5  108.89   71.69
  24 -15   5  104.19   70.49
 -15  -9   5   31.10   76.69
  24 -16   5  107.89   72.79
  -8  24   5   50.09   67.19
  24 -17   5    2.70   70.69
  -7  24   5  225.88   81.29
  -6  24   5   90.59   73.39
  24 -18   5  -22.90   74.49
  -5  24   5  153.18   79.59
  24 -19   5  158.18   81.89
  24 -20   5  121.99   78.19
  -4  24   5  164.78   82.19
  -3  24   5  131.39   81.89
  24 -21   5   86.49   78.79
  -2  24   5  -20.40   78.79
  24 -22   5   12.30   75.69
  -1  24   5    9.60   80.59
  24 -23   5  -77.79   75.79
  24 -24   5  -14.70   77.79
   0  24   5  122.19   83.49
 -24  25  -5   42.10   80.19
   1  24   5  -34.20   83.39
   1  24  -5  148.79   83.59
 -24  25   5  244.78   87.69
  25  -1   5   15.50   81.99
   2  23  -5   99.39   82.39
 -23  25   5  -21.40   78.99
  25  -2   5  -84.29   74.39
   3  22  -5  108.89   78.99
 -22  25   5  156.68   82.69
  25  -3   5 -112.89   67.99
   4  21  -5    3.70   78.29
  25  -4   5  -46.90   70.59
 -21  25   5    3.00   79.59
   5  20  -5  -60.49   73.89
 -20  25   5  -13.70   76.49
  25  -5   5   22.40   74.19
   6  19  -5 -106.59   71.69
 -19  25   5   43.10   79.59
  25  -6   5    2.90   68.99
  25  -7   5  -70.89   65.39
  -7 -18   5  -67.29   67.39
 -18  25   5   97.69   80.59
  -8 -17   5   42.00   73.49
 -17  25   5   99.99   80.59
  25  -8   5   59.99   71.89
  -9 -16   5   45.10   71.09
 -16  25   5  123.79   81.99
  25  -9   5  -81.29   62.59
  25 -10   5  -48.40   62.89
 -10 -15   5    6.40   68.79
 -15  25   5  154.98   81.99
 -11 -14   5  -26.10   66.39
 -14  25   5  -35.20   72.79
  25 -11   5   51.89   67.29
 -12 -13   5   56.39   69.79
  25 -12   5  -21.10   63.39
 -13  25   5   10.80   76.99
 -13 -12   5  -24.60   68.19
  25 -13   5   72.49   70.29
 -12  25   5  164.48   79.39
  25 -14   5  -82.79   66.09
 -11  25   5  110.79   75.29
 -14 -11   5  -36.50   73.09
 -10  25   5   80.29   76.59
 -15 -10   5  131.09   84.09
  25 -15   5   87.89   71.69
 -16  -9   5  -29.70   79.49
  25 -16   5  -89.79   66.39
  -9  25   5   87.89   74.89
  -8  25   5  100.39   74.99
  25 -17   5  119.49   77.09
  25 -18   5  142.99   79.99
  -7  25   5  227.68   82.89
  25 -19   5   65.19   76.09
  -6  25   5   79.29   77.29
  25 -20   5   36.00   74.59
  -5  25   5   65.19   79.89
  -4  25   5  -69.49   73.79
  25 -21   5    0.50   78.19
  25 -22   5   56.79   81.09
  -3  25   5   71.69   80.69
  25 -23   5   77.19   79.39
  -2  25   5   10.70   78.89
  25 -24   5  124.69   79.49
  -1  25   5   85.19   82.89
   3  23  -5  186.08   92.59
 -23  26   5   24.40   83.99
  26  -3   5   51.39   82.39
   4  22  -5  -37.20   82.19
 -22  26   5    9.20   86.39
  26  -4   5  -34.90   78.19
   5  21  -5  104.69  102.29
 -21  26   5   67.99   84.29
  26  -5   5    3.80   76.19
 -20  26   5  -27.70   78.09
  26  -6   5    9.80   74.49
 -19  26   5  -24.70   79.69
  26  -7   5   42.10   72.69
  26  -8   5   81.99   71.59
 -18  26   5   94.59   80.89
  -8 -18   5  -31.10   76.59
 -17  26   5  134.39   87.19
  -9 -17   5   -5.70   72.79
  26  -9   5  126.19   73.29
 -16  26   5  -76.99   78.09
  26 -10   5   51.19   68.59
 -10 -16   5   28.20   74.99
 -15  26   5  151.18   83.49
 -11 -15   5   77.19   73.39
  26 -11   5  -40.60   67.19
 -14  26   5   56.99   80.59
  26 -12   5   -6.40   68.59
 -12 -14   5  118.99   74.39
  26 -13   5  195.28   75.79
 -13  26   5  162.38   82.99
 -13 -13   5   98.89   73.69
 -12  26   5 -107.39   73.49
 -14 -12   5  -53.29   70.79
  26 -14   5  -57.99   65.39
 -11  26   5   64.09   77.19
  26 -15   5  148.19   78.49
 -15 -11   5  -20.50   75.39
  26 -16   5   18.70   71.59
 -16 -10   5  -43.90   79.49
 -10  26   5  181.98   80.69
  -9  26   5   59.49   78.49
  26 -17   5  180.98   79.79
 -17  -9   5  100.99   91.29
  26 -18   5   76.79   77.69
  -8  26   5   -5.50   74.69
  -7  26   5    7.10   78.19
  26 -19   5   -5.40   77.49
  26 -20   5  107.59   80.79
  -6  26   5   63.49   83.09
  -5  26   5  -44.40   77.19
  26 -21   5    4.00   79.89
  26 -22   5  -64.19   76.69
  -4  26   5  -39.20   78.19
  -3  26   5    9.10   84.49
  26 -23   5  376.46  100.09
  27  -5   5 -131.29   75.19
 -21  27   5   26.70   82.19
  27  -6   5   18.20   75.69
  27  -7   5   31.80   78.19
 -20  27   5  148.09   89.29
  27  -8   5  -47.40   72.19
 -19  27   5   18.50   83.99
  -9 -18   5  -46.60  100.39
  27  -9   5  -67.69   65.49
 -18  27   5  306.57   92.89
 -10 -17   5   77.59   79.49
  27 -10   5   49.20   72.09
 -17  27   5  287.97   93.39
  27 -11   5  -64.49   71.19
 -11 -16   5  298.37   83.69
 -16  27   5  -67.39   79.89
 -15  27   5  -30.40   78.99
 -12 -15   5    7.70   73.69
  27 -12   5  -98.39   65.69
  27 -13   5   60.79   73.69
 -14  27   5   39.90   82.39
 -13 -14   5  140.89   76.09
 -14 -13   5    9.80   75.29
  27 -14   5  -77.79   67.09
 -13  27   5  224.68   88.69
 -15 -12   5  128.99   81.39
  27 -15   5    0.20   71.09
 -12  27   5  150.88   87.39
 -16 -11   5  -55.19   82.39
 -11  27   5  -77.59   72.09
  27 -16   5  -38.80   71.79
 -17 -10   5  -68.29   83.09
 -10  27   5   39.00   82.79
  27 -17   5  -28.90   75.89
 -18  -9   5 -107.09   85.59
  27 -18   5  -32.80   77.99
  -9  27   5  -72.99   72.69
  27 -19   5   11.90   80.19
  -8  27   5  -70.69   75.29
  -7  27   5  -27.90   79.89
  27 -20   5   74.39   80.79
  27 -21   5   62.89   80.49
  -6  27   5  -31.10   81.79
  28  -9   5  -83.79   68.59
  28 -10   5  -38.40   68.59
 -18  28   5  220.78   93.89
 -17  28   5   24.90   89.49
 -11 -17   5   72.89   81.59
  28 -11   5   59.09   73.79
 -12 -16   5 -119.99   74.49
 -16  28   5   49.20   88.69
  28 -12   5    0.60   74.59
  28 -13   5    8.50   78.59
 -13 -15   5  123.49   83.39
 -15  28   5   97.09   90.29
 -14 -14   5   63.89   79.59
  28 -14   5   12.00   75.19
 -13  28   5  -70.19   79.89
 -15 -13   5   44.00   78.09
  28 -15   5  -34.50   74.79
 -16 -12   5  107.99   84.49
 -12  28   5  -74.79   78.49
  28 -16   5   42.90   73.09
 -11  28   5    2.40   79.99
  28 -17   5   99.79   79.89
 -17 -11   5   31.10   88.89
 -10  28   5  147.39   88.09
 -18 -10   5  103.49   93.39
  28 -18   5   -6.30   78.49
 -19  -9   5  -66.79   93.49
  28 -19   5   13.90   83.19
   0   0   6  781.82   78.49
   0   0   6 1076.99   99.39
   1   0   6 1154.48   93.79
   0  -1   6 1008.60  106.89
   0  -1   6 1072.79   90.89
   1   0   6  985.00  106.09
  -1   1   6 1184.78   93.89
  -1   1   6 1021.70  106.09
  -1   0   6   13.20   27.70
   0   1   6 -135.09   44.40
   1  -1   6  -19.00   28.80
   1  -1   6  -61.39   46.30
  -1   0   6  -59.59   44.90
   0   1   6    1.60   31.10
  -2   1   6  449.56   67.19
   1   1   6  465.05   57.39
  -2   1   6  483.95   51.99
   1  -2   6  545.05   54.39
   1   1   6  507.65   69.79
   1  -2   6  442.56   68.09
   2   1   6  598.94   64.49
  -3   2   6  603.24   71.89
   1  -3   6  566.64   75.09
   1  -3   6  506.95   58.59
  -3   2   6  585.44   56.29
  -2   2   6  611.14   61.29
  -2   2   6  692.83   78.49
   0  -2   6  614.64   78.29
   2   0   6  653.13   66.79
   0  -2   6  662.83   61.89
   2   0   6  539.55   74.59
   2  -1   6  488.25   68.89
  -1  -1   6  378.96   68.29
  -1  -1   6  489.85   50.99
   2  -1   6  412.76   55.19
  -1   2   6  599.04   72.49
  -1   2   6  613.34   56.49
   0   2   6  152.88   36.50
   2  -2   6  194.08   54.69
  -2   0   6  147.19   30.70
  -2   0   6  165.68   50.69
   2  -2   6  148.29   35.70
   0   2   6  172.78   52.49
  -3   1   6  217.48   51.19
   1   2   6  223.48   49.40
   2  -3   6  139.29   50.59
   2  -3   6  139.89   36.70
  -3   1   6  182.68   32.00
   1   2   6  233.08   39.50
   2   2   6   68.59   36.20
  -4   2   6   -8.50   39.60
   2  -4   6   70.19   31.40
   2  -4   6   69.09   47.20
  -4   2   6   62.29   25.10
   2  -5   6  824.52   88.29
  -5   3   6  733.13   84.29
   3   2   6  760.42   82.79
   2  -5   6  890.01   76.79
  -4   3   6 1309.57  102.89
   3   1   6 1290.67  113.79
  -4   3   6 1332.37  115.79
   1  -4   6 1233.48  119.89
   1  -4   6 1244.78  105.89
  -3   3   6 1588.64  121.29
  -3   3   6 1650.13  133.19
   3   0   6 1529.05  127.09
   0  -3   6 1457.65  133.99
   0  -3   6 1460.25  120.99
  -1  -2   6  572.94   54.39
   3  -1   6  496.55   59.89
  -2   3   6  593.94   57.59
  -1  -2   6  410.26   69.09
  -2   3   6  569.24   72.29
  -1   3   6  205.98   36.60
   3  -2   6  160.48   38.00
  -2  -1   6  153.18   29.30
  -2  -1   6  179.98   49.50
  -1   3   6  152.78   51.99
   3  -3   6  531.05   58.29
   0   3   6  511.65   57.69
  -3   0   6  620.04   68.09
  -3   0   6  474.35   49.90
   3  -3   6  429.06   67.39
   0   3   6  465.25   69.09
  -4   1   6   96.89   46.00
  -4   1   6  127.79   26.70
   3  -4   6  115.19   49.80
   3  -4   6  168.48   37.30
   1   3   6  182.98   39.90
   2   3   6  113.69   39.50
  -5   2   6   94.29   24.30
   3  -5   6   79.99   49.80
  -5   2   6   47.20   43.10
   3  -5   6   79.69   35.50
   3   3   6  392.16   54.19
  -6   3   6  352.26   58.69
   3  -6   6  234.88   57.89
  -6   3   6  388.66   39.00
   3  -6   6  352.36   48.70
  -7   4   6  481.65   49.10
  -7   4   6  470.65   66.99
   3  -7   6  505.95   70.39
   3  -7   6  609.54   60.69
   4   3   6  539.25   63.39
   2  -6   6    5.40   31.90
  -6   4   6  104.79   24.70
  -6   4   6   -6.10   40.10
   2  -6   6   16.90   48.40
   4   2   6   -9.20   38.30
   1  -5   6  577.34   55.39
   4   1   6  429.96   61.19
  -5   4   6  499.75   63.99
  -5   4   6  474.95   50.19
   1  -5   6  446.96   67.89
  -4   4   6 1283.67  118.29
   4   0   6 1373.16  115.19
   0  -4   6 1367.66  106.99
   0  -4   6 1158.08  119.89
  -4   4   6 1380.76  107.99
  -3   4   6 1531.05  121.49
  -3   4   6 1317.37  107.69
  -1  -3   6 1276.07  104.99
  -1  -3   6 1188.38  121.49
   4  -1   6 1293.57  112.99
  -2   4   6   38.40   48.10
  -2  -2   6   19.20   44.20
  -2  -2   6   76.89   24.30
   4  -2   6   29.10   34.40
  -2   4   6   79.19   33.20
   4  -3   6  174.48   38.80
  -1   4   6   27.50   48.70
  -3  -1   6  154.58   46.50
  -1   4   6  144.39   36.80
  -3  -1   6  162.38   26.30
   0   4   6  296.77   56.49
  -4   0   6  384.36   59.29
   0   4   6  343.97   49.50
   4  -4   6  419.76   50.39
   1   4   6   16.90   35.80
   4  -5   6    5.80   45.70
   4  -5   6   61.49   33.90
  -5   1   6   72.99   44.70
   2   4   6  140.99   41.20
  -6   2   6  150.78   47.50
   4  -6   6   35.60   46.20
   4  -6   6  108.69   37.70
   4  -7   6  611.64   64.39
   4  -7   6  548.65   72.49
   3   4   6  528.35   66.29
  -7   3   6  602.74   74.89
  -8   4   6  833.82   91.79
   4  -8   6  828.62   81.19
   4  -8   6  843.52   89.99
   4   4   6  834.52   87.39
  -9   5   6  133.89   52.69
   4  -9   6  224.08   52.59
   5   4   6  233.78   51.29
   4  -9   6  299.87   47.30
   3  -8   6   32.70   48.30
   3  -8   6  180.48   39.10
   5   3   6  106.99   44.60
  -8   5   6  123.39   26.40
  -8   5   6   64.49   48.80
  -7   5   6  188.38   48.70
   2  -7   6  195.08   38.80
   2  -7   6  121.29   51.89
  -7   5   6  205.78   30.60
   5   2   6  141.39   45.70
  -6   5   6 1086.69  106.49
   1  -6   6 1117.79   97.69
   5   1   6 1177.08  106.59
   1  -6   6 1176.78  110.89
  -6   5   6 1227.78   94.59
   5   0   6  621.04   67.99
   0  -5   6  529.35   57.79
   0  -5   6  644.84   75.69
  -5   5   6  635.54   70.99
  -5   5   6  516.95   58.69
  -1  -4   6  472.65   49.50
  -1  -4   6  409.26   66.79
  -4   5   6  487.65   64.59
   5  -1   6  501.15   60.89
  -4   5   6  480.75   52.29
  -2  -3   6  745.03   69.29
  -3   5   6  871.51   87.99
  -2  -3   6  925.61   91.09
  -3   5   6  863.71   76.19
   5  -2   6  769.72   80.59
  -3  -2   6   13.90   46.00
  -3  -2   6   84.39   24.10
  -2   5   6   92.39   47.10
  -2   5   6  173.48   37.20
   5  -3   6  164.98   39.60
  -4  -1   6  -33.40   41.00
  -1   5   6   68.39   36.90
   5  -4   6   24.80   35.00
  -1   5   6   20.80   40.90
   5  -5   6  131.49   39.30
  -5   0   6  111.29   47.30
   0   5   6  171.58   41.10
  -6   1   6   52.09   44.70
   1   5   6   17.60   37.00
   5  -6   6   31.50   36.50
   5  -7   6  520.65   61.99
   2   5   6  550.24   65.89
  -7   2   6  486.15   69.59
  -8   3   6  230.18   55.29
   5  -8   6  264.77   46.70
   3   5   6  253.97   50.99
   5  -9   6  100.09   47.50
  -9   4   6   77.49   48.70
   5  -9   6  184.08   42.10
   4   5   6  148.39   47.60
   5 -10   6  474.95   67.69
 -10   5   6  520.75   73.89
   5 -10   6  582.94   64.89
   5   5   6  538.45   70.49
   5 -11   6  212.38   51.49
   6   5   6  237.88   54.39
 -11   6   6  221.38   60.69
   5 -11   6  329.17   49.99
   6   4   6 1030.70   97.29
 -10   6   6  855.31   76.39
 -10   6   6  980.30   97.29
   4 -10   6  932.41   88.39
   4 -10   6  879.31   92.89
   3  -9   6  779.62   75.19
   3  -9   6  650.23   80.89
  -9   6   6  692.03   63.99
   6   3   6  724.63   81.29
  -9   6   6  776.92   84.39
   6   2   6 1683.93  139.39
  -8   6   6 1528.65  123.09
   2  -8   6 1461.65  138.69
  -8   6   6 1605.84  136.29
   2  -8   6 1647.24  128.09
  -7   6   6  110.29   46.00
   1  -7   6  157.58   50.29
   6   1   6  198.48   48.70
  -7   6   6  155.68   31.30
   1  -7   6  132.99   36.40
  -6   6   6  628.34   71.19
   0  -6   6  704.73   78.49
   6   0   6  707.93   73.49
  -6   6   6  599.24   61.09
   0  -6   6  556.94   62.29
  -1  -5   6 1185.68   95.89
  -5   6   6 1138.09   99.09
  -1  -5   6 1092.49  112.99
   6  -1   6 1261.87  107.79
  -5   6   6 1262.07  108.89
   6  -2   6   84.79   38.50
  -4   6   6  145.89   46.40
  -2  -4   6   59.99   25.00
  -4   6   6  105.79   33.00
  -2  -4   6   90.69   46.60
  -3  -3   6  441.86   61.59
   6  -3   6  311.17   52.39
  -3  -3   6  397.86   41.00
  -3   6   6  396.16   61.49
  -3   6   6  453.25   51.09
  -4  -2   6   83.09   47.00
  -2   6   6  157.98   47.60
   6  -4   6  125.59   39.80
  -2   6   6  111.19   38.10
  -5  -1   6  -22.10   41.50
  -1   6   6   16.80   34.20
   6  -5   6   21.80   36.30
   6  -6   6   -7.20   35.80
   0   6   6   28.50   38.00
  -6   0   6   42.20   43.60
   1   6   6  593.74   68.89
  -7   1   6  522.85   75.39
   6  -7   6  617.14   68.19
   2   6   6  414.06   62.29
  -8   2   6  493.95   67.19
   6  -8   6  413.16   57.29
   6  -9   6   93.19   40.90
  -9   3   6   76.19   46.30
   3   6   6  -11.50   42.50
   6 -10   6  382.16   59.39
   4   6   6  410.76   62.09
 -10   4   6  421.16   69.19
   5   6   6   24.30   45.10
   6 -11   6   62.29   41.40
 -11   5   6   -7.90   50.49
 -12   6   6   69.59   57.19
   6 -12   6  142.09   47.10
   6   6   6  194.98   55.29
   6 -13   6   62.59   44.00
 -13   7   6   43.30   57.49
   7   6   6  -81.39   46.90
   5 -12   6  370.36   58.09
 -12   7   6  411.06   70.99
   7   5   6  361.16   61.99
   5 -12   6  347.67   57.09
   7   4   6    6.90   43.40
 -11   7   6    7.20   47.20
   4 -11   6   26.80   44.10
   4 -11   6   19.90   37.60
 -11   7   6   19.10   24.80
   7   3   6   10.80   44.70
   3 -10   6   52.09   46.90
   3 -10   6  150.88   38.70
 -10   7   6   63.09   25.80
  -9   7   6  657.73   66.89
  -9   7   6  818.02   83.99
   7   2   6  745.33   86.09
   2  -9   6  748.43   83.79
   2  -9   6  718.23   72.79
   1  -8   6  384.56   45.90
   1  -8   6  297.47   59.89
   7   1   6  235.18   57.49
  -8   7   6  305.47   55.29
  -8   7   6  357.66   42.40
   7   0   6  809.52   91.89
   0  -7   6  819.92   79.89
  -7   7   6  889.31   79.19
  -7   7   6  875.91   88.09
   0  -7   6 1084.89   97.99
   7  -1   6  155.78   46.10
  -6   7   6  113.39   32.60
  -1  -6   6  117.39   49.30
  -1  -6   6  156.98   31.60
  -6   7   6  171.48   45.20
  -2  -5   6  264.27   52.99
  -2  -5   6  148.09   30.90
  -5   7   6  266.07   49.90
  -5   7   6  211.58   38.90
   7  -2   6  167.98   44.30
  -3  -4   6  411.96   45.20
   7  -3   6  547.95   61.79
  -4   7   6  507.85   55.49
  -3  -4   6  314.07   63.09
  -4   7   6  532.25   65.49
  -3   7   6  613.24   71.59
  -4  -3   6  508.15   73.89
  -3   7   6  647.24   65.19
   7  -4   6  526.45   66.69
  -5  -2   6  473.25   66.79
   7  -5   6  523.35   63.29
  -2   7   6  494.85   59.19
  -2   7   6  447.56   61.09
   7  -6   6  491.95   64.69
  -6  -1   6  518.15   69.69
  -1   7   6  564.54   65.09
  -7   0   6  -46.60   42.40
   0   7   6   37.40   40.80
   7  -7   6  -34.20   36.90
   1   7   6  283.27   50.39
  -8   1   6  227.68   53.39
   7  -8   6  208.18   47.90
   7  -9   6  304.77   52.39
   2   7   6  307.87   56.39
  -9   2   6  303.67   58.89
 -10   3   6  -12.70   47.70
   7 -10   6   99.89   41.90
   3   7   6   58.69   45.90
 -11   4   6   55.99   51.29
   7 -11   6  -27.70   39.10
   4   7   6  -17.30   44.50
 -12   5   6  681.03   89.09
   5   7   6  571.34   77.99
   7 -12   6  576.94   72.79
   6   7   6  282.67   61.09
 -13   6   6  219.78   68.79
   7 -13   6  317.47   58.79
   7 -14   6  134.19   50.49
   7   7   6  203.38   60.19
 -14   7   6  205.58   68.59
   8   7   6  150.68   62.49
   7 -15   6  176.88   54.49
   8   6   6   49.99   52.19
   6 -14   6   48.30   43.30
 -14   8   6   46.10   59.89
 -13   8   6  499.45   81.99
   8   5   6  488.85   76.59
   5 -13   6  645.94   72.19
   5 -13   6  596.54   69.69
 -13   8   6  528.75   57.89
 -12   8   6  255.87   39.00
   4 -12   6  234.88   52.89
 -12   8   6  316.67   62.89
   4 -12   6  259.17   49.60
   8   4   6  401.06   63.29
   8   3   6  196.08   52.79
   3 -11   6   84.09   39.80
 -11   8   6  153.18   51.69
 -11   8   6  183.28   33.30
   3 -11   6  170.58   50.49
 -10   8   6  425.06   49.00
 -10   8   6  492.85   65.09
   2 -10   6  402.16   53.19
   8   2   6  366.76   66.09
   2 -10   6  453.85   64.79
   8   1   6   33.80   45.90
   1  -9   6    8.50   47.50
   1  -9   6  161.28   35.60
  -9   8   6  132.49   45.50
  -9   8   6   92.29   30.60
  -8   8   6 1868.81  137.79
   0  -8   6 1632.14  148.69
   8   0   6 1683.63  147.49
  -8   8   6 1654.63  142.99
   0  -8   6 1741.93  136.49
   8  -1   6  398.36   60.69
  -7   8   6  308.37   53.69
  -7   8   6  379.26   47.10
  -1  -7   6  338.77   63.49
  -1  -7   6  392.56   45.10
  -6   8   6 1807.62  133.39
   8  -2   6 1614.54  138.29
  -6   8   6 1626.34  138.19
  -2  -6   6 1618.44  143.09
  -2  -6   6 1544.15  126.79
   8  -3   6  132.19   43.20
  -3  -5   6   26.60   50.89
  -5   8   6  194.48   40.80
  -3  -5   6  116.09   27.40
  -5   8   6  249.78   48.80
  -4  -4   6  806.72   90.79
   8  -4   6  807.62   84.89
  -4   8   6  741.13   85.49
  -4   8   6  871.81   81.09
  -5  -3   6  115.79   53.29
   8  -5   6  278.27   50.59
  -3   8   6  179.28   48.90
  -3   8   6  354.06   46.80
  -6  -2   6  477.25   71.39
   8  -6   6  472.35   62.59
  -2   8   6  550.14   64.49
   8  -7   6  246.68   50.49
  -1   8   6  240.08   48.60
  -7  -1   6  274.17   56.19
   8  -8   6    0.90   39.10
   0   8   6   -1.40   38.40
  -8   0   6    4.90   43.20
   1   8   6   13.10   40.50
  -9   1   6   86.19   50.79
   8  -9   6   57.59   40.70
   2   8   6  -69.89   40.40
 -10   2   6   88.89   52.99
   8 -10   6   39.20   41.40
   3   8   6  440.36   69.69
   8 -11   6  607.74   71.49
 -11   3   6  472.25   79.19
   8 -12   6  301.07   55.89
   4   8   6  211.18   56.89
 -12   4   6  291.37   68.39
 -13   5   6   76.29   59.29
   8 -13   6  -45.40   44.90
   5   8   6   -4.40   50.39
   6   8   6    6.90   52.29
   8 -14   6   88.79   49.30
   8 -15   6   32.40   48.60
   7   8   6   56.89   55.89
   8 -16   6   62.19   49.20
   8   8   6  -24.70   56.89
   9   8   6   23.90   62.69
   8 -17   6  110.39   51.39
   7 -16   6  293.87   61.69
   9   7   6  375.06   73.59
 -15   9   6  233.18   72.89
   9   6   6  132.69   60.89
   6 -15   6  256.77   54.99
 -15   9   6  213.68   40.10
 -14   9   6  215.88   63.49
   5 -14   6  113.99   45.40
   5 -14   6  122.19   46.50
 -14   9   6   61.89   32.50
   9   5   6   43.00   52.89
 -13   9   6  121.99   34.50
   9   4   6  191.38   56.09
   4 -13   6  162.68   46.10
   4 -13   6  104.19   46.80
 -13   9   6   60.69   55.89
   3 -12   6  -50.69   41.90
 -12   9   6   59.49   49.80
 -12   9   6  -38.90   26.80
   9   3   6   20.40   50.59
   3 -12   6  -22.80   34.10
   2 -11   6   13.70   32.50
 -11   9   6   -9.40   44.70
   2 -11   6    9.40   42.80
 -11   9   6   33.60   31.20
   9   2   6   13.70   47.70
 -10   9   6  269.87   54.49
 -10   9   6  299.57   43.90
   9   1   6  302.17   58.39
   1 -10   6  360.06   46.70
   1 -10   6  269.57   56.29
  -9   9   6   -5.10   39.80
   0  -9   6   24.50   27.80
   0  -9   6   33.50   45.20
  -9   9   6   16.60   29.50
   9   0   6   61.49   46.50
  -1  -8   6  126.39   30.90
  -8   9   6  105.49   35.40
  -8   9   6   16.10   41.50
  -1  -8   6   86.09   49.60
   9  -1   6  139.39   48.10
  -2  -7   6  826.82   88.89
  -2  -7   6  669.23   66.89
  -7   9   6  758.22   80.19
   9  -2   6  798.02   84.09
  -7   9   6  753.72   74.59
  -6   9   6  710.03   75.09
  -3  -6   6  701.93   88.29
  -6   9   6  760.62   81.59
   9  -3   6  751.42   80.89
  -4  -5   6  169.98   55.99
  -5   9   6  293.47   50.79
   9  -4   6  183.88   48.40
  -5   9   6  287.07   46.40
  -4   9   6  175.18   42.70
  -5  -4   6   77.89   49.60
   9  -5   6   79.89   43.40
  -4   9   6  124.09   44.10
   9  -6   6   43.00   39.10
  -3   9   6   49.10   38.60
  -6  -3   6   62.09   49.10
   9  -7   6  266.07   52.59
  -7  -2   6  292.47   60.79
  -2   9   6  347.47   52.49
  -8  -1   6  101.59   49.40
   9  -8   6   26.60   40.80
  -1   9   6   59.09   40.30
   9  -9   6  354.26   56.49
  -9   0   6  151.88   57.99
   0   9   6  395.86   56.39
   1   9   6  387.46   66.09
   9 -10   6  503.75   64.99
 -10   1   6  534.85   75.79
 -11   2   6   -5.90   50.79
   2   9   6   40.50   45.20
   9 -11   6   60.89   44.60
   3   9   6  420.36   67.79
 -12   3   6  397.86   74.59
   9 -12   6  393.96   65.79
   4   9   6   81.79   52.89
   9 -13   6  -80.49   45.70
   9 -14   6  349.57   65.39
   5   9   6  354.46   68.99
   9 -15   6  -72.69   46.00
   6   9   6   87.29   58.39
   9 -16   6  143.49   54.69
   7   9   6  145.79   62.89
   8   9   6   75.49   65.29
   9 -17   6  -70.19   48.30
   9   9   6  273.57   74.29
  -9  19  -6  149.39   61.89
  10   9   6   24.60   63.39
  -8  18  -6  281.47   64.29
  10   8   6  158.88   68.89
  -7  17  -6  167.98   55.79
  10   7   6  165.78   64.09
 -16  10   6  124.09   40.30
 -16  10   6   84.49   70.79
  10   6   6  196.18   63.19
 -15  10   6  -93.99   58.39
   5 -15   6  221.18   49.10
  10   5   6  -22.50   54.69
 -15  10   6  -12.10   34.20
   4 -14   6   20.70   43.70
 -14  10   6    8.10   53.79
  10   4   6   81.89   57.09
 -14  10   6   40.10   33.90
 -13  10   6   17.40   50.59
 -13  10   6  132.09   34.60
  10   3   6   45.50   52.49
   3 -13   6    5.80   45.40
 -12  10   6   71.99   48.80
  10   2   6   58.39   50.69
   2 -12   6   80.49   48.50
 -12  10   6   76.89   33.80
 -11  10   6  -36.80   41.50
   1 -11   6  -36.90   43.50
  10   1   6   61.39   48.10
 -11  10   6   -1.50   31.40
 -10  10   6   28.60   32.80
 -10  10   6    5.60   41.50
   0 -10   6   43.70   46.50
  10   0   6   82.29   47.20
  -9  10   6  324.97   47.30
  -1  -9   6  317.77   61.29
  10  -1   6  336.67   58.59
  -9  10   6  250.47   51.09
   2   8  -6  413.86   48.60
  -8  10   6  382.86   53.49
  -8  10   6  376.26   56.59
  -2  -8   6  573.44   69.19
  10  -2   6  374.56   61.79
   3   7  -6  111.49   29.10
  -7  10   6   70.79   40.80
  -3  -7   6   77.39   50.19
  10  -3   6   85.59   45.50
  -7  10   6  127.29   39.60
   4   6  -6  880.61   77.29
  -6  10   6  872.61   90.79
  10  -4   6 1059.99   95.19
  -6  10   6  925.81   87.89
  -4  -6   6  885.11   98.19
  10  -5   6  401.86   64.69
  -5  10   6  551.14   63.49
  -5  10   6  523.55   62.79
  -5  -5   6  477.35   72.19
  -6  -4   6  388.26   67.79
  10  -6   6  356.56   59.79
[truncated: 808,932 more chars]
