# Supplementary material for: Synthesis and Structure of Iron (II) Complexes of Functionalized 1,5-Diaza-3,7-Diphosphacyclooctanes
Source: Molecules. 2020 Aug 19;25(17):3775. doi: 10.3390/molecules25173775 (PMC7503606; doi:10.3390/molecules25173775)
Supplement: Supplementary file 1 [file molecules-25-03775-s001.zip › molecules-893777-final-supplementary/complex_8_rev.cif]

 
data_shelx
loop_
_publ_author_name
_publ_author_address

'Spiridonova, Yu. S.'
;
Laboratory of Organometallic and Coordination Compounds,
A.E. Arbuzov Institute of Organic and Physical Chemistry,
Kazan Scientific Center, Russian Academy of Sciences,
Arbuzov St., 8, Kazan, 420088, Russian Federation
;

'Nikolaeva, Yu. A.'
;
Laboratory of Organometallic and Coordination Compounds,
A.E. Arbuzov Institute of Organic and Physical Chemistry,
Kazan Scientific Center, Russian Academy of Sciences,
Arbuzov St., 8, Kazan, 420088, Russian Federation
;

'Balueva, A. S.'
;
Laboratory of Organometallic and Coordination Compounds,
A.E. Arbuzov Institute of Organic and Physical Chemistry,
Kazan Scientific Center, Russian Academy of Sciences,
Arbuzov St., 8, Kazan, 420088, Russian Federation
;

'Musina, E. I.'
;
Laboratory of Organometallic and Coordination Compounds,
A.E. Arbuzov Institute of Organic and Physical Chemistry,
Kazan Scientific Center, Russian Academy of Sciences,
Arbuzov St., 8, Kazan, 420088, Russian Federation
;

'Litvinov, I. A.'
;
Laboratory of Diffraction Research Methods,
A.E. Arbuzov Institute of Organic and Physical Chemistry,
Kazan Scientific Center, Russian Academy of Sciences,
Arbuzov St., 8, Kazan, 420088, Russian Federation
;

'Strelnik, I. D.'
;
Laboratory of Organometallic and Coordination Compounds,
A.E. Arbuzov Institute of Organic and Physical Chemistry,
Kazan Scientific Center, Russian Academy of Sciences,
Arbuzov St., 8, Kazan, 420088, Russian Federation
;

'Khrizanforova, V. V.'
;
Laboratory of Organometallic and Coordination Compounds,
A.E. Arbuzov Institute of Organic and Physical Chemistry,
Kazan Scientific Center, Russian Academy of Sciences,
Arbuzov St., 8, Kazan, 420088, Russian Federation
;

'Budnikova, Yu. G.'
;
Laboratory of Organometallic and Coordination Compounds,
A.E. Arbuzov Institute of Organic and Physical Chemistry,
Kazan Scientific Center, Russian Academy of Sciences,
Arbuzov St., 8, Kazan, 420088, Russian Federation
;
'Karasik, A. A.'
;
Laboratory of Organometallic and Coordination Compounds,
A.E. Arbuzov Institute of Organic and Physical Chemistry,
Kazan Scientific Center, Russian Academy of Sciences,
Arbuzov St., 8, Kazan, 420088, Russian Federation
;

 
_audit_creation_method            'SHELXL-2018/3'
_shelx_SHELXL_version_number      '2018/3'
_chemical_name_systematic
;
[Bis(3,7-dibenzyl-1,5-di(1�-(R)-phenylethyl)-1,5-diaza-3,7-diphosphacyclooctane)-
bis(acetonitrile)iron(II)] tetrafluoroborate
; 
_chemical_name_common             ?
_chemical_melting_point          413
_chemical_formula_moiety      'C72 H86 Fe N6 P4, 2(B F4), 2(C2 H3 N)'
_chemical_formula_sum
 'C76 H92 B2 F8 Fe N8 P4' 
_chemical_formula_weight          1470.92

loop_
 _atom_type_symbol
 _atom_type_description
 _atom_type_scat_dispersion_real
 _atom_type_scat_dispersion_imag
 _atom_type_scat_source
 'C'  'C'   0.0033   0.0016
 'International Tables Vol C Tables 4.2.6.8 and 6.1.1.4'
 'H'  'H'   0.0000   0.0000
 'International Tables Vol C Tables 4.2.6.8 and 6.1.1.4'
 'B'  'B'   0.0013   0.0007
 'International Tables Vol C Tables 4.2.6.8 and 6.1.1.4'
 'F'  'F'   0.0171   0.0103
 'International Tables Vol C Tables 4.2.6.8 and 6.1.1.4'
 'Fe'  'Fe'   0.3463   0.8444
 'International Tables Vol C Tables 4.2.6.8 and 6.1.1.4'
 'N'  'N'   0.0061   0.0033
 'International Tables Vol C Tables 4.2.6.8 and 6.1.1.4'
 'P'  'P'   0.1023   0.0942
 'International Tables Vol C Tables 4.2.6.8 and 6.1.1.4'
 
_space_group_crystal_system       orthorhombic
_space_group_IT_number            19
_space_group_name_H-M_alt         'P 21 21 21'
_space_group_name_Hall            'P 2ac 2ab'
 
_shelx_space_group_comment
;
The symmetry employed for this shelxl refinement is uniquely defined
by the following loop, which should always be used as a source of
symmetry information in preference to the above space-group names.
They are only intended as comments.
;
 
loop_
 _space_group_symop_operation_xyz
 'x, y, z'
 '-x+1/2, -y, z+1/2'
 '-x, y+1/2, -z+1/2'
 'x+1/2, -y+1/2, -z'
 
_cell_length_a                    13.7178(14)
_cell_length_b                    20.452(2)
_cell_length_c                    27.659(3)
_cell_angle_alpha                 90
_cell_angle_beta                  90
_cell_angle_gamma                 90
_cell_volume                      7759.8(14)
_cell_formula_units_Z             4
_cell_measurement_temperature     296(2)
_cell_measurement_reflns_used      2995
_cell_measurement_theta_min        2.35
_cell_measurement_theta_max       23.24
 
_exptl_crystal_description        plate
_exptl_crystal_colour             yellow
_exptl_crystal_density_meas       ?
_exptl_crystal_density_method     ?
_exptl_crystal_density_diffrn     1.259          
_exptl_crystal_F_000              3088
_exptl_transmission_factor_min    ?
_exptl_transmission_factor_max    ?
_exptl_crystal_size_max           0.2
_exptl_crystal_size_mid           0.1
_exptl_crystal_size_min           0.05
_exptl_absorpt_coefficient_mu     0.342
_shelx_estimated_absorpt_T_min    ?
_shelx_estimated_absorpt_T_max    ?
_exptl_absorpt_correction_type    multi-scan
_exptl_absorpt_correction_T_min   0.6194  
_exptl_absorpt_correction_T_max   0.7455
_exptl_absorpt_process_details    ?
_exptl_absorpt_special_details    ?
_diffrn_ambient_temperature       296(2)
_diffrn_radiation_wavelength      0.71073
_diffrn_radiation_type            MoK\a
_diffrn_source                    ?
_diffrn_measurement_device_type  'Bruker APEX-II CCD'
_diffrn_measurement_method       '\f and \w scans'
_diffrn_detector_area_resol_mean  ?
_diffrn_reflns_number             134467
_diffrn_reflns_av_unetI/netI      0.1829
_diffrn_reflns_av_R_equivalents   0.1968
_diffrn_reflns_limit_h_min        -16
_diffrn_reflns_limit_h_max        16
_diffrn_reflns_limit_k_min        -24
_diffrn_reflns_limit_k_max        24
_diffrn_reflns_limit_l_min        -33
_diffrn_reflns_limit_l_max        33
_diffrn_reflns_theta_min          2.842
_diffrn_reflns_theta_max          25.842
_diffrn_reflns_theta_full         25.242
_diffrn_measured_fraction_theta_max   0.986
_diffrn_measured_fraction_theta_full  0.998
_diffrn_reflns_Laue_measured_fraction_max    0.986
_diffrn_reflns_Laue_measured_fraction_full   0.998
_diffrn_reflns_point_group_measured_fraction_max   0.980
_diffrn_reflns_point_group_measured_fraction_full  0.996
_reflns_number_total              14690
_reflns_number_gt                 7289
_reflns_threshold_expression      'I > 2\s(I)'
_reflns_Friedel_coverage          0.818
_reflns_Friedel_fraction_max      0.846
_reflns_Friedel_fraction_full     0.994
_reflns_special_details
;
 Reflections were merged by SHELXL according to the crystal
 class for the calculation of statistics and refinement.
 
 _reflns_Friedel_fraction is defined as the number of unique
 Friedel pairs measured divided by the number that would be
 possible theoretically, ignoring centric projections and
 systematic absences.
;
 
_computing_data_collection       'Bruker APEX2'
_computing_cell_refinement       'Bruker SAINT'
_computing_data_reduction        'Bruker SAINT'
_computing_structure_solution     'SHELXT 2014/4 (Sheldrick, 2014)'
_computing_structure_refinement 'SHELXL-2018/3 (Sheldrick, 2018)'
_computing_molecular_graphics    'Bruker SHELXTL'
_computing_publication_material  'Bruker SHELXTL'
_refine_special_details           ?
_refine_ls_structure_factor_coef  Fsqd
_refine_ls_matrix_type            full
_refine_ls_weighting_scheme       calc
_refine_ls_weighting_details
'w=1/[\s^2^(Fo^2^)+(0.0794P)^2^+10.3179P] where P=(Fo^2^+2Fc^2^)/3'
_atom_sites_solution_primary      ?
_atom_sites_solution_secondary    ?
_atom_sites_solution_hydrogens    geom
_refine_ls_hydrogen_treatment     constr
_refine_ls_extinction_method      none
_refine_ls_extinction_coef        .
_refine_ls_abs_structure_details
;
 Flack x determined using 2312 quotients [(I+)-(I-)]/[(I+)+(I-)]
 (Parsons, Flack and Wagner, Acta Cryst. B69 (2013) 249-259).
;
_refine_ls_abs_structure_Flack    0.006(12)
_chemical_absolute_configuration  ad
_refine_ls_number_reflns          14690
_refine_ls_number_parameters      866
_refine_ls_number_restraints      4
_refine_ls_R_factor_all           0.2051
_refine_ls_R_factor_gt            0.0791
_refine_ls_wR_factor_ref          0.2081
_refine_ls_wR_factor_gt           0.1537
_refine_ls_goodness_of_fit_ref    1.007
_refine_ls_restrained_S_all       1.007
_refine_ls_shift/su_max           0.009
_refine_ls_shift/su_mean          0.000
 
loop_
 _atom_site_label
 _atom_site_type_symbol
 _atom_site_fract_x
 _atom_site_fract_y
 _atom_site_fract_z
 _atom_site_U_iso_or_equiv
 _atom_site_adp_type
 _atom_site_occupancy
 _atom_site_site_symmetry_order  
 _atom_site_calc_flag
 _atom_site_refinement_flags_posn
 _atom_site_refinement_flags_adp
 _atom_site_refinement_flags_occupancy
 _atom_site_disorder_assembly
 _atom_site_disorder_group
C44 C 0.4321(9) 0.3230(6) 0.6616(4) 0.048(3) Uani 1 1 d . . . . .
C41 C 0.3010(8) 0.2927(7) 0.5380(4) 0.054(3) Uani 1 1 d . . . . .
C42 C 0.2994(12) 0.2312(7) 0.5107(6) 0.099(5) Uani 1 1 d . . . . .
H42A H 0.234355 0.222829 0.499496 0.149 Uiso 1 1 calc R U . . .
H42B H 0.320106 0.196019 0.531288 0.149 Uiso 1 1 calc R U . . .
H42C H 0.342637 0.234499 0.483560 0.149 Uiso 1 1 calc R U . . .
C4B C 0.2765(7) 0.5640(5) 0.5384(4) 0.044(3) Uani 1 1 d . . . . .
H4B1 H 0.294079 0.574901 0.505373 0.053 Uiso 1 1 calc R U . . .
H4B2 H 0.219996 0.590027 0.546953 0.053 Uiso 1 1 calc R U . . .
C45 C 0.4969(10) 0.2793(7) 0.6873(5) 0.083(5) Uani 1 1 d . . . . .
H45A H 0.556848 0.301613 0.694279 0.124 Uiso 1 1 calc R U . . .
H45B H 0.510112 0.241656 0.667638 0.124 Uiso 1 1 calc R U . . .
H45C H 0.466719 0.265808 0.716936 0.124 Uiso 1 1 calc R U . . .
C2 C 0.2839(7) 0.4335(5) 0.7230(3) 0.041(3) Uani 1 1 d . . . . .
H2A H 0.336144 0.401598 0.724006 0.050 Uiso 1 1 calc R U . . .
H2B H 0.292569 0.462870 0.750228 0.050 Uiso 1 1 calc R U . . .
C2B C 0.2901(8) 0.4484(6) 0.4819(3) 0.050(3) Uani 1 1 d . . . . .
H2B1 H 0.278477 0.401713 0.479386 0.061 Uiso 1 1 calc R U . . .
H2B2 H 0.253448 0.469532 0.456280 0.061 Uiso 1 1 calc R U . . .
C4 C 0.1861(7) 0.5336(5) 0.6713(4) 0.041(3) Uani 1 1 d . . . . .
H4A H 0.162479 0.531333 0.704311 0.049 Uiso 1 1 calc R U . . .
H4B H 0.204897 0.578517 0.665023 0.049 Uiso 1 1 calc R U . . .
C6 C 0.0714(7) 0.4479(5) 0.6457(3) 0.035(2) Uani 1 1 d . . . . .
H6A H 0.015192 0.440748 0.625123 0.042 Uiso 1 1 calc R U . . .
H6B H 0.050061 0.443167 0.678954 0.042 Uiso 1 1 calc R U . . .
C6B C 0.4473(8) 0.5465(5) 0.5600(4) 0.045(3) Uani 1 1 d . . . . .
H6B1 H 0.498495 0.564005 0.580398 0.054 Uiso 1 1 calc R U . . .
H6B2 H 0.465630 0.554924 0.526659 0.054 Uiso 1 1 calc R U . . .
C8 C 0.1744(7) 0.3494(5) 0.6934(3) 0.044(3) Uani 1 1 d . . . . .
H8A H 0.115390 0.325781 0.701571 0.053 Uiso 1 1 calc R U . . .
H8B H 0.228314 0.318736 0.693970 0.053 Uiso 1 1 calc R U . . .
C8B C 0.4595(7) 0.4281(6) 0.5073(4) 0.048(3) Uani 1 1 d . . . . .
H8B1 H 0.526511 0.435905 0.497588 0.058 Uiso 1 1 calc R U . . .
H8B2 H 0.447858 0.381329 0.506006 0.058 Uiso 1 1 calc R U . . .
C9 C 0.1704(9) 0.3762(6) 0.7790(4) 0.059(3) Uani 1 1 d . . . . .
H9 H 0.102975 0.360338 0.778751 0.071 Uiso 1 1 calc R U . . .
C9B C 0.4200(9) 0.4518(7) 0.4219(4) 0.065(4) Uani 1 1 d . . . . .
H9B H 0.376332 0.479720 0.402952 0.078 Uiso 1 1 calc R U . . .
C10 C 0.1722(12) 0.4332(8) 0.8143(4) 0.099(5) Uani 1 1 d . . . . .
H10A H 0.131520 0.467744 0.802325 0.149 Uiso 1 1 calc R U . . .
H10B H 0.148396 0.418945 0.845225 0.149 Uiso 1 1 calc R U . . .
H10C H 0.237829 0.448822 0.817712 0.149 Uiso 1 1 calc R U . . .
C10B C 0.4053(11) 0.3826(8) 0.4052(5) 0.104(6) Uani 1 1 d . . . . .
H10D H 0.422561 0.379164 0.371682 0.156 Uiso 1 1 calc R U . . .
H10E H 0.445863 0.353881 0.423925 0.156 Uiso 1 1 calc R U . . .
H10F H 0.338235 0.370567 0.409403 0.156 Uiso 1 1 calc R U . . .
C11 C 0.2319(11) 0.3187(7) 0.7941(4) 0.068(4) Uani 1 1 d . . . . .
C11B C 0.5234(10) 0.4767(9) 0.4143(4) 0.070(4) Uani 1 1 d . . . . .
C12 C 0.1925(14) 0.2560(8) 0.7925(5) 0.100(5) Uani 1 1 d . . . . .
H12 H 0.128241 0.250166 0.782762 0.120 Uiso 1 1 calc R U . . .
C12B C 0.5416(11) 0.5419(10) 0.4157(5) 0.093(5) Uani 1 1 d . . . . .
H12B H 0.488988 0.569980 0.419953 0.112 Uiso 1 1 calc R U . . .
C13 C 0.249(2) 0.2020(8) 0.8055(7) 0.145(10) Uani 1 1 d . . . . .
H13 H 0.220578 0.160562 0.805663 0.174 Uiso 1 1 calc R U . . .
C13B C 0.6331(14) 0.5693(11) 0.4114(7) 0.122(7) Uani 1 1 d . . . . .
H13B H 0.643045 0.614184 0.413370 0.146 Uiso 1 1 calc R U . . .
C14 C 0.344(2) 0.2091(12) 0.8179(8) 0.145(9) Uani 1 1 d . . . . .
H14 H 0.381079 0.172433 0.825531 0.174 Uiso 1 1 calc R U . . .
C14B C 0.7081(15) 0.5267(13) 0.4039(6) 0.118(7) Uani 1 1 d . . . . .
H14B H 0.770202 0.543611 0.398879 0.141 Uiso 1 1 calc R U . . .
C15 C 0.3862(15) 0.2697(11) 0.8193(6) 0.119(7) Uani 1 1 d . . . . .
H15 H 0.451738 0.274432 0.827155 0.143 Uiso 1 1 calc R U . . .
C15B C 0.6968(13) 0.4621(13) 0.4033(6) 0.116(7) Uani 1 1 d . . . . .
H15B H 0.750407 0.434605 0.400159 0.139 Uiso 1 1 calc R U . . .
C16 C 0.3287(12) 0.3244(8) 0.8085(5) 0.090(5) Uani 1 1 d . . . . .
H16 H 0.356142 0.365837 0.811051 0.108 Uiso 1 1 calc R U . . .
C16B C 0.6019(12) 0.4360(9) 0.4077(4) 0.097(5) Uani 1 1 d . . . . .
H16B H 0.592514 0.390995 0.406080 0.117 Uiso 1 1 calc R U . . .
C17 C 0.3966(7) 0.5348(5) 0.6838(4) 0.046(3) Uani 1 1 d . . . . .
H17A H 0.452557 0.507359 0.690644 0.055 Uiso 1 1 calc R U . . .
H17B H 0.413518 0.562208 0.656369 0.055 Uiso 1 1 calc R U . . .
C17B C 0.1119(7) 0.4770(6) 0.5257(4) 0.049(3) Uani 1 1 d . . . . .
H17C H 0.092722 0.431776 0.521250 0.058 Uiso 1 1 calc R U . . .
H17D H 0.077131 0.492987 0.553881 0.058 Uiso 1 1 calc R U . . .
C18 C 0.3789(7) 0.5790(6) 0.7274(4) 0.044(3) Uani 1 1 d . . . . .
C18B C 0.0751(8) 0.5145(6) 0.4829(4) 0.049(3) Uani 1 1 d . . . . .
C19 C 0.3921(8) 0.5570(6) 0.7734(4) 0.053(3) Uani 1 1 d . . . . .
H19 H 0.417873 0.515587 0.778674 0.063 Uiso 1 1 calc R U . . .
C19B C 0.0552(10) 0.5815(8) 0.4872(5) 0.077(4) Uani 1 1 d . . . . .
H19B H 0.067372 0.602607 0.516349 0.093 Uiso 1 1 calc R U . . .
C20 C 0.3670(9) 0.5963(7) 0.8124(4) 0.066(4) Uani 1 1 d . . . . .
H20 H 0.374613 0.580651 0.843732 0.080 Uiso 1 1 calc R U . . .
C20B C 0.0182(11) 0.6162(8) 0.4493(7) 0.097(5) Uani 1 1 d . . . . .
H20B H 0.004997 0.660558 0.452803 0.116 Uiso 1 1 calc R U . . .
C21 C 0.3305(9) 0.6588(7) 0.8049(5) 0.069(4) Uani 1 1 d . . . . .
H21 H 0.312766 0.685116 0.830869 0.082 Uiso 1 1 calc R U . . .
C21B C 0.0008(10) 0.5861(10) 0.4066(6) 0.090(5) Uani 1 1 d . . . . .
H21B H -0.023516 0.610227 0.380773 0.108 Uiso 1 1 calc R U . . .
C22 C 0.3213(10) 0.6812(7) 0.7577(5) 0.072(4) Uani 1 1 d . . . . .
H22 H 0.300509 0.723847 0.752242 0.086 Uiso 1 1 calc R U . . .
C22B C 0.0182(11) 0.5218(10) 0.4009(5) 0.093(5) Uani 1 1 d . . . . .
H22B H 0.006476 0.501751 0.371275 0.111 Uiso 1 1 calc R U . . .
C23 C 0.3420(8) 0.6417(6) 0.7192(4) 0.055(3) Uani 1 1 d . . . . .
H23 H 0.331684 0.656449 0.687813 0.066 Uiso 1 1 calc R U . . .
C23B C 0.0539(10) 0.4855(7) 0.4398(5) 0.074(4) Uani 1 1 d . . . . .
H23B H 0.063440 0.440697 0.436248 0.089 Uiso 1 1 calc R U . . .
C24 C 0.0211(7) 0.5612(5) 0.6409(4) 0.045(3) Uani 1 1 d . . . . .
H24 H -0.025237 0.545063 0.616730 0.053 Uiso 1 1 calc R U . . .
C24B C 0.3794(8) 0.6547(5) 0.5701(4) 0.055(3) Uani 1 1 d . . . . .
H24B H 0.428808 0.660956 0.595294 0.066 Uiso 1 1 calc R U . . .
C25 C 0.0489(9) 0.6293(5) 0.6244(4) 0.061(3) Uani 1 1 d . . . . .
H25A H -0.006951 0.657382 0.626244 0.091 Uiso 1 1 calc R U . . .
H25B H 0.099665 0.646013 0.644840 0.091 Uiso 1 1 calc R U . . .
H25C H 0.071783 0.627521 0.591602 0.091 Uiso 1 1 calc R U . . .
C25B C 0.2912(9) 0.6931(6) 0.5870(5) 0.071(4) Uani 1 1 d . . . . .
H25D H 0.266402 0.674244 0.616307 0.107 Uiso 1 1 calc R U . . .
H25E H 0.309663 0.737689 0.592828 0.107 Uiso 1 1 calc R U . . .
H25F H 0.241596 0.691748 0.562515 0.107 Uiso 1 1 calc R U . . .
C26 C -0.0325(7) 0.5599(5) 0.6880(4) 0.044(3) Uani 1 1 d . . . . .
C26B C 0.4248(17) 0.6795(8) 0.5245(8) 0.125(3) Uani 1 1 d . . . . .
C27 C -0.1170(8) 0.5245(6) 0.6923(5) 0.066(4) Uani 1 1 d . . . . .
H27 H -0.140727 0.501373 0.665838 0.080 Uiso 1 1 calc R U . . .
C27B C 0.5295(16) 0.6871(8) 0.5242(7) 0.125(3) Uani 1 1 d . . . . .
H27B H 0.564940 0.676666 0.551839 0.150 Uiso 1 1 calc R U . . .
C28 C -0.1669(12) 0.5229(9) 0.7355(8) 0.106(6) Uani 1 1 d . . . . .
H28 H -0.223869 0.498553 0.738429 0.127 Uiso 1 1 calc R U . . .
C28B C 0.5773(17) 0.7094(8) 0.4841(7) 0.125(3) Uani 1 1 d . . . . .
H28B H 0.644469 0.715598 0.483928 0.150 Uiso 1 1 calc R U . . .
C29 C -0.1322(18) 0.5574(12) 0.7739(8) 0.131(9) Uani 1 1 d . . . . .
H29 H -0.165606 0.555665 0.803113 0.157 Uiso 1 1 calc R U . . .
C29B C 0.5237(16) 0.7217(8) 0.4456(8) 0.125(3) Uani 1 1 d . . . . .
H29B H 0.557834 0.735299 0.418370 0.150 Uiso 1 1 calc R U . . .
C30 C -0.0508(13) 0.5940(9) 0.7707(6) 0.097(5) Uani 1 1 d . . . . .
H30 H -0.027490 0.616532 0.797513 0.116 Uiso 1 1 calc R U . . .
C30B C 0.4236(16) 0.7171(8) 0.4401(7) 0.125(3) Uani 1 1 d . . . . .
H30B H 0.392269 0.727598 0.411298 0.150 Uiso 1 1 calc R U . . .
C31 C -0.0028(9) 0.5974(7) 0.7272(4) 0.065(4) Uani 1 1 d . . . . .
H31 H 0.050295 0.625305 0.723936 0.078 Uiso 1 1 calc R U . . .
C31B C 0.3689(16) 0.6938(8) 0.4846(7) 0.125(3) Uani 1 1 d . . . . .
H31B H 0.301440 0.689403 0.484836 0.150 Uiso 1 1 calc R U . . .
C32 C 0.0954(7) 0.3195(5) 0.6010(4) 0.045(3) Uani 1 1 d . . . . .
H32A H 0.091483 0.330804 0.566993 0.054 Uiso 1 1 calc R U . . .
H32B H 0.131779 0.278947 0.603538 0.054 Uiso 1 1 calc R U . . .
C32B C 0.5604(7) 0.4368(6) 0.5975(4) 0.051(3) Uani 1 1 d . . . . .
H32C H 0.554974 0.444653 0.631984 0.061 Uiso 1 1 calc R U . . .
H32D H 0.572027 0.390428 0.593096 0.061 Uiso 1 1 calc R U . . .
C33 C -0.0074(8) 0.3082(6) 0.6201(4) 0.049(3) Uani 1 1 d . . . . .
C33B C 0.6456(8) 0.4721(7) 0.5798(4) 0.058(3) Uani 1 1 d . . . . .
C34 C -0.0226(9) 0.2663(6) 0.6585(5) 0.059(3) Uani 1 1 d . . . . .
H34 H 0.028361 0.241212 0.670648 0.070 Uiso 1 1 calc R U . . .
C34B C 0.6738(9) 0.5296(8) 0.6021(6) 0.085(4) Uani 1 1 d . . . . .
H34B H 0.638147 0.544129 0.628612 0.103 Uiso 1 1 calc R U . . .
C35 C -0.1132(12) 0.2621(7) 0.6784(6) 0.088(5) Uani 1 1 d . . . . .
H35 H -0.123314 0.233355 0.703920 0.105 Uiso 1 1 calc R U . . .
C35B C 0.7529(13) 0.5665(11) 0.5869(9) 0.131(8) Uani 1 1 d . . . . .
H35B H 0.770762 0.603614 0.604137 0.157 Uiso 1 1 calc R U . . .
C36 C -0.1893(11) 0.2985(8) 0.6621(6) 0.091(5) Uani 1 1 d . . . . .
H36 H -0.248925 0.297435 0.678058 0.109 Uiso 1 1 calc R U . . .
C36B C 0.8032(17) 0.5492(16) 0.5479(9) 0.161(13) Uani 1 1 d . . . . .
H36B H 0.853485 0.575669 0.536682 0.193 Uiso 1 1 calc R U . . .
C37 C -0.1770(9) 0.3366(7) 0.6221(6) 0.086(5) Uani 1 1 d . . . . .
H37 H -0.229907 0.358372 0.608605 0.103 Uiso 1 1 calc R U . . .
C37B C 0.7801(11) 0.4909(15) 0.5238(6) 0.139(10) Uani 1 1 d . . . . .
H37B H 0.816757 0.477106 0.497458 0.167 Uiso 1 1 calc R U . . .
C38 C -0.0852(9) 0.3427(6) 0.6016(5) 0.064(3) Uani 1 1 d . . . . .
H38 H -0.076116 0.370288 0.575276 0.077 Uiso 1 1 calc R U . . .
C38B C 0.7010(10) 0.4539(9) 0.5402(5) 0.093(5) Uani 1 1 d . . . . .
H38B H 0.684991 0.415559 0.523960 0.111 Uiso 1 1 calc R U . . .
C51 C 0.6969(15) 0.6644(9) 0.8344(8) 0.115(6) Uani 1 1 d . . . . .
C52 C 0.6234(14) 0.6196(9) 0.8127(11) 0.207(14) Uani 1 1 d . . . . .
H52A H 0.568865 0.615351 0.834176 0.311 Uiso 1 1 calc R U . . .
H52B H 0.652346 0.577467 0.807464 0.311 Uiso 1 1 calc R U . . .
H52C H 0.601686 0.637189 0.782342 0.311 Uiso 1 1 calc R U . . .
C61 C -0.1221(18) 0.3152(14) 0.8038(8) 0.145(9) Uani 1 1 d . . . . .
C62 C -0.1264(14) 0.3787(10) 0.7829(8) 0.143(8) Uani 1 1 d . . . . .
H62A H -0.077440 0.406034 0.797265 0.215 Uiso 1 1 calc R U . . .
H62B H -0.189616 0.397333 0.788559 0.215 Uiso 1 1 calc R U . . .
H62C H -0.115082 0.375570 0.748721 0.215 Uiso 1 1 calc R U . . .
B1 B 0.5983(12) 0.4143(14) 0.7644(9) 0.096(7) Uani 1 1 d . . . . .
B2 B 0.0672(16) 0.2852(11) 0.4430(7) 0.142(12) Uani 1 1 d D . . . .
F1 F 0.5070(7) 0.4081(6) 0.7645(6) 0.202(7) Uani 1 1 d . . . . .
F2 F 0.6418(12) 0.3596(8) 0.7664(9) 0.297(14) Uani 1 1 d . . . . .
F3 F 0.6377(7) 0.4557(6) 0.7949(4) 0.137(4) Uani 1 1 d . . . . .
F4 F 0.6160(15) 0.4335(15) 0.7219(5) 0.325(16) Uani 1 1 d . . . . .
Fe1 Fe 0.30429(10) 0.41647(7) 0.60123(5) 0.0350(4) Uani 1 1 d . . . . .
N40 N 0.3025(6) 0.3408(5) 0.5577(3) 0.044(2) Uani 1 1 d . . . . .
N1 N 0.1909(6) 0.3996(4) 0.7283(3) 0.040(2) Uani 1 1 d . . . . .
N1B N 0.3946(6) 0.4608(5) 0.4740(3) 0.047(2) Uani 1 1 d . . . . .
N5 N 0.1060(6) 0.5161(4) 0.6385(3) 0.037(2) Uani 1 1 d . . . . .
N5B N 0.3573(5) 0.5820(4) 0.5702(3) 0.041(2) Uani 1 1 d . . . . .
N43 N 0.3816(6) 0.3585(4) 0.6414(3) 0.041(2) Uani 1 1 d . . . . .
N50 N 0.7504(14) 0.6979(9) 0.8508(8) 0.161(9) Uani 1 1 d . . . . .
N60 N -0.119(3) 0.2649(12) 0.8181(10) 0.256(16) Uani 1 1 d . . . . .
P3 P 0.29419(19) 0.48157(13) 0.66585(9) 0.0370(6) Uani 1 1 d . . . . .
P3B P 0.24280(19) 0.47727(15) 0.54085(10) 0.0389(7) Uani 1 1 d . . . . .
P7 P 0.16261(18) 0.38391(13) 0.63275(9) 0.0360(7) Uani 1 1 d . . . . .
P7B P 0.44142(19) 0.45727(14) 0.56908(10) 0.0400(7) Uani 1 1 d . . . . .
F5 F -0.0040(9) 0.3049(8) 0.4167(4) 0.182(6) Uani 1 1 d D . . . .
F6 F 0.1467(11) 0.3143(8) 0.4432(9) 0.282(12) Uani 1 1 d D . . . .
F7 F 0.0451(16) 0.2944(19) 0.4869(5) 0.38(2) Uani 1 1 d D . . . .
F8 F 0.0744(17) 0.2250(8) 0.4418(11) 0.342(18) Uani 1 1 d D . . . .
 
loop_
 _atom_site_aniso_label
 _atom_site_aniso_U_11
 _atom_site_aniso_U_22
 _atom_site_aniso_U_33
 _atom_site_aniso_U_23
 _atom_site_aniso_U_13
 _atom_site_aniso_U_12
C44 0.061(7) 0.033(7) 0.050(7) -0.005(6) 0.006(6) 0.005(6)
C41 0.041(6) 0.063(9) 0.059(8) -0.013(7) 0.004(6) 0.001(7)
C42 0.104(12) 0.075(11) 0.119(13) -0.057(10) -0.010(10) 0.017(10)
C4B 0.037(6) 0.039(7) 0.057(7) 0.004(5) 0.001(5) -0.006(5)
C45 0.100(11) 0.067(10) 0.081(10) 0.012(8) -0.044(8) 0.028(8)
C2 0.041(6) 0.044(7) 0.038(6) -0.006(5) -0.002(4) 0.012(5)
C2B 0.050(7) 0.061(8) 0.041(6) -0.003(5) 0.008(5) 0.008(6)
C4 0.036(6) 0.031(6) 0.055(6) -0.013(5) 0.000(5) 0.012(5)
C6 0.034(6) 0.036(7) 0.035(6) -0.008(5) -0.004(4) -0.002(5)
C6B 0.043(6) 0.040(7) 0.051(7) 0.002(5) 0.006(5) -0.009(5)
C8 0.036(6) 0.047(7) 0.049(6) 0.014(6) -0.003(5) -0.012(5)
C8B 0.035(6) 0.051(8) 0.058(7) -0.010(6) 0.011(5) -0.003(6)
C9 0.067(8) 0.073(9) 0.038(6) -0.010(7) 0.013(6) -0.027(7)
C9B 0.073(9) 0.088(11) 0.034(6) -0.008(7) 0.009(6) -0.007(7)
C10 0.130(13) 0.114(13) 0.054(8) -0.019(9) 0.028(8) -0.022(11)
C10B 0.111(13) 0.135(15) 0.066(9) -0.048(10) 0.033(8) -0.030(11)
C11 0.096(11) 0.061(10) 0.046(7) 0.009(7) -0.001(7) -0.019(8)
C11B 0.064(9) 0.102(13) 0.043(8) 0.022(8) 0.013(6) -0.001(9)
C12 0.138(14) 0.079(12) 0.083(10) 0.023(9) -0.042(10) -0.052(12)
C12B 0.075(11) 0.122(16) 0.083(11) 0.016(10) 0.010(8) -0.006(11)
C13 0.27(3) 0.043(11) 0.123(15) 0.030(10) -0.082(18) -0.030(15)
C13B 0.081(13) 0.147(19) 0.139(17) 0.014(14) 0.011(11) -0.045(13)
C14 0.19(2) 0.113(19) 0.136(18) 0.043(15) -0.063(17) -0.015(17)
C14B 0.085(14) 0.19(2) 0.077(11) 0.005(15) 0.019(10) -0.051(17)
C15 0.117(15) 0.118(16) 0.122(15) 0.051(13) -0.049(11) -0.012(14)
C15B 0.066(11) 0.20(2) 0.080(11) -0.005(14) 0.026(9) 0.008(14)
C16 0.096(12) 0.087(12) 0.087(10) 0.031(9) -0.029(9) -0.018(10)
C16B 0.087(12) 0.150(16) 0.054(9) -0.023(9) 0.021(8) -0.001(12)
C17 0.040(6) 0.051(8) 0.047(7) -0.009(6) 0.001(5) -0.006(5)
C17B 0.038(6) 0.058(8) 0.050(7) 0.010(6) -0.007(5) 0.001(6)
C18 0.042(6) 0.033(7) 0.057(7) 0.008(6) -0.007(5) -0.005(6)
C18B 0.039(6) 0.054(9) 0.053(7) 0.005(6) -0.003(5) 0.005(6)
C19 0.060(7) 0.043(8) 0.055(8) -0.014(6) -0.015(6) -0.005(6)
C19B 0.079(9) 0.074(11) 0.079(9) 0.010(9) -0.035(7) 0.008(9)
C20 0.068(8) 0.081(11) 0.050(8) -0.009(8) -0.008(6) -0.009(8)
C20B 0.090(12) 0.072(11) 0.129(15) 0.012(11) -0.035(10) 0.018(9)
C21 0.060(8) 0.067(10) 0.079(10) -0.021(8) 0.004(7) 0.005(7)
C21B 0.075(10) 0.111(15) 0.084(12) 0.027(12) -0.012(8) 0.016(10)
C22 0.080(10) 0.049(9) 0.086(11) -0.003(8) -0.005(8) 0.006(7)
C22B 0.100(12) 0.128(16) 0.050(9) -0.015(11) -0.018(8) 0.021(11)
C23 0.063(8) 0.050(8) 0.053(7) -0.009(7) -0.005(6) -0.004(6)
C23B 0.075(9) 0.085(11) 0.061(9) -0.005(8) -0.015(7) 0.020(8)
C24 0.035(6) 0.046(8) 0.053(7) 0.001(6) 0.003(5) 0.003(5)
C24B 0.054(7) 0.037(8) 0.075(8) -0.002(6) 0.004(6) -0.003(6)
C25 0.061(8) 0.046(8) 0.075(8) 0.013(7) 0.018(6) 0.014(6)
C25B 0.076(9) 0.032(7) 0.105(11) -0.004(7) 0.001(8) 0.009(7)
C26 0.038(6) 0.041(7) 0.054(7) -0.004(6) 0.011(5) 0.012(5)
C26B 0.166(9) 0.067(4) 0.143(7) 0.029(5) 0.056(7) -0.002(6)
C27 0.048(7) 0.055(9) 0.096(10) 0.000(8) 0.021(7) 0.010(7)
C27B 0.166(9) 0.067(4) 0.143(7) 0.029(5) 0.056(7) -0.002(6)
C28 0.081(12) 0.088(14) 0.147(17) 0.039(13) 0.057(12) 0.016(10)
C28B 0.166(9) 0.067(4) 0.143(7) 0.029(5) 0.056(7) -0.002(6)
C29 0.15(2) 0.13(2) 0.109(16) 0.036(14) 0.059(16) 0.050(17)
C29B 0.166(9) 0.067(4) 0.143(7) 0.029(5) 0.056(7) -0.002(6)
C30 0.108(13) 0.117(16) 0.065(10) -0.017(10) 0.000(10) 0.043(12)
C30B 0.166(9) 0.067(4) 0.143(7) 0.029(5) 0.056(7) -0.002(6)
C31 0.063(8) 0.080(11) 0.052(8) -0.012(8) 0.008(6) 0.024(7)
C31B 0.166(9) 0.067(4) 0.143(7) 0.029(5) 0.056(7) -0.002(6)
C32 0.039(6) 0.035(6) 0.061(7) -0.006(6) 0.001(5) -0.009(5)
C32B 0.043(6) 0.054(8) 0.056(7) -0.002(6) -0.009(5) 0.011(6)
C33 0.046(7) 0.038(7) 0.064(8) -0.010(6) -0.007(6) -0.004(6)
C33B 0.039(7) 0.074(10) 0.061(8) 0.012(7) -0.009(6) 0.002(7)
C34 0.053(8) 0.047(8) 0.076(9) 0.011(7) -0.002(7) -0.014(6)
C34B 0.049(9) 0.103(13) 0.105(11) 0.018(11) -0.009(8) -0.006(8)
C35 0.074(11) 0.078(11) 0.110(13) 0.023(10) 0.019(9) -0.020(9)
C35B 0.075(12) 0.149(19) 0.17(2) 0.078(17) -0.060(13) -0.041(13)
C36 0.053(9) 0.089(12) 0.131(13) 0.014(11) 0.029(10) -0.021(9)
C36B 0.079(15) 0.28(4) 0.12(2) 0.10(2) -0.030(14) -0.05(2)
C37 0.041(9) 0.058(9) 0.158(15) -0.005(10) -0.015(9) -0.004(7)
C37B 0.037(10) 0.31(3) 0.074(12) 0.049(16) 0.008(8) -0.004(14)
C38 0.060(9) 0.057(9) 0.075(8) 0.004(8) -0.012(7) -0.011(7)
C38B 0.046(8) 0.160(16) 0.071(9) 0.012(9) 0.008(7) 0.012(10)
C51 0.095(14) 0.069(13) 0.182(19) 0.010(13) 0.029(14) 0.011(12)
C52 0.091(15) 0.084(15) 0.45(5) -0.05(2) -0.04(2) -0.011(13)
C61 0.19(2) 0.13(2) 0.121(17) 0.005(16) -0.045(15) 0.051(19)
C62 0.131(17) 0.126(18) 0.17(2) 0.022(16) -0.034(14) 0.051(14)
B1 0.037(9) 0.128(19) 0.124(17) -0.059(16) 0.006(9) -0.003(11)
B2 0.18(3) 0.13(2) 0.11(2) 0.048(17) -0.079(19) -0.10(2)
F1 0.058(6) 0.140(10) 0.41(2) -0.045(13) -0.013(9) -0.019(7)
F2 0.192(15) 0.180(15) 0.52(4) -0.18(2) -0.18(2) 0.108(14)
F3 0.130(8) 0.157(10) 0.122(8) -0.046(7) 0.019(6) -0.046(7)
F4 0.29(2) 0.58(4) 0.102(10) 0.000(16) 0.013(12) -0.20(3)
Fe1 0.0350(7) 0.0310(8) 0.0389(8) -0.0015(7) 0.0013(6) 0.0017(7)
N40 0.041(5) 0.044(6) 0.047(5) -0.008(5) 0.009(4) 0.006(5)
N1 0.039(5) 0.038(6) 0.042(5) -0.003(4) 0.009(4) -0.008(4)
N1B 0.045(5) 0.065(7) 0.032(5) 0.006(4) 0.010(4) 0.001(5)
N5 0.035(5) 0.032(5) 0.045(5) -0.006(4) -0.003(4) 0.001(4)
N5B 0.038(5) 0.033(5) 0.052(5) 0.006(5) -0.001(4) -0.001(4)
N43 0.037(5) 0.036(6) 0.050(5) 0.004(5) 0.003(4) 0.005(4)
N50 0.143(16) 0.091(14) 0.25(2) -0.036(14) -0.014(15) -0.037(12)
N60 0.39(4) 0.14(2) 0.24(3) 0.06(2) -0.07(3) 0.07(2)
P3 0.0357(15) 0.0343(16) 0.0408(14) -0.0040(13) 0.0019(12) -0.0018(14)
P3B 0.0367(15) 0.0398(19) 0.0403(15) -0.0004(14) 0.0016(12) -0.0012(13)
P7 0.0360(15) 0.0318(16) 0.0403(15) -0.0026(13) 0.0016(11) -0.0031(12)
P7B 0.0351(15) 0.0415(19) 0.0435(16) 0.0004(14) 0.0030(12) 0.0022(13)
F5 0.153(11) 0.258(17) 0.134(10) -0.022(10) -0.061(8) 0.009(11)
F6 0.151(13) 0.180(15) 0.52(4) 0.088(18) -0.106(18) -0.075(11)
F7 0.27(2) 0.79(7) 0.073(10) -0.071(18) -0.018(11) 0.03(3)
F8 0.36(3) 0.096(11) 0.57(5) -0.024(17) -0.25(3) -0.035(15)
 
_geom_special_details
;
 All esds (except the esd in the dihedral angle between two l.s. planes)
 are estimated using the full covariance matrix.  The cell esds are taken
 into account individually in the estimation of esds in distances, angles
 and torsion angles; correlations between esds in cell parameters are only
 used when they are defined by crystal symmetry.  An approximate (isotropic)
 treatment of cell esds is used for estimating esds involving l.s. planes.
;
 
loop_
 _geom_bond_atom_site_label_1
 _geom_bond_atom_site_label_2
 _geom_bond_distance
 _geom_bond_site_symmetry_2
 _geom_bond_publ_flag
C44 N43 1.149(13) . ?
C44 C45 1.446(16) . ?
C41 N40 1.125(13) . ?
C41 C42 1.467(17) . ?
C4B N5B 1.463(12) . ?
C4B P3B 1.834(10) . ?
C2 N1 1.459(12) . ?
C2 P3 1.867(10) . ?
C2B N1B 1.472(13) . ?
C2B P3B 1.852(10) . ?
C4 N5 1.468(12) . ?
C4 P3 1.832(9) . ?
C6 N5 1.486(12) . ?
C6 P7 1.846(10) . ?
C6B N5B 1.459(12) . ?
C6B P7B 1.845(11) . ?
C8 N1 1.428(12) . ?
C8 P7 1.826(10) . ?
C8B N1B 1.445(13) . ?
C8B P7B 1.828(10) . ?
C9 C11 1.505(18) . ?
C9 N1 1.509(13) . ?
C9 C10 1.521(17) . ?
C9B N1B 1.494(13) . ?
C9B C10B 1.503(18) . ?
C9B C11B 1.521(17) . ?
C11 C12 1.392(18) . ?
C11 C16 1.392(19) . ?
C11B C12B 1.36(2) . ?
C11B C16B 1.37(2) . ?
C12 C13 1.39(2) . ?
C12B C13B 1.38(2) . ?
C13 C14 1.36(3) . ?
C13B C14B 1.36(3) . ?
C14 C15 1.37(3) . ?
C14B C15B 1.33(2) . ?
C15 C16 1.40(2) . ?
C15B C16B 1.41(2) . ?
C17 C18 1.526(14) . ?
C17 P3 1.845(10) . ?
C17B C18B 1.499(14) . ?
C17B P3B 1.843(10) . ?
C18 C19 1.362(15) . ?
C18 C23 1.397(16) . ?
C18B C23B 1.364(16) . ?
C18B C19B 1.401(18) . ?
C19 C20 1.389(15) . ?
C19B C20B 1.364(19) . ?
C20 C21 1.388(17) . ?
C20B C21B 1.35(2) . ?
C21 C22 1.388(17) . ?
C21B C22B 1.35(2) . ?
C22 C23 1.367(16) . ?
C22B C23B 1.397(19) . ?
C24 N5 1.487(12) . ?
C24 C26 1.497(14) . ?
C24 C25 1.513(15) . ?
C24B C26B 1.50(2) . ?
C24B C25B 1.516(15) . ?
C24B N5B 1.517(13) . ?
C26 C27 1.371(15) . ?
C26 C31 1.389(16) . ?
C26B C31B 1.37(3) . ?
C26B C27B 1.44(3) . ?
C27 C28 1.379(19) . ?
C27B C28B 1.37(2) . ?
C28 C29 1.36(3) . ?
C28B C29B 1.32(3) . ?
C29 C30 1.35(2) . ?
C29B C30B 1.38(3) . ?
C30 C31 1.373(19) . ?
C30B C31B 1.52(2) . ?
C32 C33 1.524(14) . ?
C32 P7 1.832(10) . ?
C32B C33B 1.459(15) . ?
C32B P7B 1.859(10) . ?
C33 C38 1.379(15) . ?
C33 C34 1.381(16) . ?
C33B C38B 1.382(17) . ?
C33B C34B 1.383(18) . ?
C34 C35 1.361(17) . ?
C34B C35B 1.39(2) . ?
C35 C36 1.36(2) . ?
C35B C36B 1.33(3) . ?
C36 C37 1.36(2) . ?
C36B C37B 1.40(3) . ?
C37 C38 1.385(18) . ?
C37B C38B 1.40(2) . ?
C51 N50 1.10(2) . ?
C51 C52 1.49(3) . ?
C61 N60 1.10(3) . ?
C61 C62 1.42(3) . ?
B1 F4 1.26(3) . ?
B1 F1 1.259(17) . ?
B1 F2 1.27(3) . ?
B1 F3 1.31(2) . ?
B2 F8 1.23(2) . ?
B2 F6 1.242(18) . ?
B2 F7 1.26(2) . ?
B2 F5 1.283(18) . ?
Fe1 N43 1.940(9) . ?
Fe1 N40 1.960(10) . ?
Fe1 P7 2.232(3) . ?
Fe1 P3 2.233(3) . ?
Fe1 P7B 2.242(3) . ?
Fe1 P3B 2.246(3) . ?
 
loop_
 _geom_angle_atom_site_label_1
 _geom_angle_atom_site_label_2
 _geom_angle_atom_site_label_3
 _geom_angle
 _geom_angle_site_symmetry_1
 _geom_angle_site_symmetry_3
 _geom_angle_publ_flag
N43 C44 C45 178.8(13) . . ?
N40 C41 C42 178.0(14) . . ?
N5B C4B P3B 114.3(7) . . ?
N1 C2 P3 113.7(6) . . ?
N1B C2B P3B 114.6(7) . . ?
N5 C4 P3 114.4(6) . . ?
N5 C6 P7 115.0(6) . . ?
N5B C6B P7B 115.3(7) . . ?
N1 C8 P7 111.0(7) . . ?
N1B C8B P7B 111.1(7) . . ?
C11 C9 N1 113.6(9) . . ?
C11 C9 C10 114.3(11) . . ?
N1 C9 C10 110.5(10) . . ?
N1B C9B C10B 112.4(10) . . ?
N1B C9B C11B 108.0(10) . . ?
C10B C9B C11B 113.4(12) . . ?
C12 C11 C16 117.2(15) . . ?
C12 C11 C9 119.5(13) . . ?
C16 C11 C9 123.3(13) . . ?
C12B C11B C16B 117.1(14) . . ?
C12B C11B C9B 119.8(14) . . ?
C16B C11B C9B 123.1(16) . . ?
C11 C12 C13 120.5(17) . . ?
C11B C12B C13B 124.3(18) . . ?
C14 C13 C12 120.7(19) . . ?
C14B C13B C12B 116(2) . . ?
C13 C14 C15 121(2) . . ?
C15B C14B C13B 123(2) . . ?
C14 C15 C16 118.7(18) . . ?
C14B C15B C16B 119(2) . . ?
C11 C16 C15 122.1(16) . . ?
C11B C16B C15B 120.3(18) . . ?
C18 C17 P3 116.1(7) . . ?
C18B C17B P3B 120.4(8) . . ?
C19 C18 C23 120.1(11) . . ?
C19 C18 C17 121.5(10) . . ?
C23 C18 C17 118.3(10) . . ?
C23B C18B C19B 117.3(11) . . ?
C23B C18B C17B 122.6(12) . . ?
C19B C18B C17B 120.0(11) . . ?
C18 C19 C20 120.2(12) . . ?
C20B C19B C18B 121.1(14) . . ?
C19 C20 C21 120.4(12) . . ?
C21B C20B C19B 120.0(16) . . ?
C22 C21 C20 118.5(12) . . ?
C22B C21B C20B 121.1(15) . . ?
C23 C22 C21 121.2(13) . . ?
C21B C22B C23B 119.5(14) . . ?
C22 C23 C18 119.5(11) . . ?
C18B C23B C22B 121.1(14) . . ?
N5 C24 C26 114.3(8) . . ?
N5 C24 C25 111.1(8) . . ?
C26 C24 C25 113.8(9) . . ?
C26B C24B C25B 114.6(12) . . ?
C26B C24B N5B 114.6(11) . . ?
C25B C24B N5B 110.4(9) . . ?
C27 C26 C31 118.2(11) . . ?
C27 C26 C24 120.0(11) . . ?
C31 C26 C24 121.7(10) . . ?
C31B C26B C27B 121.9(19) . . ?
C31B C26B C24B 121(2) . . ?
C27B C26B C24B 117.0(19) . . ?
C26 C27 C28 120.5(14) . . ?
C28B C27B C26B 121(2) . . ?
C29 C28 C27 119.4(18) . . ?
C29B C28B C27B 117(2) . . ?
C30 C29 C28 121.8(19) . . ?
C28B C29B C30B 129(2) . . ?
C29 C30 C31 118.9(17) . . ?
C29B C30B C31B 115(2) . . ?
C30 C31 C26 121.0(14) . . ?
C26B C31B C30B 116(2) . . ?
C33 C32 P7 114.1(7) . . ?
C33B C32B P7B 116.7(8) . . ?
C38 C33 C34 119.1(11) . . ?
C38 C33 C32 120.7(11) . . ?
C34 C33 C32 120.1(10) . . ?
C38B C33B C34B 115.4(13) . . ?
C38B C33B C32B 124.9(14) . . ?
C34B C33B C32B 119.6(12) . . ?
C35 C34 C33 119.2(13) . . ?
C35B C34B C33B 123.0(18) . . ?
C36 C35 C34 122.2(14) . . ?
C36B C35B C34B 121(2) . . ?
C35 C36 C37 119.1(14) . . ?
C35B C36B C37B 120(2) . . ?
C36 C37 C38 119.7(13) . . ?
C38B C37B C36B 119(2) . . ?
C33 C38 C37 120.4(13) . . ?
C33B C38B C37B 122.4(18) . . ?
N50 C51 C52 179(3) . . ?
N60 C61 C62 177(3) . . ?
F4 B1 F1 103(2) . . ?
F4 B1 F2 103(2) . . ?
F1 B1 F2 112(2) . . ?
F4 B1 F3 109(2) . . ?
F1 B1 F3 118.2(17) . . ?
F2 B1 F3 110(2) . . ?
F8 B2 F6 114(2) . . ?
F8 B2 F7 101(2) . . ?
F6 B2 F7 98(2) . . ?
F8 B2 F5 111.0(18) . . ?
F6 B2 F5 121.3(19) . . ?
F7 B2 F5 108(2) . . ?
N43 Fe1 N40 82.9(4) . . ?
N43 Fe1 P7 94.0(3) . . ?
N40 Fe1 P7 89.6(3) . . ?
N43 Fe1 P3 86.6(3) . . ?
N40 Fe1 P3 164.0(3) . . ?
P7 Fe1 P3 79.12(10) . . ?
N43 Fe1 P7B 89.8(3) . . ?
N40 Fe1 P7B 93.5(3) . . ?
P7 Fe1 P7B 175.39(13) . . ?
P3 Fe1 P7B 98.49(11) . . ?
N43 Fe1 P3B 165.7(3) . . ?
N40 Fe1 P3B 88.6(3) . . ?
P7 Fe1 P3B 97.40(11) . . ?
P3 Fe1 P3B 103.99(11) . . ?
P7B Fe1 P3B 79.29(11) . . ?
C41 N40 Fe1 171.1(10) . . ?
C8 N1 C2 114.3(7) . . ?
C8 N1 C9 111.8(8) . . ?
C2 N1 C9 114.1(8) . . ?
C8B N1B C2B 115.3(8) . . ?
C8B N1B C9B 114.3(9) . . ?
C2B N1B C9B 110.4(8) . . ?
C4 N5 C6 112.6(8) . . ?
C4 N5 C24 114.0(7) . . ?
C6 N5 C24 109.1(7) . . ?
C6B N5B C4B 113.5(8) . . ?
C6B N5B C24B 108.5(8) . . ?
C4B N5B C24B 113.4(8) . . ?
C44 N43 Fe1 173.9(9) . . ?
C4 P3 C17 104.6(5) . . ?
C4 P3 C2 100.1(5) . . ?
C17 P3 C2 98.1(5) . . ?
C4 P3 Fe1 117.5(3) . . ?
C17 P3 Fe1 121.3(3) . . ?
C2 P3 Fe1 111.6(3) . . ?
C4B P3B C17B 103.9(5) . . ?
C4B P3B C2B 100.8(5) . . ?
C17B P3B C2B 98.1(5) . . ?
C4B P3B Fe1 117.9(4) . . ?
C17B P3B Fe1 122.2(4) . . ?
C2B P3B Fe1 110.3(4) . . ?
C8 P7 C32 102.0(5) . . ?
C8 P7 C6 99.0(5) . . ?
C32 P7 C6 105.2(5) . . ?
C8 P7 Fe1 113.4(3) . . ?
C32 P7 Fe1 117.7(4) . . ?
C6 P7 Fe1 117.0(3) . . ?
C8B P7B C6B 100.9(5) . . ?
C8B P7B C32B 101.7(5) . . ?
C6B P7B C32B 104.0(5) . . ?
C8B P7B Fe1 111.3(4) . . ?
C6B P7B Fe1 117.3(3) . . ?
C32B P7B Fe1 119.0(4) . . ?
 
_refine_diff_density_max    0.409
_refine_diff_density_min   -0.447
_refine_diff_density_rms    0.078

_shelx_res_file
;
TITL bnk20.res in P2(1)2(1)2(1)
    shelx.res
    created by SHELXL-2018/3 at 10:39:48 on 18-Apr-2020
CELL  0.71073  13.7178  20.4517  27.6591   90.000   90.000   90.000
ZERR     4.00   0.0014   0.0021   0.0027    0.000    0.000    0.000
LATT  -1
SYMM  1/2 - X, - Y, 1/2 + Z
SYMM  - X, 1/2 + Y, 1/2 - Z
SYMM  1/2 + X, 1/2 - Y, - Z
SFAC  C    H    B    F    FE   N    P
UNIT  304 368 8 32 4 32 16
MERG   2
OMIT    -2.00  54.00
OMIT     1   0   1
OMIT     0   1   3
OMIT    -1   1   2
OMIT     1   1   2
OMIT    -1   1   1
OMIT     0   0   2
OMIT     1   1   1
OMIT     0   2   1
OMIT     0   2   0
OMIT     0   1   1
OMIT     1   1   0
OMIT     0   1   2
OMIT     1   0   3
OMIT     3   2   1
OMIT     1   2   0
OMIT     3   3   0
OMIT     5  18  21
EADP C26B C27B C28B C29B C30B C31B
DFIX     1.300   0.020 B2 F5
DFIX     1.300   0.020 B2 F6
DFIX     1.300   0.020 B2 F7
DFIX     1.300   0.020 B2 F8
FMAP   2   53   53
PLAN   20
ACTA
BOND
LIST   4
L.S.  20
TEMP    23.00
WGHT    0.079400   10.317901
FVAR       0.21883
C44   1    0.432105    0.322956    0.661553    11.00000    0.06056    0.03334 =
         0.04985   -0.00511    0.00612    0.00480
C41   1    0.300982    0.292710    0.538036    11.00000    0.04080    0.06280 =
         0.05942   -0.01258    0.00394    0.00089
C42   1    0.299381    0.231196    0.510735    11.00000    0.10375    0.07494 =
         0.11898   -0.05661   -0.00986    0.01674
AFIX 137
H42A  2    0.234355    0.222829    0.499496    11.00000   -1.50000
H42B  2    0.320106    0.196019    0.531288    11.00000   -1.50000
H42C  2    0.342637    0.234499    0.483560    11.00000   -1.50000
AFIX   0
C4B   1    0.276504    0.563985    0.538370    11.00000    0.03714    0.03867 =
         0.05729    0.00440    0.00137   -0.00600
AFIX  23
H4B1  2    0.294079    0.574901    0.505373    11.00000   -1.20000
H4B2  2    0.219996    0.590027    0.546953    11.00000   -1.20000
AFIX   0
C45   1    0.496890    0.279344    0.687262    11.00000    0.09992    0.06659 =
         0.08143    0.01151   -0.04385    0.02752
AFIX 137
H45A  2    0.556848    0.301613    0.694279    11.00000   -1.50000
H45B  2    0.510112    0.241656    0.667638    11.00000   -1.50000
H45C  2    0.466719    0.265808    0.716936    11.00000   -1.50000
AFIX   0
C2    1    0.283910    0.433538    0.723006    11.00000    0.04110    0.04439 =
         0.03828   -0.00557   -0.00171    0.01172
AFIX  23
H2A   2    0.336144    0.401598    0.724006    11.00000   -1.20000
H2B   2    0.292569    0.462870    0.750228    11.00000   -1.20000
AFIX   0
C2B   1    0.290061    0.448379    0.481884    11.00000    0.04951    0.06119 =
         0.04076   -0.00277    0.00787    0.00835
AFIX  23
H2B1  2    0.278477    0.401713    0.479386    11.00000   -1.20000
H2B2  2    0.253448    0.469532    0.456280    11.00000   -1.20000
AFIX   0
C4    1    0.186066    0.533594    0.671292    11.00000    0.03638    0.03136 =
         0.05532   -0.01332   -0.00047    0.01181
AFIX  23
H4A   2    0.162479    0.531333    0.704311    11.00000   -1.20000
H4B   2    0.204897    0.578517    0.665023    11.00000   -1.20000
AFIX   0
C6    1    0.071426    0.447934    0.645710    11.00000    0.03362    0.03590 =
         0.03464   -0.00771   -0.00381   -0.00246
AFIX  23
H6A   2    0.015192    0.440748    0.625123    11.00000   -1.20000
H6B   2    0.050061    0.443167    0.678954    11.00000   -1.20000
AFIX   0
C6B   1    0.447284    0.546533    0.559955    11.00000    0.04310    0.04036 =
         0.05142    0.00243    0.00639   -0.00854
AFIX  23
H6B1  2    0.498495    0.564005    0.580398    11.00000   -1.20000
H6B2  2    0.465630    0.554924    0.526659    11.00000   -1.20000
AFIX   0
C8    1    0.174418    0.349429    0.693381    11.00000    0.03645    0.04685 =
         0.04894    0.01358   -0.00259   -0.01208
AFIX  23
H8A   2    0.115390    0.325781    0.701571    11.00000   -1.20000
H8B   2    0.228314    0.318736    0.693970    11.00000   -1.20000
AFIX   0
C8B   1    0.459547    0.428075    0.507250    11.00000    0.03480    0.05144 =
         0.05812   -0.01017    0.01059   -0.00328
AFIX  23
H8B1  2    0.526511    0.435905    0.497588    11.00000   -1.20000
H8B2  2    0.447858    0.381329    0.506006    11.00000   -1.20000
AFIX   0
C9    1    0.170409    0.376153    0.779041    11.00000    0.06717    0.07345 =
         0.03770   -0.01010    0.01255   -0.02659
AFIX  13
H9    2    0.102975    0.360338    0.778751    11.00000   -1.20000
AFIX   0
C9B   1    0.420039    0.451827    0.421929    11.00000    0.07349    0.08826 =
         0.03360   -0.00800    0.00876   -0.00716
AFIX  13
H9B   2    0.376332    0.479720    0.402952    11.00000   -1.20000
AFIX   0
C10   1    0.172204    0.433173    0.814329    11.00000    0.12978    0.11447 =
         0.05424   -0.01871    0.02802   -0.02195
AFIX  33
H10A  2    0.131520    0.467744    0.802325    11.00000   -1.50000
H10B  2    0.148396    0.418945    0.845225    11.00000   -1.50000
H10C  2    0.237829    0.448822    0.817712    11.00000   -1.50000
AFIX   0
C10B  1    0.405348    0.382611    0.405227    11.00000    0.11091    0.13500 =
         0.06643   -0.04835    0.03255   -0.03024
AFIX  33
H10D  2    0.422561    0.379164    0.371682    11.00000   -1.50000
H10E  2    0.445863    0.353881    0.423925    11.00000   -1.50000
H10F  2    0.338235    0.370567    0.409403    11.00000   -1.50000
AFIX   0
C11   1    0.231895    0.318701    0.794092    11.00000    0.09595    0.06102 =
         0.04589    0.00882   -0.00102   -0.01924
C11B  1    0.523431    0.476720    0.414343    11.00000    0.06401    0.10178 =
         0.04347    0.02200    0.01266   -0.00112
C12   1    0.192520    0.256031    0.792530    11.00000    0.13813    0.07916 =
         0.08311    0.02293   -0.04221   -0.05194
AFIX  43
H12   2    0.128241    0.250166    0.782762    11.00000   -1.20000
AFIX   0
C12B  1    0.541649    0.541912    0.415747    11.00000    0.07532    0.12193 =
         0.08273    0.01563    0.01048   -0.00559
AFIX  43
H12B  2    0.488988    0.569980    0.419953    11.00000   -1.20000
AFIX   0
C13   1    0.248638    0.201956    0.805489    11.00000    0.26980    0.04252 =
         0.12318    0.03025   -0.08208   -0.03032
AFIX  43
H13   2    0.220578    0.160562    0.805663    11.00000   -1.20000
AFIX   0
C13B  1    0.633088    0.569287    0.411350    11.00000    0.08066    0.14659 =
         0.13888    0.01367    0.01129   -0.04509
AFIX  43
H13B  2    0.643045    0.614184    0.413370    11.00000   -1.20000
AFIX   0
C14   1    0.344125    0.209132    0.817896    11.00000    0.18612    0.11334 =
         0.13613    0.04305   -0.06322   -0.01492
AFIX  43
H14   2    0.381079    0.172433    0.825531    11.00000   -1.20000
AFIX   0
C14B  1    0.708096    0.526669    0.403864    11.00000    0.08475    0.19193 =
         0.07697    0.00537    0.01862   -0.05065
AFIX  43
H14B  2    0.770202    0.543611    0.398879    11.00000   -1.20000
AFIX   0
C15   1    0.386229    0.269657    0.819250    11.00000    0.11685    0.11766 =
         0.12188    0.05105   -0.04920   -0.01219
AFIX  43
H15   2    0.451738    0.274432    0.827155    11.00000   -1.20000
AFIX   0
C15B  1    0.696772    0.462084    0.403342    11.00000    0.06570    0.20203 =
         0.07972   -0.00490    0.02555    0.00844
AFIX  43
H15B  2    0.750407    0.434605    0.400159    11.00000   -1.20000
AFIX   0
C16   1    0.328721    0.324394    0.808489    11.00000    0.09583    0.08657 =
         0.08664    0.03138   -0.02917   -0.01833
AFIX  43
H16   2    0.356142    0.365837    0.811051    11.00000   -1.20000
AFIX   0
C16B  1    0.601914    0.435975    0.407706    11.00000    0.08750    0.14995 =
         0.05389   -0.02260    0.02080   -0.00137
AFIX  43
H16B  2    0.592514    0.390995    0.406080    11.00000   -1.20000
AFIX   0
C17   1    0.396614    0.534829    0.683751    11.00000    0.04022    0.05126 =
         0.04725   -0.00876    0.00128   -0.00577
AFIX  23
H17A  2    0.452557    0.507359    0.690644    11.00000   -1.20000
H17B  2    0.413518    0.562208    0.656369    11.00000   -1.20000
AFIX   0
C17B  1    0.111928    0.477019    0.525727    11.00000    0.03786    0.05777 =
         0.05017    0.00991   -0.00661    0.00063
AFIX  23
H17C  2    0.092722    0.431776    0.521250    11.00000   -1.20000
H17D  2    0.077131    0.492987    0.553881    11.00000   -1.20000
AFIX   0
C18   1    0.378941    0.579002    0.727350    11.00000    0.04152    0.03270 =
         0.05703    0.00819   -0.00685   -0.00518
C18B  1    0.075137    0.514546    0.482914    11.00000    0.03893    0.05422 =
         0.05285    0.00450   -0.00273    0.00541
C19   1    0.392054    0.557015    0.773364    11.00000    0.05998    0.04262 =
         0.05519   -0.01363   -0.01465   -0.00476
AFIX  43
H19   2    0.417873    0.515587    0.778674    11.00000   -1.20000
AFIX   0
C19B  1    0.055195    0.581498    0.487186    11.00000    0.07939    0.07398 =
         0.07905    0.00994   -0.03486    0.00765
AFIX  43
H19B  2    0.067372    0.602607    0.516349    11.00000   -1.20000
AFIX   0
C20   1    0.366965    0.596311    0.812394    11.00000    0.06824    0.08064 =
         0.05022   -0.00875   -0.00759   -0.00930
AFIX  43
H20   2    0.374613    0.580651    0.843732    11.00000   -1.20000
AFIX   0
C20B  1    0.018237    0.616213    0.449299    11.00000    0.08998    0.07161 =
         0.12906    0.01239   -0.03535    0.01830
AFIX  43
H20B  2    0.004997    0.660558    0.452803    11.00000   -1.20000
AFIX   0
C21   1    0.330541    0.658824    0.804891    11.00000    0.05963    0.06707 =
         0.07901   -0.02097    0.00380    0.00522
AFIX  43
H21   2    0.312766    0.685116    0.830869    11.00000   -1.20000
AFIX   0
C21B  1    0.000830    0.586098    0.406589    11.00000    0.07464    0.11149 =
         0.08376    0.02733   -0.01165    0.01608
AFIX  43
H21B  2   -0.023516    0.610227    0.380773    11.00000   -1.20000
AFIX   0
C22   1    0.321253    0.681197    0.757733    11.00000    0.07963    0.04853 =
         0.08642   -0.00318   -0.00522    0.00569
AFIX  43
H22   2    0.300509    0.723847    0.752242    11.00000   -1.20000
AFIX   0
C22B  1    0.018183    0.521822    0.400882    11.00000    0.10007    0.12759 =
         0.05022   -0.01493   -0.01825    0.02111
AFIX  43
H22B  2    0.006476    0.501751    0.371275    11.00000   -1.20000
AFIX   0
C23   1    0.342038    0.641691    0.719199    11.00000    0.06272    0.04975 =
         0.05348   -0.00853   -0.00549   -0.00390
AFIX  43
H23   2    0.331684    0.656449    0.687813    11.00000   -1.20000
AFIX   0
C23B  1    0.053938    0.485464    0.439799    11.00000    0.07532    0.08527 =
         0.06107   -0.00464   -0.01501    0.02017
AFIX  43
H23B  2    0.063440    0.440697    0.436248    11.00000   -1.20000
AFIX   0
C24   1    0.021128    0.561240    0.640885    11.00000    0.03461    0.04583 =
         0.05324    0.00066    0.00270    0.00298
AFIX  13
H24   2   -0.025237    0.545063    0.616730    11.00000   -1.20000
AFIX   0
C24B  1    0.379361    0.654653    0.570149    11.00000    0.05354    0.03708 =
         0.07494   -0.00236    0.00395   -0.00338
AFIX  13
H24B  2    0.428808    0.660956    0.595294    11.00000   -1.20000
AFIX   0
C25   1    0.048948    0.629253    0.624385    11.00000    0.06066    0.04620 =
         0.07497    0.01266    0.01835    0.01432
AFIX  33
H25A  2   -0.006951    0.657382    0.626244    11.00000   -1.50000
H25B  2    0.099665    0.646013    0.644840    11.00000   -1.50000
H25C  2    0.071783    0.627521    0.591602    11.00000   -1.50000
AFIX   0
C25B  1    0.291165    0.693111    0.586995    11.00000    0.07630    0.03213 =
         0.10482   -0.00414    0.00128    0.00862
AFIX  33
H25D  2    0.266402    0.674244    0.616307    11.00000   -1.50000
H25E  2    0.309663    0.737689    0.592828    11.00000   -1.50000
H25F  2    0.241596    0.691748    0.562515    11.00000   -1.50000
AFIX   0
C26   1   -0.032487    0.559857    0.688022    11.00000    0.03850    0.04078 =
         0.05355   -0.00436    0.01113    0.01247
C26B  1    0.424824    0.679487    0.524460    11.00000    0.16592    0.06734 =
         0.14292    0.02944    0.05558   -0.00187
C27   1   -0.116972    0.524483    0.692291    11.00000    0.04787    0.05525 =
         0.09584    0.00042    0.02109    0.00983
AFIX  43
H27   2   -0.140727    0.501373    0.665838    11.00000   -1.20000
AFIX   0
C27B  1    0.529472    0.687093    0.524240    11.00000    0.16592    0.06734 =
         0.14292    0.02944    0.05558   -0.00187
AFIX  43
H27B  2    0.564940    0.676666    0.551839    11.00000   -1.20000
AFIX   0
C28   1   -0.166945    0.522937    0.735525    11.00000    0.08133    0.08816 =
         0.14723    0.03913    0.05674    0.01580
AFIX  43
H28   2   -0.223869    0.498553    0.738429    11.00000   -1.20000
AFIX   0
C28B  1    0.577307    0.709401    0.484069    11.00000    0.16592    0.06734 =
         0.14292    0.02944    0.05558   -0.00187
AFIX  43
H28B  2    0.644469    0.715598    0.483928    11.00000   -1.20000
AFIX   0
C29   1   -0.132222    0.557399    0.773876    11.00000    0.14978    0.13334 =
         0.10862    0.03576    0.05940    0.04963
AFIX  43
H29   2   -0.165606    0.555665    0.803113    11.00000   -1.20000
AFIX   0
C29B  1    0.523686    0.721677    0.445615    11.00000    0.16592    0.06734 =
         0.14292    0.02944    0.05558   -0.00187
AFIX  43
H29B  2    0.557834    0.735299    0.418370    11.00000   -1.20000
AFIX   0
C30   1   -0.050805    0.593985    0.770701    11.00000    0.10781    0.11746 =
         0.06528   -0.01718    0.00008    0.04253
AFIX  43
H30   2   -0.027490    0.616532    0.797513    11.00000   -1.20000
AFIX   0
C30B  1    0.423623    0.717136    0.440088    11.00000    0.16592    0.06734 =
         0.14292    0.02944    0.05558   -0.00187
AFIX  43
H30B  2    0.392269    0.727598    0.411298    11.00000   -1.20000
AFIX   0
C31   1   -0.002844    0.597416    0.727214    11.00000    0.06262    0.08017 =
         0.05200   -0.01181    0.00780    0.02395
AFIX  43
H31   2    0.050295    0.625305    0.723936    11.00000   -1.20000
AFIX   0
C31B  1    0.368918    0.693785    0.484577    11.00000    0.16592    0.06734 =
         0.14292    0.02944    0.05558   -0.00187
AFIX  43
H31B  2    0.301440    0.689403    0.484836    11.00000   -1.20000
AFIX   0
C32   1    0.095428    0.319483    0.600993    11.00000    0.03944    0.03492 =
         0.06135   -0.00560    0.00143   -0.00927
AFIX  23
H32A  2    0.091483    0.330804    0.566993    11.00000   -1.20000
H32B  2    0.131779    0.278947    0.603538    11.00000   -1.20000
AFIX   0
C32B  1    0.560431    0.436834    0.597500    11.00000    0.04251    0.05418 =
         0.05649   -0.00179   -0.00857    0.01079
AFIX  23
H32C  2    0.554974    0.444653    0.631984    11.00000   -1.20000
H32D  2    0.572027    0.390428    0.593096    11.00000   -1.20000
AFIX   0
C33   1   -0.007357    0.308212    0.620126    11.00000    0.04569    0.03768 =
         0.06369   -0.01036   -0.00664   -0.00399
C33B  1    0.645619    0.472146    0.579769    11.00000    0.03854    0.07415 =
         0.06067    0.01236   -0.00887    0.00241
C34   1   -0.022621    0.266289    0.658508    11.00000    0.05315    0.04663 =
         0.07592    0.01146   -0.00200   -0.01405
AFIX  43
H34   2    0.028361    0.241212    0.670648    11.00000   -1.20000
AFIX   0
C34B  1    0.673838    0.529575    0.602128    11.00000    0.04869    0.10275 =
         0.10481    0.01795   -0.00863   -0.00571
AFIX  43
H34B  2    0.638147    0.544129    0.628612    11.00000   -1.20000
AFIX   0
C35   1   -0.113177    0.262105    0.678360    11.00000    0.07399    0.07822 =
         0.11046    0.02345    0.01890   -0.01982
AFIX  43
H35   2   -0.123314    0.233355    0.703920    11.00000   -1.20000
AFIX   0
C35B  1    0.752855    0.566461    0.586904    11.00000    0.07519    0.14894 =
         0.16832    0.07810   -0.05994   -0.04136
AFIX  43
H35B  2    0.770762    0.603614    0.604137    11.00000   -1.20000
AFIX   0
C36   1   -0.189256    0.298488    0.662116    11.00000    0.05349    0.08865 =
         0.13082    0.01410    0.02874   -0.02060
AFIX  43
H36   2   -0.248925    0.297435    0.678058    11.00000   -1.20000
AFIX   0
C36B  1    0.803212    0.549226    0.547933    11.00000    0.07903    0.28109 =
         0.12285    0.09905   -0.03031   -0.05380
AFIX  43
H36B  2    0.853485    0.575669    0.536682    11.00000   -1.20000
AFIX   0
C37   1   -0.176958    0.336605    0.622091    11.00000    0.04148    0.05770 =
         0.15822   -0.00528   -0.01533   -0.00446
AFIX  43
H37   2   -0.229907    0.358372    0.608605    11.00000   -1.20000
AFIX   0
C37B  1    0.780132    0.490916    0.523847    11.00000    0.03658    0.30656 =
         0.07395    0.04939    0.00800   -0.00382
AFIX  43
H37B  2    0.816757    0.477106    0.497458    11.00000   -1.20000
AFIX   0
C38   1   -0.085225    0.342729    0.601637    11.00000    0.06017    0.05719 =
         0.07535    0.00430   -0.01167   -0.01128
AFIX  43
H38   2   -0.076116    0.370288    0.575276    11.00000   -1.20000
AFIX   0
C38B  1    0.700952    0.453872    0.540249    11.00000    0.04650    0.16048 =
         0.07108    0.01180    0.00764    0.01221
AFIX  43
H38B  2    0.684991    0.415559    0.523960    11.00000   -1.20000
AFIX   0
C51   1    0.696930    0.664427    0.834439    11.00000    0.09463    0.06897 =
         0.18218    0.01032    0.02945    0.01129
C52   1    0.623424    0.619627    0.812671    11.00000    0.09082    0.08398 =
         0.44758   -0.04827   -0.03651   -0.01097
AFIX 137
H52A  2    0.568865    0.615351    0.834176    11.00000   -1.50000
H52B  2    0.652346    0.577467    0.807464    11.00000   -1.50000
H52C  2    0.601686    0.637189    0.782342    11.00000   -1.50000
AFIX   0
C61   1   -0.122074    0.315234    0.803845    11.00000    0.18501    0.12762 =
         0.12131    0.00547   -0.04481    0.05054
C62   1   -0.126405    0.378704    0.782894    11.00000    0.13080    0.12638 =
         0.17292    0.02235   -0.03401    0.05088
AFIX 137
H62A  2   -0.077440    0.406034    0.797265    11.00000   -1.50000
H62B  2   -0.189616    0.397333    0.788559    11.00000   -1.50000
H62C  2   -0.115082    0.375570    0.748721    11.00000   -1.50000
AFIX   0
B1    3    0.598320    0.414342    0.764365    11.00000    0.03689    0.12816 =
         0.12409   -0.05888    0.00633   -0.00260
B2    3    0.067248    0.285155    0.443020    11.00000    0.18344    0.13330 =
         0.10989    0.04830   -0.07909   -0.10495
F1    4    0.507002    0.408127    0.764527    11.00000    0.05770    0.13995 =
         0.40746   -0.04509   -0.01251   -0.01859
F2    4    0.641838    0.359605    0.766442    11.00000    0.19219    0.17975 =
         0.51878   -0.17777   -0.17777    0.10759
F3    4    0.637729    0.455655    0.794854    11.00000    0.13041    0.15740 =
         0.12188   -0.04645    0.01882   -0.04628
F4    4    0.616004    0.433482    0.721913    11.00000    0.29381    0.57992 =
         0.10210    0.00001    0.01319   -0.20440
FE1   5    0.304286    0.416474    0.601227    11.00000    0.03504    0.03099 =
         0.03885   -0.00151    0.00128    0.00166
N40   6    0.302455    0.340836    0.557731    11.00000    0.04112    0.04446 =
         0.04714   -0.00818    0.00864    0.00623
N1    6    0.190943    0.399631    0.728322    11.00000    0.03917    0.03799 =
         0.04226   -0.00268    0.00859   -0.00845
N1B   6    0.394561    0.460840    0.474037    11.00000    0.04462    0.06522 =
         0.03216    0.00632    0.01036    0.00051
N5    6    0.105984    0.516088    0.638529    11.00000    0.03487    0.03187 =
         0.04528   -0.00552   -0.00263    0.00052
N5B   6    0.357324    0.581953    0.570215    11.00000    0.03848    0.03339 =
         0.05162    0.00622   -0.00127   -0.00106
N43   6    0.381580    0.358496    0.641382    11.00000    0.03721    0.03602 =
         0.04979    0.00351    0.00298    0.00549
N50   6    0.750440    0.697858    0.850817    11.00000    0.14341    0.09111 =
         0.24707   -0.03638   -0.01429   -0.03699
N60   6   -0.119235    0.264896    0.818141    11.00000    0.38915    0.13816 =
         0.24181    0.06241   -0.06752    0.06872
P3    7    0.294194    0.481568    0.665846    11.00000    0.03569    0.03435 =
         0.04082   -0.00400    0.00193   -0.00179
P3B   7    0.242803    0.477274    0.540846    11.00000    0.03671    0.03980 =
         0.04027   -0.00039    0.00161   -0.00117
P7    7    0.162608    0.383908    0.632755    11.00000    0.03604    0.03176 =
         0.04030   -0.00260    0.00158   -0.00309
P7B   7    0.441424    0.457269    0.569084    11.00000    0.03512    0.04147 =
         0.04351    0.00040    0.00301    0.00219
F5    4   -0.004004    0.304931    0.416740    11.00000    0.15290    0.25826 =
         0.13380   -0.02166   -0.06145    0.00855
F6    4    0.146713    0.314251    0.443230    11.00000    0.15084    0.18005 =
         0.51577    0.08813   -0.10568   -0.07519
F7    4    0.045125    0.294354    0.486893    11.00000    0.27196    0.78996 =
         0.07319   -0.07112   -0.01763    0.02935
F8    4    0.074423    0.225008    0.441785    11.00000    0.36133    0.09615 =
         0.56994   -0.02389   -0.24553   -0.03516
HKLF    4


REM  bnk20.res in P2(1)2(1)2(1)
REM wR2 = 0.2081, GooF = S = 1.007, Restrained GooF = 1.007 for all data
REM R1 = 0.0791 for 7289 Fo > 4sig(Fo) and 0.2051 for all 14690 data
REM 866 parameters refined using 4 restraints

END

WGHT      0.0727     11.6746

REM Highest difference peak  0.409,  deepest hole -0.447,  1-sigma level  0.078
Q1    1   0.1008  0.3199  0.4799  11.00000  0.05    0.41
Q2    1   0.3415  0.7111  0.4304  11.00000  0.05    0.35
Q3    1   0.6147  0.5077  0.7395  11.00000  0.05    0.33
Q4    1   0.2995  0.4158  0.5222  11.00000  0.05    0.31
Q5    1   0.3196  0.4216  0.6793  11.00000  0.05    0.30
Q6    1   0.2223  0.4818  0.6174  11.00000  0.05    0.30
Q7    1   0.4208  0.4805  0.3601  11.00000  0.05    0.29
Q8    1   0.6623  0.3855  0.7343  11.00000  0.05    0.29
Q9    1   0.1250  0.4829  0.5974  11.00000  0.05    0.29
Q10   1   0.4401  0.4483  0.6385  11.00000  0.05    0.28
Q11   1   0.5513  0.4179  0.6799  11.00000  0.05    0.28
Q12   1   0.1459  0.2584  0.4131  11.00000  0.05    0.28
Q13   1   0.5349  0.5617  0.6397  11.00000  0.05    0.28
Q14   1   0.1980  0.7425  0.5857  11.00000  0.05    0.27
Q15   1   0.3791  0.4804  0.6180  11.00000  0.05    0.27
Q16   1   0.4021  0.4408  0.3416  11.00000  0.05    0.27
Q17   1   0.5636  0.3608  0.8020  11.00000  0.05    0.27
Q18   1   0.2005  0.7196  0.7599  11.00000  0.05    0.27
Q19   1   0.5966  0.4472  0.6606  11.00000  0.05    0.26
Q20   1   0.5555  0.4244  0.7190  11.00000  0.05    0.26
;
_shelx_res_checksum   18802

_shelx_hkl_file
;
   1   0   0    0.00    0.80
   1   0   0   -0.20    0.50
  -1   0   0    0.80    1.20
  -1   0   0    0.70    1.50
  -1   0   0   -0.30    0.90
   1   0   0   -0.20    0.60
  -2   0   0   26.20    4.70
  -2   0   0   38.70    7.40
  -2   0   0   20.00    5.40
   3   0   0    4.50    5.00
  -3   0   0    0.60    5.20
  -3   0   0   17.90   10.10
   3   0   0    2.10    6.30
  -3   0   0    0.70    6.40
   3   0   0    3.20    4.10
  -4   0   0  452.95   27.80
   4   0   0  381.96   23.70
   4   0   0  465.65   27.70
  -4   0   0  506.05   25.00
   4   0   0  379.46   24.00
  -5   0   0   -6.50    8.20
   5   0   0    0.00    9.00
  -5   0   0   -0.20    7.10
   5   0   0   -4.30    7.40
   5   0   0   -4.90   13.20
   6   0   0  453.25   33.70
   6   0   0  440.56   31.80
   6   0   0  450.55   28.40
  -6   0   0  405.86   30.50
  -7   0   0   -8.10   10.50
   7   0   0   -9.70   16.90
   7   0   0    4.40   11.30
  -7   0   0    2.90   11.60
   7   0   0    4.70    9.80
   8   0   0  286.47   27.50
  -8   0   0  292.27   25.80
  -8   0   0  259.67   28.40
   8   0   0  255.57   30.80
   8   0   0  309.17   26.40
   9   0   0   36.00   22.30
   9   0   0   24.40   14.90
   9   0   0   30.40   17.00
 -10   0   0  243.48   20.30
  10   0   0  255.17   27.50
 -10   0   0  271.27   19.90
  10   0   0  215.88   28.50
  10   0   0  258.27   35.90
 -11   0   0   -0.30   10.40
  11   0   0  -12.20   16.60
  11   0   0   -5.70   14.70
 -11   0   0   -4.50    9.90
  11   0   0   -1.70   23.00
  12   0   0   46.80   21.00
 -12   0   0   31.20   13.20
  12   0   0    6.00   27.30
  12   0   0   33.10   22.10
 -13   0   0  -22.80   11.30
  13   0   0   11.30   21.40
  13   0   0    4.80   19.30
  13   0   0    5.70   28.00
  14   0   0   54.99   32.80
  14   0   0   52.49   24.70
  14   0   0   37.60   23.60
  15   0   0   35.30   24.80
  15   0   0  -11.00   21.20
 -15   0   0   -4.60   14.50
  16   0   0   28.30   26.00
 -16   0   0   43.60   18.20
  16   0   0   51.49   29.80
   0   1   0    0.10    0.60
   0  -1   0    0.10    0.60
   0  -1   0   -0.30    0.40
   0  -1   0   -0.50    0.50
   0   1   0    0.30    0.60
   0   1   0    0.10    0.40
   1   1   0   -0.70    0.70
  -1  -1   0   -0.50    1.00
  -1  -1   0   -0.50    0.80
   1  -1   0    0.40    0.70
  -1   1   0   -1.00    0.60
   1  -1   0   -1.20    1.10
   1   1   0   -0.90    1.00
   1  -1   0   -0.80    0.60
   1   1   0   -0.60    0.90
  -2  -1   0   89.39    7.00
   3   1   0  245.38   14.20
   3   1   0  223.78   14.10
   3  -1   0  188.58   14.90
   3  -1   0  198.08   13.40
   3   1   0  199.58   15.20
   3  -1   0  178.58   15.80
   3   1   0  206.78   15.80
  -4  -1   0   40.80    8.90
  -4   1   0   49.40   10.40
  -4   1   0   44.40    6.70
  -4   1   0   60.49    9.80
   4   1   0   42.10   10.80
  -4  -1   0   48.00    8.40
   4   1   0   57.49   13.80
  -4  -1   0   44.80   10.50
   4  -1   0   36.20    9.00
  -4  -1   0   54.49    7.00
   4   1   0   36.70    9.90
  -4  -1   0   30.40    9.10
   4  -1   0   42.60   10.50
   4  -1   0   51.89   13.60
   4   1   0   33.00    8.00
   4   1   0   41.90    8.70
   5   1   0  376.36   25.80
   5   1   0  405.36   30.50
   5  -1   0  414.06   30.90
   5  -1   0  480.05   29.60
  -5  -1   0  418.16   28.40
   5  -1   0  380.46   24.90
  -5   1   0  404.46   28.20
   5   1   0  465.05   29.50
  -5  -1   0  407.86   24.70
   5   1   0  411.26   24.80
   5   1   0  459.45   25.80
  -5   1   0  388.36   18.40
  -5  -1   0  401.96   24.70
  -5  -1   0  424.36   23.60
  -5  -1   0  386.66   24.80
  -5   1   0  411.06   24.80
  -6  -1   0  407.16   22.10
  -6   1   0  350.66   28.00
   6  -1   0  410.46   26.70
  -6   1   0  356.26   17.20
  -6  -1   0  345.67   28.50
   6  -1   0  374.56   31.20
   6   1   0  368.06   25.60
   6   1   0  354.16   30.50
   6  -1   0  367.16   28.70
  -6  -1   0  376.56   24.20
  -6  -1   0  371.26   22.60
  -6  -1   0  381.06   23.90
  -6   1   0  412.76   27.70
   6   1   0  362.46   28.80
   6   1   0  372.46   24.10
   6   1   0  381.46   25.80
  -7  -1   0   73.79   10.00
   7  -1   0   60.49   14.00
  -7   1   0   88.89   15.60
   7  -1   0   35.70   18.50
   7  -1   0   67.59   16.40
  -7  -1   0   44.20    9.80
  -7  -1   0   41.10   14.80
   7   1   0   51.09   19.90
   7   1   0   59.19   15.50
   7   1   0   62.49   15.00
   7   1   0   62.39   13.90
  -7   1   0   49.50   15.30
   7   1   0   61.69   11.90
   8   1   0   77.89   18.60
   8   1   0   57.49   16.50
  -8  -1   0   78.49   16.20
  -8  -1   0   55.99   12.40
  -8  -1   0  104.69   12.40
   8  -1   0   61.99   22.80
  -8  -1   0   96.69   20.00
   8  -1   0   47.20   15.90
   8   1   0   84.09   13.30
   8   1   0   87.99   24.10
  -8   1   0   63.39   18.00
  -8   1   0   84.29   17.30
   8   1   0   64.49   17.30
   8  -1   0   65.69   18.10
   9   1   0  306.17   28.00
  -9  -1   0  329.87   22.70
   9  -1   0  319.57   34.80
   9   1   0  293.87   22.60
   9   1   0  310.67   31.20
   9  -1   0  294.57   30.60
   9   1   0  324.57   34.80
  -9  -1   0  286.67   23.20
   9  -1   0  271.57   27.30
  10   1   0   22.00   15.90
  10   1   0   34.50   23.00
  10  -1   0   31.40   15.20
 -10  -1   0    9.00   11.00
  10  -1   0   24.20   23.60
  10  -1   0   13.00   16.60
 -10  -1   0    9.10   11.60
  10   1   0   15.20   17.60
  11  -1   0    7.20   15.90
  11   1   0   -2.80   17.30
  11   1   0  -33.30   20.90
 -11  -1   0   -4.80   11.10
  11  -1   0    6.90   24.20
  11  -1   0    5.20   17.70
 -11  -1   0   -6.00   10.80
  11   1   0   21.30   17.80
  12   1   0   58.39   22.40
 -12  -1   0   27.50   14.90
  12   1   0   13.00   27.80
 -12   1   0   41.20   12.70
  12   1   0   37.20   22.60
  12  -1   0   21.90   28.30
 -12   1   0   43.50   12.70
  12  -1   0   68.69   22.00
  12  -1   0   61.19   24.30
  13  -1   0   29.80   22.50
  13  -1   0   31.30   28.40
  13   1   0   46.50   30.40
 -13  -1   0    5.70   13.90
  13   1   0   43.90   22.60
  13  -1   0   15.90   19.50
 -13   1   0   23.90   12.90
  13   1   0    7.40   21.70
 -14  -1   0   42.60   17.70
  14   1   0   36.90   30.10
 -14   1   0   48.00   15.60
  14   1   0   64.79   25.90
  14  -1   0   54.49   26.20
  14  -1   0   87.99   27.40
  14   1   0   62.59   25.80
 -15  -1   0   10.00   16.90
  15  -1   0   32.50   26.10
  15   1   0   64.19   28.10
 -15   1   0   11.80   15.00
  15  -1   0   24.80   25.90
  15   1   0   38.10   25.20
  16   1   0   15.80   23.50
  16   1   0   46.40   29.30
 -16  -1   0   -4.80   16.10
 -16   1   0   16.10   16.70
  16  -1   0    9.30   26.60
  16  -1   0   -9.10   21.50
   0   2   0   -0.60    1.20
   0  -2   0   -1.10    1.50
   0   2   0    4.60    2.40
   0   2   0   -3.00    1.70
   0  -2   0   -1.20    1.20
  -1  -2   0    2.30    2.80
  -1   2   0    1.40    1.40
  -1   2   0   10.30    3.40
  -1   2   0    1.40    1.00
  -1  -2   0    6.40    4.30
   1  -2   0    1.30    0.80
   1   2   0   15.30    3.90
  -1   2   0   11.60    3.70
  -1  -2   0   10.00    4.20
   1   2   0   -1.70    2.20
  -1   2   0    4.80    3.20
  -1   2   0    1.70    1.50
   1   2   0    0.70    1.80
  -1   2   0   16.20    4.10
   2   2   0  109.79    9.40
   3  -2   0 2099.69   99.59
   3   2   0 2059.39   90.79
  -3  -2   0 2197.58  103.49
   3   2   0 1978.10  103.49
  -3   2   0 2339.27  104.39
   3   2   0 2247.58  103.89
   3  -2   0 2062.19   91.19
  -3   2   0 2328.87   99.99
  -3   2   0 2319.67   91.59
   3   2   0 2158.68   78.09
  -3  -2   0 2047.80  105.69
  -3  -2   0 2270.47  103.89
   3   2   0 2143.19   99.69
   3   2   0 2104.59  103.59
  -4   2   0    6.30    8.10
  -4   2   0   16.80    8.50
  -4  -2   0    1.30    7.80
   4  -2   0   -5.60   11.80
   4   2   0   -4.50   12.00
   4   2   0    0.20   11.90
  -4  -2   0   11.40    8.40
  -4  -2   0    6.60    7.00
   4   2   0    3.10    6.00
   4   2   0  -12.40   10.70
  -4  -2   0   10.50    6.90
   4   2   0    8.70    8.00
   4  -2   0    0.70    6.50
  -4  -2   0    7.30    9.60
  -4  -2   0    3.20    8.60
   4  -2   0    9.70    7.90
  -4   2   0    8.60    7.10
   4   2   0    9.40    7.90
  -5  -2   0  347.67   22.80
   5   2   0  336.57   26.30
  -5   2   0  349.77   23.80
  -5   2   0  340.57   26.00
   5   2   0  394.16   26.50
  -5   2   0  375.06   24.50
  -5  -2   0  341.57   26.40
   5   2   0  375.96   24.50
  -5   2   0  369.96   18.70
  -5  -2   0  359.16   24.80
   5  -2   0  384.66   29.00
  -5  -2   0  394.76   23.40
   5  -2   0  355.76   23.90
   5  -2   0  418.76   27.40
   5   2   0  379.96   24.10
  -5  -2   0  384.16   24.80
  -5  -2   0  354.56   24.20
   5   2   0  386.36   29.10
   6   2   0  257.17   26.40
  -6   2   0  216.18   22.40
   6   2   0  243.88   20.20
   6   2   0  234.08   22.80
  -6  -2   0  222.98   20.00
   6  -2   0  267.57   23.30
   6  -2   0  242.68   20.20
   6   2   0  242.48   19.80
  -6   2   0  177.18   20.60
  -6   2   0  209.58   14.50
  -6  -2   0  259.57   18.40
  -6  -2   0  210.38   20.00
  -6  -2   0  243.58   23.50
  -6  -2   0  244.08   19.50
   6  -2   0  283.77   26.80
   6   2   0  287.17   22.80
   7  -2   0  431.46   35.60
  -7  -2   0  433.56   29.40
  -7   2   0  434.66   30.10
   7   2   0  448.66   36.30
   7   2   0  442.86   29.20
   7   2   0  429.06   31.80
  -7   2   0  444.96   33.90
   7   2   0  452.55   34.10
   7   2   0  474.15   30.70
  -7   2   0  475.75   21.70
  -7  -2   0  444.46   29.90
  -7  -2   0  479.45   28.20
  -7  -2   0  450.15   29.10
  -7  -2   0  421.46   33.50
   7  -2   0  448.26   30.50
   7  -2   0  458.35   34.10
  -8   2   0   35.30   16.70
  -8  -2   0   65.79   13.90
   8   2   0   66.59   13.90
   8  -2   0   50.49   15.10
  -8   2   0   48.70    9.00
  -8  -2   0   46.10   14.80
  -8  -2   0   19.60   12.40
  -8   2   0   31.00   14.50
  -8  -2   0   57.99   12.40
   8   2   0   76.39   18.30
   8   2   0   29.10   22.10
   8  -2   0   64.69   17.50
   8  -2   0   54.89   21.90
  -8  -2   0   52.19   17.70
   8   2   0   52.69   15.30
   9  -2   0  103.29   21.20
   9   2   0   84.09   21.50
   9   2   0   96.99   26.40
   9  -2   0   89.89   19.30
   9   2   0  129.89   20.30
  -9  -2   0   68.39   14.30
   9   2   0  106.39   15.70
   9  -2   0   90.19   26.40
  10  -2   0   -1.50   13.30
  10   2   0  -11.40   13.40
  10  -2   0   -0.90   22.60
 -10  -2   0  -13.50   11.20
  10   2   0   -6.30   12.70
  10   2   0  -31.00   21.20
  10   2   0  -10.30   10.40
 -10  -2   0   -7.20   11.00
  10  -2   0   -8.70   14.70
 -11  -2   0   -3.10   11.70
  11   2   0    2.50   11.40
  11  -2   0   16.50   16.70
  11  -2   0   -2.80   23.20
  11  -2   0   19.70   19.40
  11   2   0   -1.60   17.60
 -11  -2   0   -5.20   11.70
  11   2   0  -18.90   14.00
  11   2   0  -14.50   23.40
 -12  -2   0   49.20   17.00
  12  -2   0   72.69   30.60
  12   2   0   84.79   24.10
  12   2   0   87.79   26.10
  12  -2   0   47.70   21.20
  12   2   0   40.30   29.30
  12  -2   0   68.69   24.30
  13  -2   0   82.49   26.90
 -13  -2   0  103.09   20.40
  13  -2   0   70.99   24.30
  13   2   0   54.99   33.40
  13   2   0   63.99   26.10
 -13   2   0   80.19   14.60
  13   2   0   75.69   27.30
 -14   2   0   -9.00   10.80
  14   2   0  -13.40   30.30
 -14  -2   0  -16.90   14.90
  14   2   0    7.60   22.60
  14  -2   0    8.40   23.70
  14  -2   0  -18.00   18.70
  14   2   0    7.30   21.50
 -15  -2   0   44.90   20.20
 -15   2   0   81.09   17.70
  15   2   0   92.29   29.00
  15   2   0  100.39   31.50
  15   2   0  107.09   39.30
  15  -2   0   83.59   30.10
  16   2   0   -9.40   23.30
  16   2   0   -3.70   24.40
 -16   2   0   -1.40   13.30
 -16  -2   0  -17.50   15.70
   0  -3   0   -0.50    2.10
   0   3   0   -2.20    4.10
   0  -3   0    1.10    5.20
   0   3   0    0.50    2.30
   0  -3   0   -2.20    2.60
   0   3   0    2.70    4.70
   1   3   0  236.78   16.00
   2   3   0  808.32   47.10
   2   3   0  955.00   48.40
  -2   3   0  900.51   45.00
  -2   3   0  897.91   45.20
  -2   3   0  912.71   44.10
   2   3   0  854.21   47.00
  -2  -3   0  969.10   48.60
   2  -3   0  996.40   39.50
  -2  -3   0  927.01   47.50
  -2   3   0  868.21   45.30
  -2  -3   0  888.91   47.70
   3  -3   0   52.59    8.40
   3   3   0   30.70    9.50
   3  -3   0   62.99    8.80
  -3   3   0   33.10   11.70
   3   3   0   80.69   10.00
   3  -3   0   48.00   11.70
   3   3   0   35.60   11.70
  -3  -3   0   40.20   10.20
  -3  -3   0   45.20   10.50
  -3  -3   0   34.30   11.10
   3   3   0   55.59   10.30
   3   3   0   55.89    9.90
   4   3   0   39.80   10.50
   4   3   0   16.60   10.20
  -4  -3   0   15.70   10.50
  -4  -3   0   40.40   10.30
   4   3   0    3.90    4.70
   4   3   0   34.80    8.70
  -4   3   0   20.90    8.60
   4   3   0   23.20   13.60
   4   3   0   30.30    8.70
  -4  -3   0    7.50    9.40
   4   3   0    9.60   16.30
  -4   3   0   14.40    9.30
   4  -3   0   27.30   13.20
  -4  -3   0   14.50   11.60
  -4   3   0   31.40    9.90
   5   3   0 1638.14   81.09
   5  -3   0 1551.34   78.29
  -5   3   0 1540.45   71.19
  -5  -3   0 1504.35   79.99
  -5  -3   0 1555.64   78.49
  -5   3   0 1512.25   79.79
   5  -3   0 1481.65   70.79
  -5   3   0 1591.04   68.69
   5   3   0 1580.04   71.09
   5   3   0 1584.44   87.59
   5   3   0 1505.65   78.19
  -5  -3   0 1629.74   79.39
  -5  -3   0 1549.74   78.79
   5   3   0 1549.74   78.99
  -6  -3   0  800.42   46.20
  -6  -3   0  763.82   45.60
  -6   3   0  766.62   47.80
   6   3   0  841.52   46.20
   6  -3   0  763.42   43.00
   6   3   0  804.52   43.70
  -6   3   0  829.22   42.30
  -6  -3   0  904.21   45.90
  -6   3   0  799.32   34.60
   6  -3   0  795.12   48.60
   6   3   0  806.32   49.20
   6   3   0  811.02   48.80
  -6  -3   0  790.92   46.50
   7  -3   0  287.87   29.60
   7  -3   0  289.67   26.60
  -7   3   0  283.07   24.50
  -7  -3   0  253.97   23.60
  -7  -3   0  275.07   24.50
   7   3   0  281.47   23.20
  -7   3   0  297.07   17.70
   7   3   0  272.67   23.60
  -7  -3   0  259.87   27.00
  -7  -3   0  265.57   24.40
   7  -3   0  283.37   23.90
  -7   3   0  266.77   26.20
   7   3   0  288.27   26.90
   7   3   0  313.37   30.70
  -7  -3   0  306.17   23.20
  -8   3   0  273.17   17.40
   8  -3   0  284.97   31.50
  -8  -3   0  241.68   24.00
   8   3   0  284.97   23.80
  -8  -3   0  284.17   25.00
   8   3   0  267.67   27.50
  -8   3   0  237.18   27.40
  -8  -3   0  263.27   22.80
   8  -3   0  287.47   25.30
   8   3   0  235.98   30.90
  -8  -3   0  263.97   25.30
   8  -3   0  289.77   27.80
   8   3   0  282.67   25.20
  -8   3   0  267.47   26.40
   9   3   0    9.10   11.80
  -9  -3   0   -1.60   14.10
   9  -3   0    0.40   19.80
   9  -3   0   13.90   15.00
  -9   3   0   -8.10    8.20
   9   3   0   -9.10   20.60
  -9  -3   0   -9.90   11.60
  -9  -3   0    0.40   11.50
   9   3   0   12.40   16.10
   9   3   0   18.70   13.60
   9  -3   0   -4.10   11.40
 -10  -3   0   14.50   13.40
  10   3   0   19.30   13.20
 -10   3   0   17.00    8.90
  10  -3   0   35.60   16.90
  10   3   0    2.50   13.40
  10  -3   0   -6.60   13.80
  10   3   0   37.70   18.40
  10  -3   0   -0.70   21.90
 -10  -3   0    8.30   13.60
  10   3   0   -7.20   23.00
  11  -3   0   28.70   25.80
  11   3   0  -55.99   22.50
  11  -3   0  -15.20   14.60
  11   3   0   -0.80   17.20
 -11  -3   0    5.70   13.50
  11   3   0  -10.30   11.70
 -11  -3   0    9.00   12.90
  11   3   0    5.00   15.80
  12   3   0   -6.40   27.70
  12   3   0   23.40   15.10
  12   3   0    1.30   19.00
  12  -3   0   30.80   19.00
  12   3   0   21.60   19.80
 -12  -3   0    2.70   14.70
  13   3   0  -24.30   20.50
 -13  -3   0   -5.00   15.00
  13  -3   0   10.80   20.00
  13   3   0    9.30   19.60
  13   3   0   19.00   28.50
  14   3   0  105.69   30.10
 -14   3   0   94.79   15.10
  14   3   0   74.59   36.00
 -14  -3   0   76.69   21.30
  14   3   0   80.09   27.30
  15   3   0    1.60   21.80
 -15   3   0   -9.20   11.50
  15   3   0  -15.90   31.40
 -15  -3   0  -22.00   16.00
  15   3   0   33.40   24.70
 -16  -3   0  -19.10   16.00
  16   3   0    5.20   24.40
   0  -4   0  913.21   45.90
   0   4   0  744.43   44.10
   0   4   0  863.31   45.80
   1   4   0 9761.92  431.86
   1  -4   0 7383.26  428.76
   1   4   0 9004.30  420.46
   1  -4   0 9999.00  430.96
   1  -4   0 9548.74  354.96
  -1   4   0 9190.88  420.16
  -1   4   0 9171.28  430.46
   2  -4   0    1.30    6.60
  -2  -4   0    5.60    9.30
   2  -4   0   11.00    3.30
   2   4   0   12.70    9.70
   2   4   0    1.40   10.40
  -2  -4   0    4.90   12.30
   2  -4   0   -3.20    8.80
   2   4   0   -0.70    9.30
  -2   4   0    9.60    8.40
  -2  -4   0   10.70   10.10
  -2   4   0   10.00    9.10
  -2   4   0    4.80    6.10
  -2  -4   0    5.30   10.30
  -2   4   0   12.50    6.70
  -2   4   0    0.20    6.20
  -2   4   0   -0.90    8.90
   2  -4   0    4.80    3.50
  -3  -4   0  216.28   19.50
  -3   4   0  183.48   12.80
  -3  -4   0  200.68   20.70
   3   4   0  261.87   19.60
  -3  -4   0  236.68   19.70
  -3  -4   0  243.18   20.50
  -3   4   0  199.18   15.20
   3   4   0  211.98   18.70
  -3   4   0  190.18   12.20
  -3   4   0  201.48   18.70
  -3   4   0  203.08   15.70
  -3   4   0  198.48   15.60
   3   4   0  241.88   19.50
   3  -4   0  219.68   16.50
  -4  -4   0  533.45   34.50
   4   4   0  547.85   33.10
   4   4   0  484.05   31.90
   4   4   0  484.15   33.10
   4  -4   0  508.45   29.40
   4   4   0  613.84   32.30
   4   4   0  509.65   32.80
  -4  -4   0  600.04   34.90
  -4   4   0  552.24   33.20
  -4  -4   0  483.55   33.80
   4  -4   0  491.35   29.10
  -4   4   0  530.75   29.50
  -4  -4   0  533.15   33.80
   4  -4   0  500.95   32.60
  -4   4   0  507.05   29.00
   5   4   0 1293.67   59.39
  -5  -4   0 1292.97   66.89
  -5   4   0 1278.67   57.69
   5   4   0 1306.37   67.29
   5  -4   0 1189.88   64.59
   5   4   0 1255.47   66.29
  -5  -4   0 1235.88   66.29
  -5  -4   0 1258.97   67.59
   5   4   0 1253.27   65.19
   5   4   0 1195.68   63.49
  -5   4   0 1188.88   66.29
  -5  -4   0 1204.18   65.79
   5   4   0 1185.98   74.19
  -6  -4   0  740.63   47.20
  -6  -4   0  789.72   47.00
   6   4   0  808.82   48.70
   6   4   0  819.72   47.40
  -6   4   0  772.92   42.40
   6   4   0  809.32   48.60
  -6   4   0  807.52   35.50
  -6   4   0  766.72   48.10
   6   4   0  773.02   51.09
   6  -4   0  814.52   48.60
  -6  -4   0  885.01   47.60
   6   4   0  782.72   43.00
  -6  -4   0  752.32   46.50
   7   4   0  225.28   27.80
   7   4   0  253.47   22.80
  -7   4   0  211.38   24.20
  -7  -4   0  227.98   23.60
   7   4   0  203.38   22.10
   7   4   0  214.08   24.30
  -7  -4   0  263.17   22.80
  -7   4   0  249.97   23.70
  -7  -4   0  214.18   23.90
   7   4   0  252.07   23.80
   7  -4   0  265.77   28.30
  -7  -4   0  204.18   23.10
  -7   4   0  249.78   17.50
  -8  -4   0   21.20   13.20
  -8   4   0   16.50   10.40
   8  -4   0   -9.30   18.70
  -8  -4   0   17.80   14.50
  -8   4   0   -9.40   13.20
  -8  -4   0    9.50   16.00
   8   4   0   28.80   15.30
  -8  -4   0   20.00   15.10
   8   4   0   47.00   14.80
   8   4   0   32.10   21.90
   8   4   0   26.70   13.60
  -9  -4   0    4.90   13.20
   9   4   0   26.80   15.10
   9  -4   0   -3.60   21.20
  -9  -4   0    5.10   13.60
  -9  -4   0   14.90   16.10
   9   4   0   20.40   13.70
  -9   4   0   -8.70    9.10
   9   4   0   29.90   23.00
   9   4   0   40.80   17.40
  10   4   0   20.10   23.50
  10  -4   0   -6.10   22.30
  10   4   0   12.40   16.70
  10   4   0  -18.10   11.30
 -10  -4   0   -4.20   13.30
 -10  -4   0   10.80   14.00
 -10   4   0    0.70    9.30
  10   4   0    5.20   15.20
 -11  -4   0   84.89   20.00
  11   4   0   79.59   21.20
 -11  -4   0   68.69   19.00
  11   4   0   77.69   29.90
  11   4   0   80.49   18.80
  11   4   0   51.39   22.50
 -12  -4   0   18.30   16.40
  12   4   0   36.60   29.60
  12   4   0   41.70   22.80
  12   4   0   22.40   15.40
  12   4   0   50.69   22.40
  13   4   0   49.80   32.00
  13   4   0   19.60   23.80
  13   4   0   53.89   18.20
  13   4   0   43.70   22.80
 -13  -4   0   41.80   19.30
  14   4   0   20.10   23.90
  14   4   0   -9.90   29.90
 -14  -4   0  -23.50   15.10
  14   4   0   27.30   15.60
  14   4   0   -2.90   21.50
  15   4   0   21.20   23.10
  15   4   0   -8.90   31.00
  15   4   0   70.39   26.60
 -15  -4   0   36.80   20.70
 -15   4   0   38.90   12.60
 -16  -4   0  -16.70   16.10
  16   4   0  -11.80   23.10
   0  -5   0    6.60   10.10
   0  -5   0    2.30    7.70
   0   5   0  -10.10   10.20
   0   5   0   -6.00    8.20
   0  -5   0   -4.10    9.30
   0   5   0   -2.40    9.00
  -1   5   0  231.08   18.60
   1   5   0  194.08   20.20
   1  -5   0  222.98   12.40
  -1  -5   0  200.98   19.00
  -1  -5   0  212.58   21.20
  -1   5   0  203.48   18.60
   1   5   0  214.78   19.00
   1   5   0  209.48   19.70
  -1   5   0  199.48   18.00
   1  -5   0  209.28   16.60
   1  -5   0  208.88   16.80
   1  -5   0  215.28   18.70
   2   5   0   76.89   14.20
   2  -5   0   47.60   12.20
  -2  -5   0   49.60   15.30
   2  -5   0   49.40    8.70
  -2   5   0   59.39   10.60
   2   5   0   48.30   12.70
  -2   5   0   55.09    8.30
  -2  -5   0   73.79   13.80
  -2   5   0   45.20   10.60
  -2   5   0   71.79   12.00
  -2   5   0   60.89   11.10
   2   5   0   69.29   14.70
  -2  -5   0   45.30   12.70
  -2  -5   0   65.29   15.10
  -2   5   0   40.60   11.70
  -3   5   0  330.67   19.70
   3   5   0  338.77   25.80
   3  -5   0  305.97   20.40
  -3   5   0  324.97   20.90
  -3   5   0  305.27   23.10
  -3  -5   0  285.57   27.10
   3   5   0  395.66   26.80
  -3   5   0  310.87   22.10
   3  -5   0  327.77   23.20
  -3   5   0  340.57   20.30
  -3  -5   0  381.26   27.50
   3   5   0  372.56   26.60
  -3  -5   0  369.66   28.00
  -3   5   0  319.67   22.40
  -3  -5   0  331.47   26.10
  -4  -5   0  552.14   36.00
  -4  -5   0  508.65   35.50
  -4   5   0  514.65   30.00
  -4   5   0  523.45   29.60
  -4   5   0  535.25   28.90
   4   5   0  621.24   34.60
  -4  -5   0  430.86   34.70
   4   5   0  516.85   33.00
  -4   5   0  514.65   27.20
   4  -5   0  526.85   30.50
   4   5   0  532.05   34.30
  -4   5   0  484.45   27.60
  -4  -5   0  489.75   34.50
   4   5   0  491.45   34.20
   5   5   0  369.96   24.20
  -5   5   0  276.77   25.40
   5   5   0  312.57   25.10
   5   5   0  360.46   27.30
  -5  -5   0  341.07   28.10
  -5   5   0  328.17   23.70
  -5  -5   0  317.07   27.60
   5  -5   0  341.87   21.90
   5   5   0  334.07   27.90
   5   5   0  347.87   23.60
  -5  -5   0  350.76   28.20
   5   5   0  306.67   32.90
   5   5   0  335.57   27.10
  -5  -5   0  307.57   27.90
   6   5   0  215.78   26.20
   6   5   0  206.38   17.70
   6   5   0  208.78   22.50
  -6  -5   0  174.58   23.00
   6   5   0  252.37   18.70
   6   5   0  213.48   17.60
   6   5   0  184.18   26.20
  -6  -5   0  189.78   23.50
  -6   5   0  200.38   22.70
   6   5   0  226.98   20.40
   6   5   0  233.88   23.30
  -6  -5   0  223.18   23.30
  -6   5   0  205.88   21.20
  -6  -5   0  216.68   23.50
  -7  -5   0  634.04   40.10
   7   5   0  538.75   38.80
  -7  -5   0  547.45   39.60
   7   5   0  607.44   43.20
   7   5   0  533.95   41.20
  -7  -5   0  577.04   39.40
  -7   5   0  597.74   36.40
  -7  -5   0  561.14   40.20
   7   5   0  582.24   41.10
  -7   5   0  573.54   29.60
  -7   5   0  565.64   40.30
   7   5   0  593.84   36.70
  -8  -5   0    4.80   16.30
  -8  -5   0   11.50   15.80
  -8   5   0   14.60   14.00
   8   5   0   -5.20   13.10
   8   5   0   19.30   17.40
  -8  -5   0    0.30   13.50
   8   5   0    8.30   12.10
   8   5   0   -9.50   20.20
   8   5   0   31.60   15.10
  -8  -5   0   31.00   14.50
  -8   5   0   20.30   11.00
  -9  -5   0  -19.00   15.60
   9   5   0   15.80   21.00
   9   5   0  -17.10   12.20
  -9   5   0    7.70   10.60
  -9  -5   0   -9.60   13.00
   9   5   0    5.80   13.00
   9   5   0    8.50   15.00
  -9  -5   0  -21.20   12.20
 -10  -5   0   43.20   17.80
  10   5   0   40.00   18.90
  10   5   0   27.30   15.80
 -10  -5   0   21.60   16.00
  10   5   0   47.90   18.10
  10   5   0   60.79   26.10
  11   5   0   12.80   19.00
 -11  -5   0   21.10   17.40
  11   5   0   13.00   26.00
 -11  -5   0   19.70   16.30
  11   5   0   18.00   15.20
  11   5   0   32.10   18.20
  12   5   0    5.80   15.20
  12   5   0   28.60   22.30
 -12  -5   0   -5.20   15.30
  12   5   0  -47.10   24.30
  12   5   0   -0.60   19.10
  13   5   0   26.30   23.10
  13   5   0   10.30   14.70
  13   5   0   -9.80   17.20
  13   5   0    3.70   26.70
 -13  -5   0   -7.60   16.80
 -14  -5   0  -20.20   15.30
  14   5   0   34.00   30.50
  14   5   0   32.90   24.90
  14   5   0   28.70   25.10
  14   5   0   10.80   15.80
  15   5   0    9.60   31.80
  15   5   0   27.70   24.40
 -15  -5   0  -14.10   16.60
  15   5   0   15.90   15.90
  15   5   0   21.60   25.10
  16   5   0   10.40   26.20
 -16  -5   0  -23.50   17.90
   0   6   0  174.08   18.80
   0  -6   0  209.28   20.40
   0   6   0  219.88   22.30
   0   6   0  212.58   20.30
   0  -6   0  199.88   20.00
   0  -6   0  195.58   18.60
  -1  -6   0   67.59   13.60
   1   6   0   58.19   13.50
   1  -6   0   36.50   10.30
   1  -6   0   52.39   11.70
  -1  -6   0   47.70   12.70
  -1   6   0   49.99   12.50
  -1   6   0   23.50   13.00
  -1   6   0   63.99   13.60
   1   6   0   40.00   13.30
   1   6   0   53.39   15.30
  -1  -6   0   44.00   14.20
   1  -6   0   71.69   14.80
   1  -6   0   49.40    7.00
   2  -6   0  462.55   31.50
  -2   6   0  471.85   30.80
  -2  -6   0  487.65   33.80
  -2  -6   0  450.35   34.10
   2  -6   0  526.85   28.50
   2  -6   0  496.75   27.30
  -2   6   0  511.35   32.10
   2   6   0  477.85   33.00
   2   6   0  485.45   34.40
  -2  -6   0  514.15   36.40
  -2   6   0  435.86   30.50
   2   6   0  537.75   35.50
  -2   6   0  469.05   30.90
   2  -6   0  501.05   24.80
  -2   6   0  452.05   23.80
  -3   6   0  942.61   49.50
  -3  -6   0 1012.00   56.19
   3   6   0  969.80   54.09
   3  -6   0  899.41   49.90
   3   6   0  956.70   54.89
  -3   6   0  900.71   47.40
  -3   6   0  885.41   49.50
  -3  -6   0  904.81   53.29
  -3  -6   0  898.01   53.69
  -3   6   0  909.71   49.70
   3   6   0  852.21   52.59
   3  -6   0  911.81   42.00
  -3   6   0  896.91   41.80
  -3  -6   0  923.81   54.29
  -3   6   0  912.71   49.40
  -4   6   0  112.19   14.70
  -4  -6   0  100.49   18.40
  -4  -6   0   77.69   17.00
  -4   6   0   85.39   13.20
  -4  -6   0   93.59   19.50
   4   6   0   68.99   16.00
  -4   6   0  105.19   10.00
   4   6   0   71.29   17.10
  -4   6   0   73.19   11.50
   4   6   0   90.79   17.20
  -4  -6   0   99.39   19.20
  -4   6   0   94.39   14.10
   4  -6   0  107.09   14.80
  -5  -6   0   10.60   15.30
   5   6   0   14.10   14.40
   5   6   0   -2.20   12.30
   5   6   0  -11.90   15.10
  -5   6   0   20.40    7.60
  -5  -6   0   20.60   14.80
  -5   6   0   21.00    9.70
  -5  -6   0   12.50   13.80
   5   6   0   31.80   13.40
   5  -6   0   19.30   10.90
  -5  -6   0   12.30   14.50
  -5   6   0   19.80   10.00
  -5   6   0   -6.30   10.60
   5   6   0   -6.00   20.00
   6   6   0  271.17   24.50
  -6   6   0  209.88   24.20
   6   6   0  229.68   22.20
  -6  -6   0  282.87   27.00
   6   6   0  255.27   26.60
   6   6   0  240.68   25.10
  -6  -6   0  253.87   26.20
  -6  -6   0  231.68   26.30
   6   6   0  215.78   30.20
  -6   6   0  259.67   23.00
   6   6   0  253.17   22.00
  -6  -6   0  236.08   26.20
   7   6   0   25.40   14.10
  -7   6   0    3.10   13.00
   7   6   0   34.70   11.70
   7   6   0   28.80   19.60
  -7  -6   0   42.20   16.50
   7   6   0   27.20   15.20
  -7  -6   0   11.20   16.70
   7   6   0   15.90   10.70
  -7  -6   0    8.00   13.60
   7   6   0   12.60   12.30
  -7   6   0   15.10   13.80
   7   6   0   41.10   23.00
   7   6   0   16.50   10.70
  -7  -6   0   13.50   16.20
  -8   6   0   -2.10   14.70
   8   6   0   20.10   13.10
   8   6   0   21.20   20.20
  -8  -6   0   -2.60   14.10
  -8  -6   0    4.30   15.60
  -8  -6   0   -5.50   16.00
   8   6   0   11.00   14.80
   8   6   0   13.80   21.30
  -8  -6   0    6.50   15.20
   8   6   0   18.50   15.30
  -9  -6   0   58.69   20.30
   9   6   0   66.29   20.30
   9   6   0  112.29   21.20
   9   6   0   77.39   18.70
  -9  -6   0   70.39   19.90
  -9  -6   0   76.39   21.40
   9   6   0   75.39   26.80
  10   6   0   20.70   16.20
 -10  -6   0   11.20   16.20
  10   6   0   34.20   17.00
 -10  -6   0   11.90   17.10
  10   6   0   19.80   17.20
  10   6   0  -16.60   24.00
  11   6   0    0.20   16.90
 -11  -6   0   -8.60   15.70
  11   6   0    7.10   15.60
  11   6   0   17.40   26.70
  11   6   0   13.70   17.10
  12   6   0   41.00   21.70
  12   6   0   29.90   23.20
 -12  -6   0   36.80   19.40
  12   6   0   -5.50   29.70
  12   6   0   23.50   18.10
  13   6   0   -6.10   29.90
  13   6   0   17.00   22.60
  13   6   0   13.10   17.90
  13   6   0   -0.60   15.70
 -13  -6   0   -6.00   16.10
 -14  -6   0  -17.70   16.30
  14   6   0   22.50   25.20
  14   6   0   -4.20   21.10
  14   6   0    3.20   17.00
  14   6   0   47.80   34.80
 -15  -6   0   14.10   19.80
  15   6   0   49.50   37.10
  15   6   0    7.40   23.10
  15   6   0   15.00   24.20
  15   6   0   14.20   17.40
  16   6   0   20.50   16.30
 -16  -6   0   -2.00   19.70
  16   6   0  -15.60   24.80
  16   6   0   39.50   35.70
   0   7   0  -16.30   12.40
   0  -7   0    5.20   13.10
   0   7   0    5.20   12.20
   0  -7   0   -1.90   11.60
   0  -7   0    2.20    9.80
   0   7   0   -9.80   11.00
   1  -7   0   21.10   13.80
  -1   7   0   -6.30   11.50
   1   7   0   -5.20   11.90
  -1  -7   0   14.30   14.10
  -1  -7   0  -14.00   10.60
  -1   7   0  -10.30   10.10
   1  -7   0   -0.90   10.90
   1  -7   0    9.80    6.50
   1  -7   0    2.00    8.90
   1   7   0  -12.30   14.40
   1   7   0   -1.20   12.40
  -1  -7   0  -15.80   13.10
  -1   7   0  -16.00   13.40
   2  -7   0  106.59   12.70
  -2  -7   0   79.19   18.70
  -2  -7   0   61.69   19.00
  -2   7   0   78.09   15.80
   2   7   0   88.29   19.00
   2  -7   0   81.59   10.20
  -2   7   0   77.19   15.10
   2   7   0   95.69   17.30
   2   7   0   83.79   17.50
  -2  -7   0   81.89   16.10
  -2   7   0   89.59   16.70
   2  -7   0   81.79   12.20
  -2   7   0   72.49   16.60
  -2   7   0   85.09    9.80
   2  -7   0   72.49   16.60
  -3  -7   0  119.59   18.80
  -3  -7   0  124.59   20.10
  -3   7   0  107.29   15.30
   3   7   0  145.39   21.00
   3  -7   0   87.49    9.30
  -3  -7   0  114.09   21.00
  -3  -7   0  143.69   22.10
  -3   7   0  101.79   15.90
  -3   7   0  130.99   16.00
  -3   7   0  123.39   17.50
  -3   7   0   97.09   12.10
   3   7   0  128.19   19.10
   3   7   0  114.59   19.10
  -3   7   0   96.89   16.00
   3  -7   0  122.19   12.80
   3  -7   0  117.29   16.90
   3  -7   0  106.49    9.30
  -4  -7   0  102.59   20.80
  -4   7   0  103.09   15.80
   4  -7   0   89.19   16.70
  -4   7   0   95.99   13.40
  -4   7   0  100.09   14.60
   4   7   0  121.49   19.60
  -4  -7   0  101.69   19.00
  -4  -7   0  105.29   20.60
   4   7   0  102.39   19.40
   4   7   0   72.89   18.50
  -4  -7   0  113.59   21.60
  -4   7   0   98.69   14.30
  -4   7   0   96.49   15.80
   5   7   0   48.90   17.10
  -5   7   0   21.00   11.30
   5   7   0   56.09   16.10
  -5  -7   0   34.00   17.00
  -5  -7   0   48.90   17.50
  -5   7   0   45.60    8.40
  -5  -7   0   13.10   14.60
  -5   7   0   30.10   11.90
   5   7   0   63.49   16.20
  -5  -7   0   34.30   16.90
  -5   7   0   39.30   12.30
   5  -7   0   50.59   13.50
   5   7   0   34.70   16.20
  -5   7   0   44.50   10.60
  -6  -7   0  205.78   25.10
  -6  -7   0  162.88   24.60
  -6  -7   0  190.38   24.60
   6  -7   0  141.39   17.50
  -6   7   0  148.69   16.00
   6   7   0  203.48   20.70
  -6   7   0  144.59   14.70
  -6   7   0  148.19   21.90
  -6  -7   0  175.58   24.80
   6   7   0  154.58   20.90
   6   7   0  229.68   34.20
  -6   7   0  158.28   13.20
  -6   7   0  194.98   21.30
   6   7   0  165.68   24.30
   6   7   0  153.78   23.70
   6   7   0  157.98   21.40
   7   7   0   69.79   22.60
  -7   7   0   56.59   16.50
  -7  -7   0   54.39   18.90
  -7   7   0   73.59    8.60
   7  -7   0   71.89   12.90
   7   7   0   66.19   15.50
  -7   7   0   62.79   18.00
  -7  -7   0   78.99   20.60
  -7  -7   0   88.59   21.20
   7   7   0   62.69   16.00
   7   7   0   54.79   18.40
  -7  -7   0   75.69   20.90
   7   7   0   70.59   18.70
   7   7   0  111.49   27.70
   8   7   0   73.69   20.00
   8   7   0  102.09   26.50
  -8  -7   0   69.39   20.90
  -8   7   0   66.29   17.20
  -8  -7   0   55.39   19.20
   8   7   0   66.69   12.50
  -8  -7   0   68.29   21.30
   8   7   0   70.89   12.90
   8   7   0   67.09   19.10
   8   7   0   28.80   23.00
  -8  -7   0   59.29   21.60
   8   7   0   87.29   18.10
  -9  -7   0  105.59   22.90
   9   7   0   55.69   27.80
  -9  -7   0  129.39   26.20
   9   7   0  142.99   24.20
  -9  -7   0   95.39   24.00
   9   7   0   94.49   21.00
   9   7   0  125.79   27.30
   9   7   0  109.19   22.70
 -10  -7   0   91.39   23.70
  10   7   0  126.19   31.10
  10   7   0   98.19   21.20
 -10  -7   0   92.99   24.80
  10   7   0  126.29   25.50
  10   7   0   74.99   21.80
 -11  -7   0   19.40   17.80
  11   7   0   12.00   17.20
  11   7   0   38.10   28.50
  11   7   0   41.90   21.20
  11   7   0   26.60   18.50
  12   7   0   27.10   23.10
  12   7   0   29.10   19.00
  12   7   0  -13.30   29.00
  12   7   0   13.30   17.40
 -12  -7   0   -0.20   17.30
  13   7   0   61.69   21.40
  13   7   0   82.89   29.10
  13   7   0   43.40   22.90
 -13  -7   0   28.70   20.00
  13   7   0   84.29   34.30
 -14  -7   0   -6.60   18.60
  14   7   0   -1.40   29.10
  14   7   0  -33.30   18.00
  14   7   0    0.90   17.80
  14   7   0    9.90   23.30
  15   7   0   -0.40   34.70
 -15  -7   0  -29.70   17.30
  15   7   0   52.99   29.10
  15   7   0   24.40   20.10
  15   7   0   -1.50   23.20
  16   7   0  -19.70   24.80
  16   7   0   16.10   37.60
   0  -8   0 2572.04  133.59
   0  -8   0 2949.10  137.19
   0  -8   0 2965.90  137.59
   0   8   0 2695.03  137.99
   0   8   0 2547.15  136.99
   0   8   0 2428.26  132.79
  -1   8   0   77.29   16.90
  -1   8   0   68.69   16.40
   1   8   0   64.29   17.60
  -1  -8   0   65.59   17.70
  -1  -8   0   40.70   17.50
   1  -8   0   75.99   14.30
   1  -8   0   48.30   14.70
  -1   8   0   54.49   18.10
   1  -8   0   69.99    8.30
  -1  -8   0   67.09   15.40
   1  -8   0   95.69   18.00
   1   8   0   69.29   19.60
   1   8   0   30.10   15.80
   2  -8   0    1.40   10.10
   2   8   0  -13.10   14.10
  -2  -8   0  -13.30   13.80
   2  -8   0    9.80    8.90
  -2  -8   0   -7.00    7.00
  -2   8   0   -5.10   11.00
  -2  -8   0    8.50   12.70
   2  -8   0   -7.40    7.00
   2   8   0    5.80   12.70
  -2   8   0    9.30   12.20
   2  -8   0    6.50    7.60
  -2  -8   0   10.00   16.10
   2  -8   0   -2.80   13.40
  -2   8   0   19.30   14.20
   2   8   0  -12.60   12.40
  -2   8   0   -5.60   13.50
   3   8   0  336.37   30.00
   3  -8   0  343.47   27.20
  -3   8   0  300.37   25.80
   3   8   0  342.37   30.20
   3   8   0  319.27   29.10
  -3   8   0  325.77   26.60
  -3  -8   0  372.46   33.60
   3  -8   0  314.47   20.80
  -3  -8   0  311.27   30.70
  -3   8   0  344.37   28.00
   3  -8   0  310.37   19.60
  -3   8   0  283.27   26.20
  -3  -8   0  343.27   29.90
  -3  -8   0  287.57   29.00
  -3   8   0  299.17   20.30
  -3   8   0  299.17   23.20
  -4   8   0  194.08   20.90
   4  -8   0  224.38   22.40
  -4   8   0  259.57   19.70
  -4  -8   0  215.48   25.40
  -4  -8   0  221.68   25.70
  -4  -8   0  209.78   27.20
   4   8   0  245.28   25.70
  -4   8   0  227.28   22.00
   4   8   0  225.38   25.40
  -4   8   0  231.78   21.20
  -4   8   0  240.98   21.70
   4   8   0  275.57   27.40
  -4  -8   0  239.28   28.50
  -5   8   0  110.29   15.60
   5   8   0  118.59   21.20
  -5  -8   0   88.09   20.00
  -5  -8   0  137.89   24.10
  -5   8   0  104.79   14.70
  -5  -8   0  116.79   22.60
  -5   8   0  107.89   16.00
   5   8   0   93.29   20.80
  -5   8   0  101.79   16.80
  -5   8   0   68.09   14.90
  -5  -8   0  133.19   22.40
   5   8   0   97.79   20.20
   5   8   0  132.69   20.50
   5  -8   0   70.79   16.00
  -6  -8   0   74.89   21.30
  -6   8   0   48.80    9.50
   6   8   0   74.39   17.80
  -6   8   0   52.49   12.90
  -6   8   0   56.89   13.90
  -6  -8   0   70.49   20.30
  -6  -8   0   46.70   18.60
  -6   8   0   58.49   13.40
   6  -8   0   33.80   14.50
   6   8   0   56.29   19.90
   6   8   0   50.99   18.60
  -6  -8   0   39.80   18.90
   6   8   0   58.99   29.40
   6   8   0   49.50   18.00
  -6   8   0   43.00   14.90
  -7   8   0    4.30   14.10
  -7  -8   0   13.10   16.50
  -7  -8   0   13.70   18.10
   7  -8   0   31.40   13.60
   7   8   0   24.40   14.30
   7   8   0   10.40   25.20
  -7   8   0   21.10    7.40
  -7  -8   0   38.70   19.40
   7   8   0   31.30   13.40
   7   8   0   41.20   21.30
  -7  -8   0   15.30   18.50
  -7   8   0   39.20   11.00
   7   8   0   17.30   15.10
   7   8   0   22.90   14.10
   7   8   0   28.00   17.10
  -8  -8   0   61.99   22.50
   8   8   0   58.69   28.60
   8   8   0   82.09   17.90
   8   8   0   69.99   20.20
   8   8   0   89.59   21.60
  -8  -8   0   94.69   22.60
   8   8   0   62.89   14.80
   8   8   0   43.40   12.60
  -8  -8   0  102.29   24.40
  -8   8   0   69.49    9.90
   8   8   0   70.29   16.00
  -8  -8   0   75.39   23.60
  -8   8   0   79.49   13.00
   8   8   0   73.49   25.50
   9   8   0   17.00   25.00
  -9   8   0    4.10    9.20
  -9   8   0   20.50    7.20
   9   8   0   21.00   16.00
  -9  -8   0   17.90   18.40
   9   8   0   -0.90   22.30
  -9  -8   0    3.60   19.10
   9   8   0   37.60   19.10
  -9  -8   0  -18.60   19.50
   9   8   0   11.10   16.90
 -10  -8   0   12.00   18.60
 -10  -8   0   19.00   21.70
  10   8   0   23.50   27.50
  10   8   0   40.00   18.60
  10   8   0   55.49   21.40
 -10   8   0   35.40    8.20
  10   8   0   36.00   25.10
  10   8   0   13.70   17.70
  11   8   0   48.90   31.00
 -11  -8   0   67.49   23.20
  11   8   0   80.89   25.00
  11   8   0   72.69   21.80
  11   8   0   35.50   20.80
  12   8   0   59.59   24.20
  12   8   0   94.99   34.00
 -12  -8   0   24.60   21.10
  12   8   0   33.30   20.30
  12   8   0   24.60   20.30
 -13   8   0   -1.80    7.50
  13   8   0    6.20   20.20
  13   8   0   15.30   19.20
 -13  -8   0   -2.10   17.20
  13   8   0  -13.90   31.30
  13   8   0    9.10   21.50
 -14   8   0    7.50    8.60
  14   8   0  -17.00   19.60
  14   8   0    9.00   17.90
  14   8   0   21.70   26.20
  14   8   0  -23.30   31.50
 -14  -8   0   -9.60   18.50
  15   8   0   18.60   36.60
  15   8   0    5.80   19.10
  15   8   0   -8.10   21.20
 -15  -8   0   -4.60   20.40
   0  -9   0   -4.30   12.90
   0   9   0   -7.40   15.40
   0   9   0   -2.10   13.40
   0  -9   0   -9.00   10.10
   0   9   0   -6.70   13.00
   0  -9   0  -18.10   13.90
  -1  -9   0   33.40   15.10
   1  -9   0   55.49   18.30
  -1   9   0   53.19   16.20
  -1   9   0   33.60   18.60
   1   9   0   25.80   18.20
  -1   9   0   53.79   17.20
   1   9   0   42.10   17.40
  -1  -9   0   30.80   15.90
   1  -9   0   49.00   15.50
   1  -9   0   58.69    8.10
   1   9   0   64.59   18.00
  -1  -9   0   27.80   16.70
   1  -9   0   60.59   13.80
   2  -9   0   83.39   19.10
   2  -9   0   91.19   10.80
  -2  -9   0   95.49   22.10
   2  -9   0   81.09   14.60
  -2   9   0   73.79   17.40
   2  -9   0   76.89   13.80
   2  -9   0   70.49   17.20
  -2  -9   0   98.79   18.80
  -2   9   0   73.39   17.80
   2   9   0   55.39   19.50
   2   9   0   68.79   18.50
  -2   9   0   83.39   19.40
  -2   9   0   58.39   18.70
  -2  -9   0   47.10   15.00
  -2  -9   0   90.39   21.40
   2   9   0   51.09   17.60
  -3   9   0  116.79   18.90
   3   9   0  114.89   21.40
  -3   9   0  134.39   16.50
  -3   9   0  124.19   20.30
  -3  -9   0  125.39   21.10
  -3  -9   0  128.69   23.80
   3   9   0   80.79   20.40
  -3   9   0  122.89   18.70
  -3   9   0  104.19   12.20
   3  -9   0  106.29   12.90
   3   9   0   95.49   19.60
   3  -9   0  136.89   20.60
  -3   9   0  109.19   20.30
  -3  -9   0   58.19   17.70
  -3  -9   0   96.59   22.60
   3  -9   0   94.39   10.90
  -4  -9   0  358.46   36.20
  -4   9   0  333.87   28.90
   4   9   0  375.36   32.80
  -4   9   0  337.27   28.30
  -4   9   0  386.06   29.40
  -4  -9   0  366.96   34.90
  -4   9   0  360.46   28.60
  -4   9   0  354.76   23.30
   4   9   0  376.96   32.80
  -4  -9   0  369.56   32.90
   4  -9   0  360.56   30.00
  -4  -9   0  364.56   33.40
   4   9   0  362.16   33.60
  -5   9   0  116.09   17.90
   5   9   0  150.38   24.40
  -5  -9   0  102.99   21.30
  -5   9   0  134.69   18.40
  -5   9   0  114.39   16.40
  -5  -9   0  149.09   26.40
  -5   9   0  135.19   19.20
   5  -9   0  135.69   19.40
   5   9   0  135.59   21.60
  -5  -9   0  139.29   24.80
   5   9   0  135.49   22.20
  -5   9   0  134.79   18.90
   5   9   0  127.19   23.10
  -5  -9   0  124.19   23.60
  -6  -9   0   78.39   22.80
  -6   9   0   41.50   13.50
   6   9   0   38.20   20.50
  -6  -9   0   67.29   21.40
   6   9   0   83.09   32.50
  -6  -9   0   47.70   20.20
  -6   9   0   40.10   14.10
   6   9   0   96.79   20.20
   6  -9   0   61.89   16.60
   6   9   0   52.39   18.60
  -6   9   0   10.60   13.40
  -6  -9   0   59.59   19.30
  -6   9   0   35.40   13.00
  -7  -9   0   -3.00   18.20
  -7  -9   0   14.50   16.00
   7   9   0    8.90   20.00
   7   9   0    5.70   13.00
  -7  -9   0    6.30   18.60
  -7   9   0   10.40   11.30
  -7  -9   0    9.60   19.60
   7  -9   0    6.30   13.50
   7   9   0   16.50   15.40
   7   9   0    9.00   16.30
   7   9   0  -21.90   25.80
  -7   9   0   14.50    8.40
  -8  -9   0   82.49   24.00
  -8   9   0   46.70   13.50
  -8  -9   0   24.70   21.80
   8   9   0   57.99   24.50
   8   9   0   13.30   11.40
  -8   9   0   46.20   23.20
  -8   9   0   49.60   10.20
  -8  -9   0   37.00   19.70
   8   9   0   59.39   21.10
  -8  -9   0   42.00   23.40
   8  -9   0   62.99   15.50
   8   9   0   58.29   19.50
   8   9   0   51.49   17.10
   8   9   0   -0.50   26.10
  -9  -9   0   12.80   17.60
  -9   9   0    5.70    7.40
   9   9   0   10.90   13.20
   9   9   0   14.00   10.90
   9   9   0   49.80   19.00
   9   9   0   14.40   27.40
  -9   9   0    0.50   10.80
  -9   9   0  -14.20   19.40
   9   9   0    6.00   17.00
  -9  -9   0    8.40   20.20
   9   9   0  -10.40   23.80
   9   9   0   26.90   15.90
  -9  -9   0  -33.00   19.20
 -10  -9   0   -0.60   18.30
 -10   9   0    6.30   12.00
 -10  -9   0   12.40   22.30
 -10   9   0   15.90    8.30
  10   9   0   38.60   19.50
 -10  -9   0    6.90   23.40
  10   9   0   -3.60   26.50
  10   9   0   19.40   19.60
  10   9   0   73.99   28.90
  10   9   0   27.90   17.10
  11   9   0   11.90   19.50
 -11  -9   0  -16.10   18.10
 -11   9   0   14.30    8.50
  11   9   0  -12.20   18.40
  11   9   0  -52.29   26.80
  11   9   0    6.60   18.50
  12   9   0   13.00   17.90
  12   9   0   -9.40   19.20
  12   9   0  -56.19   27.30
  12   9   0   -6.90   19.00
 -12   9   0    8.00    8.50
 -12  -9   0    9.20   21.00
  13   9   0   18.30   20.90
  13   9   0   14.70   22.70
 -13  -9   0   19.70   21.00
 -13   9   0    6.70    8.10
  13   9   0   21.40   20.10
  13   9   0  -29.40   29.90
  14   9   0   -3.90   19.10
 -14  -9   0   -0.60   19.40
  14   9   0   21.10   32.80
  14   9   0   14.00   25.60
  14   9   0    2.60   20.80
 -14   9   0   -3.90    8.50
  15   9   0   12.10   20.10
  15   9   0  -10.90   21.90
  15   9   0   60.39   36.70
 -15  -9   0  -17.00   19.30
   0  10   0   12.70   17.60
   0 -10   0   20.00   16.70
   0  10   0   28.10   16.80
   0  10   0   -0.40   13.40
   0 -10   0   11.00   15.00
   0 -10   0   19.80   12.20
   1 -10   0   96.99   16.90
  -1  10   0   66.09   18.90
  -1 -10   0   99.49   19.00
   1 -10   0   91.69   17.90
  -1 -10   0   74.19   19.70
   1 -10   0   79.29   19.60
   1 -10   0   89.99    9.50
   1  10   0   83.19   21.20
   1  10   0   83.19   21.90
  -1 -10   0  110.39   22.10
  -1  10   0   46.60   20.10
   1  10   0   79.89   19.90
  -1  10   0   54.19   17.80
   2  10   0  128.89   22.60
   2  10   0  129.89   25.20
  -2  10   0  153.88   23.40
   2 -10   0  141.59   13.60
  -2 -10   0  141.29   22.00
  -2 -10   0  117.89   24.70
   2 -10   0   98.69   20.80
  -2  10   0  142.69   22.30
  -2 -10   0  100.29   23.80
   2  10   0   78.29   21.20
   2 -10   0  118.19   17.00
  -2  10   0   95.69   23.00
  -2 -10   0  129.99   22.70
  -2  10   0  150.58   22.80
   2 -10   0  152.08   18.70
   2 -10   0  151.98   23.20
   3  10   0    1.40   15.00
  -3 -10   0   -8.30    8.70
  -3  10   0   -2.70   13.60
   3 -10   0   -7.70    6.20
  -3 -10   0   11.10   13.60
   3  10   0   -1.40   16.30
  -3 -10   0   10.00   18.20
   3 -10   0    5.90   15.00
  -3  10   0   -8.80   12.40
   3  10   0   -0.70   15.20
   3 -10   0   -1.60    8.40
  -3  10   0   -9.30   15.10
  -3 -10   0    7.70   17.90
   3 -10   0   -2.60    5.90
  -3  10   0   -5.40   14.80
   4 -10   0  188.58   23.90
   4  10   0  195.98   27.60
  -4 -10   0  205.88   28.40
   4 -10   0  208.38   14.00
  -4  10   0  192.28   23.40
  -4 -10   0  196.58   30.60
  -4  10   0  181.28   24.50
   4  10   0  185.48   28.20
  -4 -10   0  196.78   27.80
  -4  10   0  176.58   22.50
  -4  10   0  191.18   25.50
   4  10   0  245.48   28.10
  -4  10   0  185.58   18.20
   4 -10   0  194.78   13.40
  -4 -10   0  222.58   29.80
  -5  10   0  198.78   23.20
   5  10   0  202.58   27.10
  -5 -10   0  224.08   30.10
   5  10   0  222.28   24.60
   5 -10   0  184.88   23.80
  -5  10   0  183.08   22.90
  -5 -10   0  237.48   31.00
   5  10   0  213.38   26.80
  -5 -10   0  163.58   29.30
  -5 -10   0  183.28   26.90
  -5  10   0  186.68   20.10
  -5  10   0  177.68   24.10
  -5  10   0  198.88   22.60
   6  10   0  106.79   23.70
  -6  10   0  114.79   17.80
   6  10   0   76.99   34.80
  -6 -10   0  121.29   27.70
   6 -10   0  116.69   21.10
   6  10   0  121.59   23.10
  -6 -10   0  108.19   22.70
  -6  10   0   96.49   19.30
   6  10   0   99.39   24.30
  -6  10   0  125.19   19.50
  -6 -10   0  114.89   25.80
  -6 -10   0  119.49   25.90
  -6  10   0  112.09   18.60
  -7  10   0    8.70   15.10
  -7  10   0   37.60   14.40
  -7 -10   0   25.20   18.20
  -7 -10   0   18.70   20.90
   7  10   0   35.30   21.20
   7 -10   0   31.50   15.30
   7  10   0   25.60   19.40
  -7 -10   0    9.10   19.70
   7  10   0   -0.10   29.50
  -7 -10   0   49.50   22.90
   7  10   0    7.20   17.10
  -7  10   0    2.30   14.20
   8  10   0   36.10   20.70
  -8  10   0   24.90   10.90
  -8 -10   0   35.30   19.70
   8  10   0   10.10   22.90
   8  10   0   23.40   29.30
   8  10   0   62.59   18.20
  -8  10   0   23.10   14.10
  -8 -10   0   43.20   24.40
   8 -10   0   44.40   15.50
   8  10   0   47.20   19.20
  -8  10   0   45.80   23.80
  -8  10   0   42.00   15.00
  -8 -10   0   21.70   22.80
   8  10   0   47.30   17.40
   9  10   0   47.80   32.60
   9  10   0   51.99   15.10
   9  10   0   97.29   27.70
  -9  10   0   79.09   25.60
   9 -10   0   76.49   16.50
   9  10   0   87.29   22.80
  -9  10   0   58.49   11.90
   9  10   0   54.79   21.90
  -9 -10   0   36.70   20.90
   9  10   0   72.29   19.70
  -9  10   0   29.30   15.00
  -9 -10   0   39.10   25.70
  -9 -10   0   53.29   27.30
 -10  10   0   77.39   26.50
  10  10   0   22.90   28.50
 -10 -10   0   49.10   26.60
  10  10   0    3.00   19.90
 -10 -10   0   72.69   24.40
  10  10   0   56.59   23.70
  10  10   0   55.79   19.90
 -10 -10   0   68.19   28.50
 -10  10   0   41.30   11.00
 -11  10   0    7.00    8.60
  11  10   0   27.00   22.30
  11  10   0    2.20   15.90
 -11 -10   0    4.20   19.80
  11  10   0    3.60   19.30
  11  10   0    6.10   30.20
  12  10   0   16.80   19.70
  12  10   0  -14.00   30.20
  12  10   0  -23.50   19.90
 -12 -10   0   15.80   21.30
 -12  10   0    8.00    9.40
  12  10   0   18.30   21.30
 -13  10   0    0.00    8.90
  13  10   0  -10.70   18.80
  13  10   0  -36.80   30.40
  13  10   0  -40.40   17.80
 -13 -10   0    0.10   20.40
  13  10   0   11.20   23.10
 -14 -10   0  -31.30   17.60
  14  10   0    5.60   20.40
  14  10   0  -25.70   33.20
  14  10   0   13.30   21.10
 -14  10   0   10.30    9.50
  14  10   0   -1.20   24.20
  15  10   0    2.80   23.30
  15  10   0   27.50   38.10
   0 -11   0  -19.70    8.80
   0  11   0   -8.10   17.60
   0 -11   0  -15.20   13.60
   0 -11   0  -11.30   15.30
   0  11   0    2.70   16.30
   0  11   0   -5.60   14.40
   1  11   0  435.96   38.90
  -1  11   0  433.16   37.30
   1 -11   0  422.66   21.70
   1  11   0  382.46   38.40
  -1  11   0  335.07   36.90
   1 -11   0  382.96   35.20
   1 -11   0  482.45   33.90
  -1 -11   0  398.06   36.80
   1 -11   0  437.16   34.20
  -1 -11   0  397.66   36.40
   1  11   0  384.76   35.50
  -1 -11   0  426.06   35.60
  -1  11   0  370.66   34.70
  -1 -11   0  425.46   38.00
  -2 -11   0   32.90   20.40
  -2 -11   0    2.20   17.70
  -2  11   0    3.00   16.00
   2  11   0   -6.10   18.80
   2  11   0   -0.10   16.60
   2 -11   0   -6.30    8.70
  -2  11   0  -20.80   12.70
  -2 -11   0   23.70   17.80
   2 -11   0   13.20   12.40
  -2  11   0   18.40   17.60
  -2  11   0  -13.90   18.00
   2 -11   0   -1.10    8.20
   2 -11   0   16.10   16.20
   2  11   0  -10.20   15.00
  -2 -11   0   -4.60   13.60
   2 -11   0  -12.70    9.80
   3 -11   0  147.09   23.40
  -3 -11   0  113.69   22.20
  -3  11   0  106.09   22.40
  -3  11   0  109.29   22.00
  -3 -11   0  114.19   25.90
   3 -11   0  132.49   16.10
  -3  11   0  126.19   22.10
  -3 -11   0  118.89   26.90
   3  11   0   97.29   22.60
   3 -11   0  124.19   13.90
   3 -11   0  110.59   13.60
   3 -11   0  105.19   15.00
   3  11   0  155.98   27.00
   3  11   0  150.78   26.30
  -3  11   0  106.89   25.00
   4  11   0   76.59   22.80
  -4 -11   0  101.39   24.20
   4  11   0   76.99   22.80
  -4  11   0  118.29   14.90
   4 -11   0  119.29   12.10
   4 -11   0  117.59   11.50
  -4 -11   0   80.89   21.70
  -4  11   0  114.89   24.40
  -4 -11   0   89.09   25.30
  -4  11   0  113.09   22.10
  -4  11   0  133.69   23.40
  -4 -11   0  110.89   27.70
  -4  11   0  130.19   22.40
   4 -11   0  145.79   23.70
  -5  11   0   95.39   20.40
   5  11   0   89.29   23.30
  -5 -11   0  114.99   26.10
  -5  11   0   78.09   21.60
   5  11   0   94.79   21.10
  -5 -11   0   81.89   27.60
  -5  11   0   99.49   21.10
  -5 -11   0  108.39   24.00
   5  11   0   82.19   24.00
  -5 -11   0  139.19   27.50
  -5  11   0   82.29   15.70
   5 -11   0   94.29   21.10
  -6  11   0  -10.50   13.90
  -6  11   0    5.90   13.70
   6  11   0  -54.39   28.60
   6  11   0  -20.90   16.50
   6 -11   0   -2.80   15.70
  -6  11   0  -13.30   15.40
  -6 -11   0    3.20   21.30
  -6 -11   0   -7.60   14.80
  -6 -11   0   22.20   21.30
  -6 -11   0  -26.30   18.10
  -6  11   0   -0.30   13.10
   6  11   0   -7.90   15.90
   6  11   0  -15.20   18.60
  -7 -11   0    7.80   20.90
  -7  11   0   15.10   16.60
  -7 -11   0   33.70   17.90
  -7 -11   0   21.50   23.40
   7  11   0   28.20   18.20
   7 -11   0   36.20   16.70
   7  11   0   -8.40   18.70
  -7 -11   0    3.30   20.50
   7  11   0  -36.70   29.00
  -7  11   0   -8.60   14.40
  -7  11   0   39.50   15.80
   7  11   0   -3.40   20.00
  -8 -11   0   17.10   25.00
  -8  11   0   52.59   25.80
   8  11   0   48.60   19.40
  -8 -11   0   28.10   20.40
  -8  11   0   14.70   15.90
  -8 -11   0  -10.40   23.30
   8  11   0  -37.00   29.60
   8  11   0   26.70   21.90
   8  11   0   47.10   25.40
   8 -11   0   27.00   16.10
  -8  11   0   34.00   16.10
   8  11   0   27.70   18.70
  -9 -11   0    4.60   25.00
   9  11   0   -2.20   31.50
  -9 -11   0   56.29   26.80
   9  11   0   48.80   28.00
   9  11   0   52.29   22.40
   9 -11   0    2.60   14.50
   9  11   0    5.70   14.80
   9  11   0   15.70   20.50
  -9 -11   0   39.60   22.20
   9  11   0   46.10   18.90
  -9  11   0   24.00   16.10
  -9  11   0   72.49   26.40
  -9  11   0    4.30   15.30
  10  11   0   20.40   18.20
  10  11   0    7.60   18.90
  10  11   0   -8.20   19.90
 -10 -11   0    3.70   20.20
  10  11   0    5.10   15.40
 -10  11   0    4.70   10.50
 -10  11   0   11.40   25.80
  10  11   0   -1.90   28.40
 -10  11   0   -0.10   14.70
  11  11   0   41.10   19.30
  11  11   0   82.29   25.80
  11  11   0   39.50   25.30
  11  11   0  -23.00   28.90
 -11  11   0   41.60   12.60
 -11 -11   0   58.49   23.80
  12  11   0  -10.40   18.50
  12  11   0  -13.40   21.30
 -12  11   0    2.00    9.30
 -12 -11   0  -14.20   18.90
  12  11   0    5.20   19.30
  13  11   0  -13.70   32.30
  13  11   0   28.90   24.20
  13  11   0  -22.80   17.30
 -13  11   0    3.20    9.40
 -13 -11   0  -23.50   18.20
 -14  11   0    9.10   11.00
  14  11   0   60.49   36.40
  14  11   0  -11.80   21.00
 -14 -11   0  -13.30   20.60
  14  11   0   -5.00   22.70
   0  12   0    7.40   20.70
   0 -12   0   12.40   12.80
   0 -12   0   -4.70   17.30
   0  12   0  -14.40   15.50
   0  12   0  -17.90   14.90
   1 -12   0  -15.50   10.50
   1 -12   0    2.30    7.50
  -1  12   0  -12.80   16.10
  -1 -12   0  -15.60   11.70
   1  12   0    2.80   20.00
  -1 -12   0   37.50   20.60
  -1 -12   0  -10.80   18.40
  -1  12   0   21.00   20.40
   1  12   0   -6.50   16.30
   1  12   0    4.20   18.80
   1 -12   0   20.30   18.90
  -1  12   0   16.20   17.70
   2 -12   0  165.08   26.20
  -2  12   0  150.48   26.00
  -2 -12   0  121.09   26.40
  -2  12   0  151.48   25.40
   2  12   0  138.29   28.90
  -2  12   0  143.09   25.90
   2  12   0  124.09   26.60
   2  12   0  117.59   25.10
   2 -12   0  140.39   19.90
  -2 -12   0   98.09   26.20
   2 -12   0  134.09   14.50
  -2 -12   0  149.99   23.60
  -2  12   0   89.79   26.40
   2 -12   0  150.08   21.30
  -3 -12   0   -3.70   12.10
   3 -12   0   22.70    9.10
   3 -12   0   16.50   10.00
  -3  12   0   -4.70   18.10
   3 -12   0    3.70    9.60
  -3  12   0  -25.80   15.60
  -3 -12   0    8.60   14.90
   3  12   0   -0.10   17.30
  -3 -12   0   12.90   20.60
   3  12   0   14.30   20.10
   3 -12   0   14.40   17.60
   3 -12   0   34.80   12.40
  -3  12   0  -19.70   14.60
  -3  12   0   -3.70   20.00
   4 -12   0   29.40    8.00
   4 -12   0   58.19   10.10
  -4  12   0    8.90   17.00
  -4  12   0   13.00   19.00
   4  12   0   42.30   21.60
   4  12   0   39.60   20.70
  -4 -12   0   22.50   22.70
  -4  12   0   21.10   17.90
  -4 -12   0   16.40   19.80
  -4 -12   0   -0.60   16.20
  -4  12   0   25.80   22.20
   4 -12   0   26.70   18.90
  -5 -12   0   21.40   18.70
   5  12   0  -10.60   17.10
   5  12   0   11.00   32.00
  -5 -12   0   11.10   20.70
  -5  12   0  -20.50   20.00
   5 -12   0  -11.50   15.40
   5  12   0  -11.00   18.10
  -5  12   0   -3.10   17.10
  -5  12   0    1.00   15.40
  -5  12   0    0.80   12.40
   5  12   0  -18.40   16.10
  -5 -12   0    3.60   20.60
  -6  12   0   21.00   20.30
  -6 -12   0   43.00   22.50
  -6  12   0   24.70   18.20
  -6 -12   0   39.20   19.60
  -6  12   0   16.00   16.00
  -6  12   0    8.70   14.20
   6 -12   0   51.49   19.60
   6  12   0    5.80   19.70
   6  12   0   62.39   21.10
   6  12   0   33.90   19.90
   6  12   0  -22.50   31.70
  -6 -12   0   11.30   22.10
   7  12   0  -27.00   30.90
   7  12   0  -19.60   18.40
   7  12   0  -28.00   15.90
   7 -12   0    6.60   15.90
  -7 -12   0   -4.90   21.40
  -7 -12   0  -15.80   22.20
   7  12   0   19.10   21.10
  -7 -12   0   25.40   17.50
  -7  12   0  -22.40   14.80
  -7  12   0    4.50   14.90
  -7  12   0    6.70   18.20
  -8 -12   0   13.60   18.10
  -8  12   0   24.50   26.80
   8  12   0   10.20   17.00
   8  12   0    6.30   21.00
   8 -12   0    2.70   16.20
  -8  12   0   -1.70   17.40
   8  12   0  -15.30   21.70
   8  12   0    6.90   18.30
  -8  12   0  -12.90   14.30
   8  12   0  -53.69   29.70
  -8 -12   0  -12.90   23.80
   9  12   0   40.50   24.90
   9 -12   0  -19.20   14.90
  -9  12   0    9.60   25.90
   9  12   0  -11.20   21.00
  -9  12   0  -11.10   16.30
   9  12   0  -44.00   30.70
   9  12   0    1.70   17.80
   9  12   0   43.30   19.00
  -9 -12   0   24.00   20.00
 -10 -12   0  163.48   32.50
 -10  12   0  118.29   22.20
  10  12   0  193.48   35.70
  10  12   0  197.88   28.00
  10 -12   0  140.59   20.90
  10  12   0  163.88   26.90
  10  12   0  152.08   30.60
  10  12   0  192.18   33.70
 -11 -12   0    9.60   20.50
  11  12   0   -2.10   22.00
  11  12   0   22.10   19.10
  11  12   0   14.70   22.50
 -11  12   0   14.10   16.50
  11  12   0   36.60   30.30
 -12  12   0    7.80   11.10
 -12  12   0   22.60   16.50
  12  12   0   19.20   24.70
  12  12   0    5.80   20.70
 -12 -12   0   -8.60   19.70
  12  12   0  -18.60   29.70
  13  12   0    5.30   25.90
  13  12   0   20.30   22.30
 -13  12   0   13.60   16.00
 -13  12   0   -5.80   11.10
  13  12   0  -29.50   29.90
 -13 -12   0   12.20   23.40
  14  12   0   -6.20   20.70
 -14  12   0   19.40   16.50
  14  12   0  115.29   36.40
 -14  12   0   -6.30   11.70
   0 -13   0    6.50   13.30
   0  13   0   -0.60   19.00
   0  13   0  -20.40   20.70
   0  13   0  -22.00   16.30
   0 -13   0   -7.40   17.40
   0 -13   0    5.30   20.60
  -1 -13   0   12.20   19.40
   1  13   0   24.40   20.20
  -1 -13   0   12.80   21.70
  -1  13   0   -7.40   21.50
   1 -13   0    8.70   12.60
  -1  13   0    4.70   18.50
  -1  13   0   12.10   20.00
   1 -13   0    8.10   16.80
   1 -13   0    3.60   17.90
  -1 -13   0   25.20   15.80
   1  13   0  -10.90   19.30
  -1  13   0    6.90   17.10
  -2 -13   0   12.90   21.20
   2  13   0    4.80   19.90
  -2  13   0   -8.90   21.50
   2  13   0   13.40   23.00
  -2  13   0   -9.40   17.60
  -2  13   0   -2.20   17.20
   2 -13   0   -3.90   11.10
   2 -13   0   30.30   19.70
   2 -13   0    9.60    9.60
  -2  13   0  -16.80   19.30
  -2 -13   0   10.50   16.10
  -2 -13   0   11.60   22.30
  -3  13   0  114.49   31.20
  -3 -13   0  132.29   27.40
  -3 -13   0  153.28   26.40
   3 -13   0  188.88   28.10
   3  13   0  112.49   26.90
  -3  13   0  127.79   25.40
  -3  13   0  102.29   25.70
  -3  13   0  147.99   27.40
   3 -13   0  134.79   18.40
  -3 -13   0  140.69   30.30
   3  13   0  168.48   30.10
  -4 -13   0   30.20   18.40
   4  13   0   50.09   24.60
   4 -13   0   61.99   10.30
  -4 -13   0   22.00   19.90
  -4 -13   0  101.09   28.10
  -4  13   0   76.99   24.30
   4 -13   0  101.59   23.60
  -4  13   0   53.19   21.50
   4  13   0   66.89   24.20
  -4  13   0   54.49   21.30
  -4  13   0   44.90   25.90
   4 -13   0   65.79   10.50
   5  13   0   81.29   25.40
   5  13   0   86.59   25.10
  -5 -13   0   74.79   22.70
  -5  13   0   75.59   22.30
  -5 -13   0   85.09   27.20
   5  13   0   70.59   21.20
   5 -13   0   63.59   21.40
  -5  13   0   89.39   23.10
  -5  13   0   77.69   26.80
  -5 -13   0   76.79   27.30
  -6  13   0   65.99   21.10
   6  13   0   79.29   22.40
   6  13   0   56.89   24.90
  -6 -13   0   45.70   26.90
   6 -13   0   73.29   22.40
  -6  13   0   64.49   16.10
  -6  13   0   62.39   24.90
  -6 -13   0   66.39   26.30
  -6  13   0   60.19   21.10
   6  13   0   77.29   23.40
  -6 -13   0   71.29   23.90
  -7  13   0   13.70   16.10
   7  13   0    4.80   21.90
  -7 -13   0  -15.80   20.60
  -7  13   0    7.30   17.60
   7 -13   0   15.80   18.70
  -7  13   0   12.10   21.00
  -7 -13   0   17.70   18.90
  -7 -13   0   -6.10   24.10
   7  13   0   12.10   19.70
   7  13   0   -8.40   20.00
  -8 -13   0   -4.90   18.10
  -8  13   0   -7.70   19.50
   8  13   0   28.30   21.40
   8  13   0   -4.80   22.30
   8  13   0   42.40   23.10
   8 -13   0  -13.80   15.70
   9  13   0   30.30   20.10
   9  13   0    3.50   23.70
  -9  13   0   20.90   19.50
  -9 -13   0  -31.90   16.30
   9  13   0   30.80   20.60
   9 -13   0    7.70   17.50
   9  13   0  -23.30   20.80
  10 -13   0   17.00   20.70
  10  13   0   -6.20   25.60
  10  13   0   41.20   20.00
  10 -13   0   47.90   18.60
 -10  13   0   27.80   20.20
 -10 -13   0   22.10   22.30
  10  13   0   30.60   21.20
  11  13   0   43.80   29.90
  11  13   0   68.89   24.40
 -11 -13   0  108.99   29.70
 -11  13   0   72.69   21.30
  11  13   0   83.59   30.30
  12  13   0  -50.49   24.90
 -12 -13   0  -13.30   20.90
  12  13   0   14.20   20.00
  12  13   0   -1.60   23.50
 -12  13   0   -0.70   16.70
 -13  13   0   31.80   17.80
  13  13   0    3.60   29.00
 -13 -13   0   11.10   23.80
  13  13   0  -14.90   22.40
  13  13   0   -1.80   22.10
 -14  13   0   39.40   18.70
  14  13   0   45.70   30.80
  14  13   0    1.60   22.90
   0 -14   0   58.89   18.10
   0  14   0   41.80   21.70
   0 -14   0   60.59   23.60
   0 -14   0   48.70   23.90
   0  14   0   69.29   27.40
   1 -14   0   28.20   19.10
   1 -14   0   51.39   16.20
  -1 -14   0   67.79   24.80
  -1 -14   0   74.69   27.10
   1 -14   0   50.59   22.40
  -1  14   0   61.09   26.60
  -1 -14   0   46.80   18.50
  -1  14   0   36.20   21.70
  -1  14   0   20.40   21.20
   1  14   0   23.90   21.80
  -1  14   0   68.59   25.10
   1  14   0   13.30   24.50
   2 -14   0    5.60   19.10
  -2  14   0    8.80   21.80
   2  14   0   -5.40   23.40
   2 -14   0    9.80    9.10
  -2  14   0  -31.20   20.80
  -2 -14   0  -21.60   18.10
  -2 -14   0   -7.00   22.10
   2  14   0   -2.80   19.30
   2 -14   0   -0.20   11.70
  -2  14   0   -9.90   17.60
  -2  14   0  -18.30   16.70
  -2 -14   0   -0.60   15.50
   3 -14   0  185.48   29.40
   3  14   0  115.59   28.00
   3 -14   0  122.19   19.30
  -3 -14   0  164.88   32.30
  -3 -14   0  147.29   27.80
  -3 -14   0  134.99   30.50
   3  14   0  157.38   31.20
  -3  14   0  117.69   32.40
  -3  14   0  124.89   28.70
  -3  14   0  152.98   27.80
  -3  14   0   92.09   26.20
   4 -14   0   75.09   23.90
  -4  14   0   -6.20   21.30
  -4 -14   0   11.10   17.40
  -4 -14   0    1.90   13.80
  -4 -14   0   45.70   26.70
   4  14   0    0.40   23.20
   4 -14   0    8.40    5.70
   4  14   0   16.70   22.40
  -4  14   0   28.50   26.20
  -4  14   0   18.00   20.20
  -5 -14   0  148.59   33.00
  -5  14   0  184.88   29.80
   5 -14   0  182.98   29.60
  -5 -14   0  174.68   34.20
  -5  14   0  138.19   33.10
   5  14   0  197.68   24.60
  -5 -14   0  206.28   32.00
   5  14   0  154.98   32.30
  -5  14   0  209.68   31.40
   5  14   0  179.78   31.60
  -6 -14   0   -7.20   16.10
   6 -14   0  -16.40   17.60
  -6  14   0   -1.40   17.00
   6  14   0   -5.60   20.40
  -6  14   0    6.50   23.30
   6  14   0   21.10   22.10
  -6 -14   0   30.00   24.60
  -6 -14   0  -13.50   22.70
   6  14   0   -5.00   20.20
   7  14   0   -1.60   21.40
  -7  14   0  -40.00   15.30
  -7 -14   0  -16.00   18.20
   7  14   0   19.60   23.70
   7 -14   0   -5.80   18.90
  -7 -14   0   17.80   23.90
  -7  14   0   17.50   24.00
   7  14   0    8.60   20.70
   8  14   0    5.40   19.70
  -8  14   0   -2.50   21.60
   8  14   0    2.10   22.90
  -8 -14   0  -36.40   14.40
   8  14   0  -37.70   21.10
   9  14   0  -10.70   23.70
   9  14   0   15.50   21.70
  -9  14   0   14.10   21.40
   9 -14   0   24.20   18.90
  -9 -14   0   35.30   22.00
  10  14   0   31.00   22.90
  10 -14   0   12.50   17.80
  10 -14   0   43.30   23.80
 -10  14   0   36.30   22.50
 -10 -14   0   27.50   21.40
  10  14   0  -17.40   26.00
  10  14   0   32.20   18.70
 -11  14   0   36.20   22.00
  11  14   0    3.40   18.90
  11  14   0  -23.40   27.90
 -11 -14   0   17.70   22.70
  11  14   0   66.09   23.90
  11  14   0   54.29   27.20
  12  14   0   51.69   28.20
 -12  14   0   18.30   20.10
  12  14   0   36.30   31.30
  12  14   0   34.60   22.20
 -12 -14   0   23.80   24.70
  13  14   0   16.50   33.20
 -13  14   0   23.20   20.50
  13  14   0    4.80   23.10
   0  15   0  -17.20   21.90
   0 -15   0    1.40   22.20
   0 -15   0   12.50   12.60
   0  15   0  -14.20   19.20
   0 -15   0   10.00   19.70
   1 -15   0   23.00   23.50
  -1  15   0   10.40   21.20
  -1 -15   0   25.70   25.60
   1 -15   0   18.80   13.10
   1 -15   0   10.70   18.60
  -1 -15   0   14.00   22.40
  -1 -15   0    9.50   15.90
  -1  15   0   -3.20   23.50
   1  15   0   26.50   24.80
   1  15   0    7.20   21.40
   1 -15   0   41.40   21.00
  -1  15   0   -1.90   22.70
   2  15   0   86.99   30.00
  -2 -15   0  113.49   30.50
   2 -15   0   66.99   24.60
  -2  15   0   76.39   28.20
   2 -15   0  129.79   13.80
  -2 -15   0  100.39   25.00
  -2  15   0  104.49   27.40
   2 -15   0   78.59   18.50
  -2 -15   0  109.89   29.70
   2  15   0  111.59   29.40
  -2  15   0   61.59   29.80
  -2  15   0   97.69   27.50
   3  15   0   23.90   24.60
  -3  15   0   -6.00   22.10
  -3  15   0    4.80   23.50
  -3 -15   0   43.70   27.00
   3 -15   0   -4.40   11.10
   3  15   0   35.70   23.50
  -3 -15   0   12.00   17.90
   3 -15   0   28.60   21.80
  -3 -15   0   -0.10   21.90
  -3  15   0  -10.90   19.00
  -3  15   0  -15.50   24.90
  -4 -15   0  312.67   38.40
   4 -15   0  387.56   38.90
  -4  15   0  324.97   44.30
  -4  15   0  372.56   41.60
   4  15   0  345.27   41.70
   4  15   0  352.56   42.30
  -4  15   0  357.26   39.30
  -4 -15   0  400.66   45.10
  -5 -15   0   33.10   20.70
  -5  15   0   -0.70   25.40
   5 -15   0   -9.20   20.30
  -5 -15   0   24.20   25.10
  -5 -15   0   -9.40   22.90
  -5  15   0   -4.10   18.80
   5  15   0   57.89   24.80
  -5  15   0   36.70   24.00
   5  15   0   19.30   23.70
   5  15   0   37.40   18.80
   6  15   0   93.19   30.00
  -6 -15   0  167.98   32.00
   6  15   0  153.78   27.40
   6 -15   0  164.68   29.40
  -6  15   0  169.08   34.30
  -6  15   0  149.39   30.10
   6  15   0  187.28   32.10
  -6 -15   0  154.98   34.10
   7  15   0  -19.90   20.90
  -7 -15   0    6.50   19.30
   7 -15   0  -27.00   18.70
   7  15   0  -32.60   17.60
  -7  15   0   37.60   26.30
  -8 -15   0   71.59   24.80
  -8  15   0   51.19   26.10
   8  15   0   14.40   23.40
   8 -15   0   38.90   21.60
   8  15   0   54.69   24.40
  -9 -15   0   -2.70   18.10
   9  15   0    9.00   20.80
   9 -15   0  -10.00   17.00
   9  15   0   -2.30   23.60
  -9  15   0   10.20   23.10
   9 -15   0    2.20   23.40
  10 -15   0   16.30   19.20
  10  15   0   23.80   21.10
  10  15   0   33.10   23.90
  10  15   0   51.89   28.20
 -10 -15   0   11.80   22.20
  10 -15   0   59.29   25.90
 -10  15   0   39.90   24.90
  11 -15   0   44.20   23.40
 -11  15   0   21.10   23.50
  11  15   0   75.99   25.70
  11 -15   0   47.90   19.80
  11  15   0   -5.90   29.20
 -11 -15   0   73.09   24.60
  11  15   0   23.00   14.40
  11  15   0   -6.60   23.20
  12  15   0   -8.00   20.30
  12  15   0  119.59   34.70
 -12  15   0   23.30   23.00
 -12 -15   0    4.20   22.60
  12  15   0   34.60   28.40
  13  15   0   81.59   36.70
 -13  15   0  -16.40   21.10
  13  15   0   -2.00   21.70
   0  16   0   46.90   25.70
   0  16   0   40.50   27.40
   0 -16   0   55.49   29.00
   0  16   0   48.10   27.00
   0 -16   0   48.80   17.60
   0 -16   0   65.69   25.50
  -1  16   0   27.80   26.10
   1 -16   0   45.80   26.20
  -1 -16   0   33.40   18.90
   1 -16   0   65.59   24.60
  -1 -16   0   27.30   25.30
  -1  16   0   42.30   25.50
   1 -16   0   26.50   23.10
  -1  16   0   67.59   30.90
   1  16   0   17.30   27.30
  -1 -16   0   23.40   24.30
   1  16   0   42.80   26.30
   1 -16   0   65.49   19.00
   2 -16   0   28.10   16.00
   2  16   0   40.10   27.60
  -2 -16   0   60.39   29.30
   2  16   0   36.50   25.90
   2 -16   0   52.59   23.90
  -2  16   0   41.80   25.40
  -2 -16   0   42.00   20.40
  -2 -16   0   77.99   28.60
  -2  16   0   35.60   28.90
  -2  16   0   17.30   27.00
   2 -16   0  103.99   29.50
  -3  16   0  122.69   34.80
  -3 -16   0  128.79   32.50
  -3 -16   0  188.38   36.90
   3  16   0  101.89   31.80
  -3 -16   0  186.98   31.80
  -3  16   0  119.59   32.00
   3 -16   0  148.39   21.90
   3 -16   0  158.88   30.90
   3  16   0  137.39   33.20
  -3  16   0  148.69   33.10
   3 -16   0  164.68   33.60
  -4 -16   0    2.40   16.70
  -4  16   0    3.80   21.50
   4 -16   0   10.90   19.60
   4  16   0   12.50   16.90
   4  16   0    1.60   22.30
  -4  16   0  -14.70   23.60
   4  16   0  -12.40   22.60
  -4 -16   0  -26.20   16.90
   4 -16   0    0.50    6.50
  -4 -16   0   14.60   25.50
  -4  16   0    4.60   27.90
  -5  16   0   48.60   31.50
   5  16   0   76.29   21.90
  -5  16   0  133.69   29.00
  -5  16   0  105.99   28.10
  -5 -16   0   54.69   23.90
   5 -16   0   47.70   24.30
   5  16   0   57.19   25.80
   6  16   0   19.00   20.70
  -6 -16   0  -24.20   16.10
  -6  16   0   -8.30   25.80
   6  16   0    3.80   21.70
   6 -16   0  -33.20   18.90
   7 -16   0   30.60   22.70
  -7 -16   0    1.40   19.00
   7  16   0   -1.60   21.50
  -7  16   0   32.20   28.00
   7 -16   0   41.40   25.30
   7  16   0   25.80   22.20
  -8 -16   0   40.10   22.30
  -8  16   0   37.20   27.20
   8 -16   0   -4.10   24.20
   8  16   0   -8.10   23.10
   8 -16   0    2.50   21.70
   9 -16   0  -30.60   17.40
   9 -16   0  -19.90   23.10
   9  16   0   -6.80   22.80
   9  16   0   24.30   26.40
  -9 -16   0   14.70   22.50
  -9  16   0   -6.90   25.30
  10  16   0   42.60   25.70
 -10 -16   0   37.10   23.80
  10  16   0  133.39   32.20
  10 -16   0   19.90   24.50
  10 -16   0   -8.10   18.40
 -10  16   0   57.89   27.30
  10  16   0   17.20   20.20
  11  16   0   -2.50   20.60
 -11 -16   0    7.40   23.20
 -11  16   0   53.39   26.40
  11 -16   0   33.20   19.20
  11  16   0   49.20   27.80
  11 -16   0   32.70   23.20
  11  16   0  165.68   36.70
  12  16   0   45.70   31.40
 -12  16   0   13.50   24.20
  12  16   0   19.80   24.50
   0 -17   0  -36.50   21.10
   0  17   0  -26.90   22.20
   0  17   0   24.70   27.50
   0 -17   0   11.80   19.30
   0 -17   0  -31.80   11.90
   0 -17   0   -1.70   24.90
   0  17   0  -14.40   25.20
  -1  17   0   40.00   27.10
   1 -17   0   68.99   30.90
   1  17   0   42.20   28.80
   1 -17   0   58.79   19.30
  -1 -17   0   42.30   27.00
  -1 -17   0   36.40   18.10
  -1  17   0   53.49   29.10
   1  17   0    7.10   27.60
   1 -17   0   50.09   26.10
   1  17   0   69.79   28.80
  -1 -17   0   68.69   28.10
  -1  17   0   31.70   28.90
  -2  17   0   20.60   29.10
   2  17   0   -5.70   25.30
  -2 -17   0  -17.40   15.30
   2 -17   0  -16.50   10.90
   2  17   0  -10.90   23.50
  -2 -17   0   -3.20   23.70
  -2  17   0   -4.80   25.00
  -2  17   0  -20.10   26.10
   2 -17   0    5.00   25.70
  -2 -17   0   31.20   27.50
   2 -17   0  -20.10   21.00
   3 -17   0   23.50   25.00
   3 -17   0   62.39   30.40
  -3 -17   0   22.30   26.30
  -3 -17   0   60.09   24.00
   3 -17   0   51.69   16.80
  -3  17   0   49.60   28.70
   3  17   0   11.80   26.30
  -3  17   0   89.09   33.80
  -4 -17   0   64.09   23.70
   4  17   0   15.20   24.80
   4 -17   0   44.40   28.60
  -4  17   0   10.50   29.20
  -4  17   0  -23.00   25.00
   4  17   0   23.70   17.00
   4 -17   0   55.19   24.00
   5  17   0  -35.90   20.40
   5 -17   0   10.20   25.00
   5 -17   0  -11.80   20.90
  -5 -17   0  -18.60   15.70
   5  17   0  -13.80   17.70
  -5  17   0    2.60   27.50
  -6  17   0   18.30   29.80
   6  17   0   -8.40   20.90
   6 -17   0  -21.80   21.40
  -6 -17   0  -26.80   16.30
   6  17   0    1.30   20.70
   6 -17   0    1.80   26.00
   7  17   0  -32.10   20.10
   7 -17   0  -23.90   20.50
   7  17   0    7.70   22.30
   7 -17   0   -9.00   25.20
  -7  17   0   -4.40   27.50
  -7 -17   0   31.20   21.00
   8 -17   0   -6.80   24.80
  -8 -17   0   72.29   26.70
   8 -17   0  -20.40   20.20
  -8  17   0    6.20   27.10
   8  17   0   16.00   21.60
   9  17   0   24.80   24.10
   9  17   0  -10.70   23.40
   9 -17   0   -3.40   21.00
   9 -17   0    4.10   25.30
  -9  17   0   10.90   27.00
  -9 -17   0  -17.70   16.90
  10 -17   0  -25.00   19.10
  10 -17   0    0.10   24.40
  10  17   0   11.20   24.50
 -10 -17   0  -17.00   19.10
 -10  17   0  -15.20   25.80
  10  17   0   32.50   26.90
  10  17   0   -6.70   19.80
 -11  17   0   49.10   29.80
  11  17   0   65.39   31.60
  11 -17   0   62.39   26.70
  11 -17   0    1.70   19.30
  11  17   0   20.70   24.80
 -11 -17   0    8.00   23.80
 -12  17   0   36.10   28.30
  12  17   0   26.40   23.70
  12  17   0  -63.59   29.50
  12  17   0    7.80   14.10
   0 -18   0  172.48   28.20
   0  18   0  114.29   35.90
   0 -18   0  168.68   34.00
   0 -18   0   99.59   30.60
   1 -18   0    2.50   14.60
   1 -18   0  -13.80   24.10
  -1 -18   0   26.90   18.50
   1  18   0   36.40   30.00
  -1 -18   0    7.30   21.60
  -1  18   0   12.70   27.70
  -1  18   0  -21.30   23.90
   1 -18   0   14.40   27.30
  -2 -18   0  155.98   36.40
   2 -18   0  160.68   34.70
   2 -18   0  142.69   35.30
   2  18   0  136.89   35.80
   2 -18   0  186.48   24.90
  -2  18   0  118.89   37.40
  -2 -18   0  184.18   30.20
   3 -18   0   32.40   29.00
  -3 -18   0    0.30   17.30
   3  18   0   17.80   26.80
   3 -18   0    1.40   24.10
  -3  18   0  -35.50   25.30
  -4  18   0   23.50   30.70
   4 -18   0   -4.90   23.80
  -4 -18   0   -1.30   18.90
   4 -18   0   37.50   28.10
   4  18   0   27.80   26.60
   5 -18   0   15.00   20.40
  -5 -18   0   12.90   20.50
  -5  18   0    9.60   30.00
   5 -18   0  -11.50   26.10
   5  18   0  -42.90   22.80
  -6 -18   0  -23.80   17.70
  -6  18   0   -3.40   29.90
   6 -18   0  -25.50   21.70
   6 -18   0   18.80   25.90
   6  18   0   24.50   25.10
   7 -18   0  -12.50   21.10
  -7  18   0   26.30   32.30
   7  18   0  -45.90   20.60
   7 -18   0  -10.90   26.20
  -8 -18   0  -22.10   16.50
   8 -18   0  -16.50   21.20
  -8  18   0    8.10   28.60
   8 -18   0   -1.20   25.40
  -9 -18   0  -26.60   18.40
  -9  18   0   62.29   33.10
   9 -18   0   10.70   21.70
   9 -18   0    7.80   25.90
 -10 -18   0  -14.80   21.80
  10 -18   0   48.00   27.60
 -10  18   0   42.90   31.00
  10 -18   0    5.30   23.90
  10  18   0   48.70   26.70
  11  18   0    1.90   21.80
  11 -18   0    6.20   24.20
 -11  18   0    8.80   28.90
   0 -19   0   -8.10   14.40
   0 -19   0   12.90   25.90
   0 -19   0    6.90   20.80
   0  19   0   18.30   28.90
   1 -19   0   98.39   31.80
  -1  19   0  133.69   36.90
   1 -19   0  172.38   27.50
  -1 -19   0  120.09   32.70
  -1 -19   0  114.29   26.40
   1  19   0   62.29   33.10
   2 -19   0  -33.70   22.20
   2  19   0  -36.20   25.80
  -2 -19   0   70.29   22.50
  -2  19   0    7.40   29.80
   3  19   0   56.39   30.00
   3 -19   0   15.40   26.80
  -3 -19   0   48.20   21.80
  -3  19   0   25.60   31.80
   4  19   0   21.80   24.80
  -4 -19   0   -1.80   19.30
   4 -19   0   19.00   24.90
  -4  19   0  -18.70   28.30
  -5 -19   0  -11.80   19.30
   5  19   0  -38.40   21.80
  -5  19   0   37.30   33.60
   5 -19   0   -6.00   23.10
  -6 -19   0   34.50   23.40
   6 -19   0    2.50   26.50
   6 -19   0   -1.00   23.30
   6  19   0   23.30   25.50
  -6  19   0   -7.30   30.80
   7 -19   0   -6.60   27.00
   7 -19   0  -41.20   18.90
  -7 -19   0   36.30   24.50
  -7  19   0  -24.00   29.80
  -8 -19   0    7.40   22.10
  -8  19   0  -32.20   28.70
   8 -19   0   26.90   29.50
   9 -19   0   13.30   23.60
  -9  19   0  -25.90   27.60
  -9 -19   0   27.80   23.30
   9 -19   0   14.30   26.70
  10 -19   0   12.00   24.40
 -10  19   0  -16.20   29.20
  10 -19   0   28.50   28.10
   0 -20   0  139.19   27.90
   0  20   0   57.49   33.60
   1  20   0  -14.20   26.90
  -1 -20   0  -19.60   13.90
  -1 -20   0   28.70   24.90
  -1  20   0   -3.80   28.30
   1 -20   0    2.20   27.10
  -2  20   0   91.39   37.50
   2 -20   0  -13.60   24.50
   2  20   0   39.40   30.40
  -2 -20   0   40.80   22.70
   3  20   0   51.49   30.70
  -3  20   0    7.80   32.20
   3 -20   0  -21.10   23.90
  -3 -20   0   83.09   25.30
   4 -20   0  -24.60   23.90
  -4  20   0   16.00   32.00
   4  20   0   -7.40   26.30
  -4 -20   0   25.90   17.60
   5  20   0  -41.40   22.60
  -5  20   0   19.40   33.10
  -5 -20   0  -17.80   15.40
   5 -20   0    5.90   25.60
  -6 -20   0  -35.20   17.40
   6  20   0  -29.80   24.10
  -6  20   0   17.40   33.30
   6 -20   0   -4.60   24.30
  -7 -20   0    4.60   24.50
  -7  20   0  -35.90   30.60
   7 -20   0   12.70   26.10
  -8  20   0   -7.30   32.40
  -8 -20   0   12.50   23.20
   9 -20   0   44.90   25.40
  -9 -20   0   31.00   27.40
   0  21   0    6.40   30.40
   1  21   0  -14.50   26.40
  -1  21   0   16.60   32.20
  -1 -21   0   55.79   22.40
  -1 -21   0    5.70   22.90
   2  21   0  -24.10   27.30
  -2 -21   0   27.80   20.60
  -2 -21   0    3.40   22.30
  -2  21   0   49.10   34.90
  -3  21   0   -1.50   31.60
   3 -21   0    4.80   29.70
  -3 -21   0   69.69   25.00
   3  21   0   45.70   29.10
   4  21   0  -30.70   25.60
  -4  21   0  -45.40   28.10
   4 -21   0   -0.20   25.10
  -4 -21   0   39.10   22.00
  -5 -21   0    1.50   16.60
   5  21   0   -8.50   25.30
  -5  21   0  -17.50   31.20
  -6 -21   0   71.99   26.30
   6 -21   0   12.70   27.30
  -6  21   0    8.30   35.30
   7 -21   0   -6.10   26.90
  -7  21   0   36.90   37.10
  -7 -21   0   45.90   25.90
  -8 -21   0   19.30   24.60
   0  22   0   -4.70   30.60
  -1  22   0    2.30   33.70
   1  22   0  -13.60   31.30
  -2 -22   0   87.79   34.50
  -2 -22   0  113.49   29.90
  -2  22   0  120.39   40.30
   2  22   0   44.50   33.40
   3  22   0  -10.40   26.10
  -3 -22   0   -1.90   23.20
  -3  22   0  -30.70   28.90
  -3 -22   0   37.10   22.10
  -4 -22   0   78.39   26.50
   4 -22   0  -40.00   26.30
   4  22   0   -6.60   26.30
  -4  22   0   -8.70   34.40
   5  22   0   -9.00   28.90
  -5 -22   0   30.80   23.90
  -5  22   0   36.60   36.20
   5 -22   0    6.80   28.40
   6 -22   0  -43.60   22.20
  -6 -22   0   16.30   22.90
   7 -22   0    5.50   25.80
  -7 -22   0   12.10   19.10
   0  23   0  -27.80   30.30
  -1  23   0  -42.10   28.80
   1  23   0   11.90   32.50
   2  23   0   34.10   32.60
  -2  23   0  -46.20   29.90
  -3  23   0   52.89   38.80
   3  23   0  -16.80   30.20
  -3 -23   0   14.60   25.50
   4  23   0  -17.90   28.00
  -4 -23   0  -13.80   22.00
  -5 -23   0   59.79   26.20
  -6 -23   0   35.30   26.90
   6 -23   0  -73.59   26.10
   0  24   0  -64.29   30.40
   1  24   0   42.50   35.20
  -1  24   0   15.80   36.10
   2  24   0   11.20   29.70
   3  24   0  -30.70   30.30
  -4 -24   0    4.70   24.70
   4  24   0   18.10   32.20
   0   0  -1    0.20    0.30
   0   0  -1   -0.10    0.20
   0   0  -1   -0.20    0.30
   0   0   1   -0.30    0.30
   0   0  -1    0.10    0.30
   0   0   1    0.10    0.20
   0   0   1    0.00    0.40
   0   0   1    0.10    0.30
   0   0   1    0.10    0.30
   0   0  -1    0.00    0.40
  -1   0   1   -1.10    1.10
  -1   0   1   -0.80    0.80
  -1   0   1    0.60    1.40
  -1   0   1    1.10    1.10
   1   0   1   -1.30    0.70
  -1   0   1   -0.90    1.20
   1   0  -1   -1.50    0.70
  -1   0  -1   -1.80    1.30
   1   0  -1   -1.60    0.70
   1   0   1   -1.00    0.60
  -1   0  -1   -0.70    0.60
  -1   0  -1    0.00    1.20
   1   0  -1   -1.00    0.90
   1   0  -1   -0.80    0.70
   1   0  -1   -1.30    0.50
  -1   0   1   -1.30    0.40
  -1   0  -1   -1.50    0.50
   1   0   1    3.80    1.70
   1   0   1   -1.40    0.70
   1   0  -1   -1.20    0.50
  -2   0   1   10.90    3.80
   2   0   1   -2.80    2.80
  -2   0  -1   14.20    7.00
   2   0  -1   -1.00    1.90
  -2   0  -1   19.10    5.90
  -2   0   1    5.20    2.60
   2   0   1   14.10    2.80
   2   0  -1   -1.30    1.90
  -2   0   1   19.10    4.30
  -2   0   1   23.80    5.10
  -2   0  -1   25.20    5.00
  -2   0  -1   -2.00    1.90
  -2   0  -1    3.50    2.20
  -3   0   1  205.18   14.70
   3   0  -1  142.59   11.70
  -3   0   1  207.88   12.70
  -3   0  -1  209.78   13.50
   3   0   1  216.18   10.00
   3   0  -1  161.48   11.70
   3   0   1  144.79   11.90
  -3   0  -1  185.68    9.40
  -3   0   1  211.18   13.10
  -3   0  -1  212.48   15.40
   3   0  -1  152.18   13.30
  -3   0   1  209.18   12.90
   3   0   1  136.29   13.40
   3   0   1  146.29   14.00
  -3   0  -1  223.08   16.80
  -4   0  -1 1707.33   70.79
   4   0  -1 1549.64   79.79
  -4   0   1 1627.74   81.99
   4   0  -1 1667.83   80.09
   4   0  -1 1622.34   82.19
   4   0   1 1643.54   80.59
   4   0   1 1577.44   61.09
   4   0  -1 1576.74   72.19
  -4   0  -1 1781.82   61.09
   4   0   1 1716.63   83.09
  -4   0   1 1653.83   72.09
  -4   0  -1 1816.72   73.19
   4   0  -1 1651.63   79.79
   4   0   1 1713.33   73.09
  -4   0   1 1616.74   79.49
  -4   0  -1 1657.73   82.69
  -4   0   1 1717.53   79.89
   5   0  -1   24.70    7.60
   5   0  -1   19.50    9.10
  -5   0  -1   15.40   10.70
  -5   0  -1   28.60    9.40
  -5   0   1   13.10    9.80
  -5   0   1    7.80    7.70
  -5   0   1   19.10    8.90
   5   0  -1   24.20   10.30
   5   0   1   14.70   14.10
  -5   0  -1    4.20   10.20
   5   0  -1   20.50   10.10
  -5   0   1   20.50    8.70
   5   0  -1   25.30   14.50
   6   0  -1  527.45   30.60
   6   0   1  460.35   35.10
   6   0  -1  510.25   36.30
   6   0  -1  523.25   34.00
  -6   0  -1  486.45   30.00
   6   0   1  453.65   33.70
   6   0  -1  497.75   29.60
  -6   0  -1  442.46   20.30
  -6   0   1  519.25   28.50
  -6   0   1  486.75   33.40
   6   0  -1  524.45   28.60
  -6   0  -1  415.46   32.90
   6   0   1  473.15   30.30
  -7   0  -1    5.20   11.70
   7   0   1   23.30   13.20
   7   0  -1   -0.30    8.50
   7   0   1   -4.70   17.30
   7   0  -1  -10.00   11.30
   7   0  -1  -15.50   16.20
   7   0  -1   -9.30   11.10
   7   0  -1   -6.40    9.60
   7   0   1   26.70   11.90
  -7   0  -1    1.50   10.30
  -7   0   1    0.30   11.30
  -8   0  -1  415.26   30.50
   8   0   1  394.16   36.60
   8   0   1  434.46   32.00
   8   0  -1  409.36   37.70
  -8   0   1  482.95   26.60
   8   0  -1  457.15   32.30
   8   0  -1  418.56   34.60
  -8   0   1  471.65   26.80
  -8   0  -1  389.66   34.20
   8   0  -1  387.86   28.60
  -8   0   1  390.26   33.80
   8   0   1  416.96   34.70
   9   0  -1   47.60   15.50
   9   0   1   82.79   24.20
  -9   0   1   56.09   11.50
   9   0  -1   71.99   24.60
  -9   0   1   57.09   11.80
   9   0  -1   69.39   19.40
   9   0   1   60.39   18.00
   9   0   1   47.90   19.10
   9   0  -1   76.09   18.00
  10   0   1   -0.10   14.20
  10   0   1   31.70   24.00
  10   0   1    9.10   15.80
 -10   0   1    9.80   10.20
  10   0  -1   16.90   16.50
  10   0  -1  -18.60   12.60
 -10   0   1   14.40   10.60
  10   0  -1    4.00   22.20
  11   0   1   18.50   18.60
 -11   0  -1   14.30   10.70
  11   0  -1   26.70   16.60
 -11   0   1    6.40   11.20
  11   0  -1   21.50   19.30
 -11   0   1   15.60   11.60
  11   0   1   12.50   25.20
  11   0   1   13.60   16.70
  11   0  -1   16.20   25.00
  12   0   1   18.70   27.40
  12   0  -1    9.70   26.10
  12   0  -1   -4.50   16.90
  12   0  -1   21.10   20.40
  12   0   1   -2.20   17.50
  12   0   1    4.80   19.80
 -12   0  -1    6.60   12.20
 -12   0   1    5.20   12.00
  13   0  -1   25.80   23.10
  13   0   1    3.90   18.60
  13   0  -1   27.90   29.80
 -13   0   1   19.20   14.20
 -13   0  -1   18.30   13.60
  13   0  -1   -2.20   18.20
  13   0   1   10.80   22.30
  14   0   1  110.89   28.60
 -14   0   1  146.09   22.00
 -14   0  -1  148.89   21.90
  14   0  -1  100.09   29.40
  14   0   1  134.99   32.40
  14   0  -1  179.08   40.80
  14   0  -1  138.49   32.50
  15   0   1  103.09   31.90
 -15   0  -1   84.09   20.30
 -15   0   1  103.29   21.40
  15   0  -1  130.79   31.50
  15   0  -1  172.98   41.20
  15   0  -1  167.08   35.00
  15   0   1   62.99   28.20
 -16   0   1   11.00   16.90
  16   0  -1   16.70   24.80
  16   0  -1   15.60   24.60
 -16   0  -1    5.80   16.60
  16   0   1  -11.40   23.20
  16   0   1   28.80   25.50
   0   1  -1    0.80    0.60
   0  -1   1   -0.10    0.40
   0   1   1    0.30    0.50
   0  -1  -1   -0.50    0.60
   0   1  -1   -0.30    0.60
   0   1   1   -0.10    0.90
   0   1   1   -0.70    0.80
   0   1  -1   -0.70    0.60
   0   1   1   -1.60    1.40
   0  -1   1   -0.70    0.70
   0  -1   1    0.00    0.50
   0   1   1    0.10    0.70
   0  -1   1   -0.80    0.80
   0   1  -1   -0.40    0.50
   0  -1  -1   -0.30    0.70
   0  -1  -1    0.30    0.70
   0  -1  -1   -0.30    0.60
   0  -1   1    0.40    0.70
   0   1  -1   -0.90    0.80
   0  -1  -1    0.80    0.80
  -1  -1  -1   -1.50    1.80
   1   1  -1   -1.40    1.20
   1   1  -1   -1.30    0.90
  -1   1   1   -1.80    1.00
  -1  -1  -1   -0.10    0.80
   1   1  -1    0.30    0.70
  -1  -1  -1   -2.40    1.30
  -1  -1  -1   -1.30    1.20
   1  -1   1   -1.30    0.70
  -1   1   1   -0.30    0.60
   1   1  -1   -1.30    1.10
  -1  -1  -1    0.00    0.90
   1  -1  -1   -1.20    0.60
  -1  -1   1   -1.30    0.70
   1   1   1    0.30    2.10
  -1   1  -1   -1.00    0.80
   1   1   1   -2.00    1.20
  -1   1  -1   -1.00    1.00
   1  -1  -1   -0.30    0.80
   1  -1  -1   -0.40    0.80
  -1  -1   1    0.90    1.80
   1   1   1   -1.10    1.20
   1   1   1   -0.90    0.90
  -1  -1   1   -0.20    1.40
   1  -1  -1   -0.70    1.40
   1   1   1   -0.80    0.70
   2   1  -1  463.85   22.80
  -2   1   1  443.06   20.40
  -2   1   1  387.36   22.30
  -2  -1  -1  428.56   23.30
  -2  -1  -1  387.96   22.20
  -2   1   1  414.86   21.70
  -2   1   1  384.86   21.20
   2  -1   1  368.96   17.10
  -2  -1  -1  406.36   22.60
  -2  -1  -1  459.45   20.60
  -3  -1  -1 2032.60   80.49
  -3   1   1 2013.50   80.29
   3   1  -1 1810.82   90.49
  -3   1   1 1972.30   90.29
  -3   1   1 1877.51   90.89
  -3  -1  -1 2036.20   91.99
  -3   1   1 1895.81   90.09
   3   1  -1 1557.84   79.09
  -3  -1  -1 2007.30   90.59
  -3  -1  -1 2021.90  103.09
   3  -1   1 1514.65   86.99
  -3  -1  -1 1966.90   88.09
  -3  -1  -1 1995.30   90.69
   3   1   1 2027.90   65.89
   3   1   1 1524.05   74.89
  -3  -1   1 2021.10   85.89
  -3  -1   1 1920.71   85.19
   3  -1  -1 1477.55   81.79
  -3  -1   1 1920.11   85.99
   3   1   1 1457.25   85.09
  -3  -1   1 1649.93   86.59
  -3   1  -1 1952.40   76.19
   3  -1  -1 1458.95   74.49
   3  -1  -1 1589.94   83.79
   3  -1  -1 1531.25   84.79
  -3   1  -1 2052.39   83.89
  -3  -1   1 2034.50   87.19
  -3   1  -1 1911.51   65.29
  -3  -1   1 1978.00   75.29
   3   1   1 1542.65   82.09
   3   1   1 1787.12   84.89
  -3   1  -1 1940.41   86.69
  -4   1   1   36.50    8.60
   4   1  -1   16.60   12.50
  -4  -1  -1   35.10    8.60
  -4  -1  -1   31.10    9.60
   4  -1   1   29.50    8.40
   4   1  -1   15.20   10.40
   4   1  -1   22.50    7.70
  -4  -1  -1   23.80    8.50
   4  -1   1   34.00    9.90
   4  -1   1   10.80   11.90
   4   1  -1   25.20    9.10
   4   1  -1   19.90    7.20
  -4  -1  -1   36.90    8.40
  -4   1   1   21.90    8.90
  -4  -1   1   19.90    8.70
  -4  -1   1   24.10    8.20
  -4   1  -1   15.80    9.10
   4  -1  -1   24.10    6.10
   4  -1  -1   25.70    9.60
   4   1   1   17.00    7.30
  -4  -1   1   25.10    7.30
   4   1   1   30.90    9.40
  -4  -1   1   32.40    7.30
   4  -1  -1   28.90   12.70
   4   1   1   31.00    7.80
  -4   1  -1   30.90    8.60
  -4  -1   1   27.40    9.20
   4  -1  -1   16.40    7.50
   4   1   1   15.50   13.00
  -4   1  -1   11.50    9.00
   4  -1  -1   26.60    8.00
  -4  -1   1   20.70    7.60
   5   1  -1  146.99   14.50
   5   1  -1  169.58   21.40
   5  -1   1  164.78   17.50
   5   1  -1  127.09   16.10
   5   1  -1  148.79   13.90
  -5  -1  -1  134.59   14.30
   5   1  -1  142.09   16.50
  -5   1   1  135.39   16.30
  -5  -1  -1  145.99   15.80
  -5   1   1  136.69   10.10
   5  -1   1  135.89   20.10
  -5  -1  -1  132.29   16.90
  -5  -1  -1  151.58   13.80
   5  -1   1  158.48   15.60
  -5   1   1  158.88   14.80
   5  -1  -1  137.19   19.70
  -5   1  -1  132.09   16.70
  -5  -1   1  162.28   16.90
  -5  -1   1  114.69   12.60
   5   1   1  144.29   14.10
   5  -1  -1  155.68   16.50
  -5   1  -1  129.39   14.20
  -5  -1   1  165.98   12.90
   5   1   1  140.09   16.80
  -5  -1   1  112.39   13.20
  -5   1  -1  125.29   15.60
  -5  -1   1  160.38   15.10
   5  -1  -1  128.39   13.90
   5   1   1  126.19   20.10
  -5  -1   1  127.59   14.00
   5   1   1  141.09   13.10
  -5   1  -1  119.69   10.50
   6   1  -1  312.87   25.10
  -6   1   1  257.77   13.80
   6  -1   1  325.17   23.50
  -6  -1  -1  264.07   22.40
  -6   1   1  259.17   23.70
  -6  -1  -1  261.77   24.40
   6   1  -1  221.38   21.50
   6  -1   1  313.37   27.80
   6  -1   1  329.47   25.80
   6   1  -1  258.17   20.90
   6   1  -1  251.97   19.90
   6   1  -1  260.27   27.00
   6  -1  -1  295.27   22.60
   6   1   1  349.96   21.20
  -6   1  -1  295.87   15.50
  -6  -1   1  277.07   21.30
  -6  -1   1  267.47   21.10
   6   1   1  359.36   26.90
   6   1   1  363.76   23.80
  -6  -1   1  292.47   20.50
  -6   1  -1  280.57   23.40
   6   1   1  317.17   28.10
   6  -1  -1  236.68   26.40
  -6  -1   1  306.47   19.90
  -6   1  -1  266.97   25.10
   6  -1  -1  272.87   24.60
  -6  -1   1  250.27   24.20
   7  -1   1  438.26   30.30
   7   1  -1  434.56   35.20
  -7  -1  -1  474.05   30.20
   7   1  -1  400.06   27.10
   7   1  -1  417.16   32.70
  -7  -1  -1  430.16   33.20
   7   1  -1  441.76   29.40
  -7   1   1  429.46   32.70
   7  -1   1  428.76   35.30
   7   1  -1  437.06   29.90
   7  -1   1  432.86   33.30
  -7  -1   1  475.55   25.90
   7  -1  -1  425.66   32.60
  -7   1  -1  412.46   29.30
   7   1   1  402.26   34.40
   7  -1  -1  401.36   34.60
   7   1   1  419.66   26.00
  -7   1  -1  391.06   19.20
   7   1   1  404.66   32.30
   7   1   1  398.26   28.30
  -7  -1   1  422.26   32.30
   7  -1  -1  434.26   29.20
  -7  -1   1  355.46   25.70
  -7  -1   1  427.46   27.10
  -7  -1   1  406.86   26.60
  -7   1  -1  381.56   31.20
  -8  -1  -1  153.68   15.80
  -8  -1  -1  210.58   22.50
   8   1  -1  249.28   23.40
   8  -1   1  191.58   29.00
   8   1  -1  212.08   30.30
   8   1  -1  200.08   18.70
  -8   1   1  212.28   24.70
  -8   1   1  238.78   24.50
  -8  -1  -1  196.78   24.70
   8   1  -1  202.48   22.30
   8  -1   1  211.98   22.70
   8  -1   1  182.78   24.20
   8   1  -1  217.68   24.20
  -8   1  -1  193.48   25.20
   8  -1  -1  215.28   22.40
   8   1   1  188.58   21.70
  -8   1  -1  192.78   21.60
   8   1   1  227.78   30.40
  -8  -1   1  220.48   17.80
   8  -1  -1  213.58   25.40
   8  -1  -1  235.78   28.80
   8   1   1  201.88   17.60
   8   1   1  185.48   24.10
  -8  -1   1  174.78   18.10
  -8  -1   1  193.88   24.60
  -8   1  -1  196.28   12.90
  -9  -1  -1   25.50   11.00
   9  -1   1   71.69   20.60
   9   1  -1   69.39   18.60
  -9  -1  -1   61.29   11.80
   9   1  -1   66.99   13.60
   9   1  -1   73.19   19.80
   9   1  -1   64.39   17.40
   9   1  -1   30.50   23.50
   9  -1   1   45.00   16.00
   9  -1   1   85.29   25.00
   9  -1  -1   51.59   24.20
   9   1   1   84.69   24.30
   9  -1  -1   79.49   18.10
  -9  -1   1   52.49   13.30
  -9  -1   1   57.79   13.30
   9   1   1   75.79   20.50
   9  -1  -1   63.29   19.20
   9   1   1   75.09   18.00
  10   1  -1   91.99   27.80
  10  -1   1  103.29   21.50
  10  -1   1  175.58   31.40
 -10  -1  -1  123.89   15.60
 -10   1   1  112.89   14.00
 -10  -1  -1  105.99   16.30
  10   1  -1  106.59   23.60
 -10   1   1  120.19   14.40
  10  -1   1  157.18   26.60
  10   1  -1  115.89   22.30
  10   1   1  109.99   28.80
 -10  -1   1  127.59   17.70
  10  -1  -1  102.79   23.90
 -10  -1   1  126.69   17.50
  10   1   1  143.29   23.40
  10   1   1  151.08   25.70
  10  -1  -1  101.59   21.40
  10  -1  -1  141.79   30.30
  11  -1   1    7.60   15.70
 -11   1   1   -5.10    9.40
  11  -1   1   43.50   25.30
  11  -1   1   -3.40   16.80
  11   1  -1   58.59   22.20
 -11   1   1   12.30   10.90
 -11  -1  -1    2.90   11.80
 -11  -1  -1    9.60   11.40
  11   1  -1   23.50   17.60
  11   1  -1    4.20   11.20
  11   1  -1   47.50   26.10
 -11  -1   1   11.40   12.30
  11   1   1    6.10   16.70
  11   1   1   -4.10   23.00
 -11  -1   1   15.90   12.30
  11   1   1   23.60   19.00
  11  -1  -1   15.00   15.20
  11  -1  -1  -19.30   23.70
  11  -1  -1   16.50   18.90
 -12   1   1    1.30   10.80
  12   1  -1   11.20   19.90
 -12  -1  -1   -0.40   12.50
  12  -1   1    9.70   17.60
  12   1  -1    5.80   18.80
  12  -1   1   17.50   20.70
  12   1  -1  -11.80   25.00
  12  -1   1    0.80   25.40
  12   1   1   -4.20   19.10
  12  -1  -1   20.50   19.50
  12  -1  -1    9.20   27.10
  12   1   1    8.80   18.30
 -12  -1   1    2.50   12.90
  12   1   1   24.80   26.40
  12  -1  -1   11.40   18.40
  13   1  -1   84.59   34.40
  13   1  -1   77.29   26.50
  13   1  -1  129.49   28.00
  13  -1   1   92.39   25.90
  13  -1   1  106.39   29.50
 -13  -1  -1   76.89   18.30
 -13   1   1   73.79   16.30
  13  -1  -1   87.09   27.70
 -13   1  -1   63.59   14.70
  13  -1  -1   96.39   25.90
 -13  -1   1   79.99   18.00
  13   1   1  112.79   33.10
  13   1   1   58.39   23.90
  13  -1  -1  103.59   34.50
  13   1   1   94.79   27.80
  14   1  -1   61.59   28.00
  14   1  -1  185.98   40.30
  14  -1   1   60.59   26.30
  14   1  -1   60.19   25.80
  14  -1   1   95.89   28.30
 -14  -1  -1   90.69   20.40
 -14   1   1   91.29   17.80
  14  -1  -1  141.89   37.70
 -14   1  -1   73.49   16.80
  14  -1  -1   24.30   22.60
  14  -1  -1  101.19   29.00
  14   1   1   50.59   25.90
 -14  -1   1   93.19   20.10
  14   1   1   77.19   29.30
  15  -1   1   85.99   31.10
 -15   1   1   56.29   17.80
  15  -1   1   40.70   27.30
  15   1  -1   66.39   28.90
 -15  -1  -1   72.39   20.70
  15   1  -1   99.19   29.40
  15   1  -1   32.50   31.80
  15   1   1   60.59   29.00
 -15  -1   1   51.29   19.00
  15  -1  -1   54.39   27.80
  15  -1  -1   86.19   27.80
  15   1   1   82.29   29.90
 -15   1  -1   43.80   16.90
 -16   1   1   11.40   15.30
  16  -1   1  -14.30   25.10
  16   1  -1    6.00   22.30
  16   1  -1   28.40   26.30
 -16  -1  -1    9.60   17.00
  16   1   1   -2.90   22.70
  16  -1  -1   -3.30   27.40
 -16   1  -1   -5.90   13.80
  16  -1  -1   -6.30   22.20
  16   1   1   52.29   28.50
 -16  -1   1   19.20   17.90
   0   2   1   -2.90    1.20
   0   2  -1   -2.80    1.90
   0  -2   1   -4.20    1.00
   0   2   1   -3.60    1.50
   0   2   1   -4.50    0.80
   0   2  -1   -0.70    2.00
   0   2  -1   -2.20    1.80
   0  -2   1   -4.10    1.40
   0   2   1   -4.30    2.00
   0  -2  -1   -5.00    1.40
   0   2  -1   -3.90    1.10
   0  -2  -1   -3.70    2.10
   0  -2   1   -4.70    1.70
   0  -2  -1   -4.30    1.40
   2  -2   1  301.57   15.50
  -2  -2  -1  247.18   16.90
  -2  -2  -1  270.87   17.40
  -2  -2  -1  231.88   16.20
   2   2  -1  216.88   16.70
  -2   2   1  271.37   18.30
  -2   2   1  286.47   15.50
  -2   2   1  284.17   16.20
  -2   2   1  242.08   16.50
  -2   2  -1  242.98   16.30
   2   2   1  198.18   15.00
  -2  -2   1  280.57   17.20
   2   2   1  244.48   18.70
  -2  -2   1  223.68   16.10
  -2  -2   1  220.68   15.90
  -2   2  -1  284.97   14.80
   3   2   1  123.59   11.20
   3   2   1  105.09   14.30
   3   2   1  176.38   10.80
   3   2   1  185.88   16.40
   4   2  -1   33.20    9.40
   4   2  -1   44.90   10.10
   4   2  -1   49.70    6.90
  -4  -2  -1   23.00    8.70
   4   2  -1   41.40    9.00
   4   2  -1   34.70    6.90
  -4   2   1   42.30    9.40
  -4  -2  -1   39.10   11.10
  -4   2   1   41.20    9.90
  -4  -2  -1   37.60   10.40
   4  -2   1   46.30   10.80
   4  -2   1   42.90   13.90
   4   2  -1   45.90   12.90
   4   2  -1   39.30   14.40
   4   2   1   30.10    9.10
  -4  -2   1   44.80   10.50
   4  -2  -1   49.70    9.20
   4   2   1   27.90   11.70
  -4  -2   1   36.70    9.90
  -4  -2   1   54.59    8.90
   4   2   1   42.20   14.00
   4  -2  -1   32.20    9.70
  -4   2  -1   41.60   10.60
   4  -2  -1   26.80   13.20
   4  -2  -1   53.09    8.70
  -4   2  -1   33.00    9.80
  -4  -2   1   50.19    9.50
  -4  -2   1   35.20   10.80
  -4  -2   1   44.00   10.00
   5   2  -1   46.10   13.90
   5  -2   1   34.50   11.80
   5   2  -1   17.00   15.60
  -5   2   1   41.30   11.60
   5  -2   1   43.70   15.70
  -5  -2  -1   36.30    9.00
  -5  -2  -1   48.30   11.50
   5   2  -1   31.10   10.00
   5   2  -1   34.50   10.50
  -5  -2  -1   36.10    9.60
   5   2  -1   49.90   14.80
  -5  -2  -1   21.00    9.20
  -5   2   1   59.79   11.50
  -5  -2  -1   34.30   11.60
   5   2  -1   45.40   12.10
   5  -2   1   41.70   10.40
  -5  -2  -1   32.70   11.50
   5  -2  -1   38.90   11.30
   5   2   1   61.29   11.00
  -5  -2   1   33.10    9.40
   5  -2  -1   32.20    9.90
  -5  -2   1   28.20   11.30
  -5   2  -1   36.10   10.60
  -5   2  -1   45.30   11.80
  -5  -2   1   36.30   11.60
  -5  -2   1   46.40   10.10
   5   2   1   51.09   12.30
   5   2   1   71.09   12.00
   5   2   1   16.90   15.40
  -5   2  -1   19.90   11.20
  -5   2  -1   34.00    8.70
   5  -2  -1   20.80   14.90
  -5  -2   1   32.30   11.80
  -5  -2   1   10.40    9.90
  -6  -2  -1  203.18   15.70
   6   2  -1  181.38   20.30
   6   2  -1  153.18   20.00
  -6  -2  -1  185.48   17.90
  -6  -2  -1  159.08   19.90
   6  -2   1  199.08   21.00
   6   2  -1  200.78   24.60
   6  -2   1  218.38   24.60
  -6  -2  -1  179.58   17.70
   6  -2   1  168.78   18.00
   6   2  -1  199.88   18.10
  -6   2   1  190.18   20.60
  -6  -2  -1  175.18   16.30
   6   2  -1  183.48   18.00
  -6   2   1  193.18   13.10
  -6  -2   1  198.58   19.00
   6  -2  -1  218.68   19.40
  -6  -2   1  201.98   21.50
  -6  -2   1  193.88   18.50
  -6  -2   1  215.08   19.60
   6   2   1  195.08   21.10
  -6   2  -1  203.88   21.70
  -6  -2   1  231.38   17.90
   6  -2  -1  220.58   21.50
   6   2   1  200.48   19.00
   6   2   1  185.58   18.10
  -6   2  -1  195.28   14.00
  -6   2  -1  174.28   19.50
   6   2   1  219.18   25.10
   6  -2  -1  183.28   24.20
  -7   2   1  132.49   17.70
  -7  -2  -1   86.99   17.40
  -7  -2  -1   92.49   16.40
   7   2  -1  109.59   18.90
  -7  -2  -1   93.29   13.60
  -7  -2  -1   94.19   14.50
   7   2  -1  111.39   22.60
   7   2  -1   98.09   19.00
  -7   2   1  118.89   11.00
   7  -2   1   93.79   22.40
  -7  -2  -1   97.89   12.80
   7   2  -1  106.19   15.30
   7   2  -1  106.39   16.60
   7  -2   1  108.99   16.90
  -7  -2  -1  122.29   16.20
   7  -2   1  115.39   19.30
  -7   2   1  113.49   19.00
   7  -2  -1  100.89   22.40
  -7   2  -1  122.69   11.50
   7   2   1  114.99   15.10
  -7  -2   1  118.99   14.50
   7   2   1  100.09   19.20
  -7  -2   1   88.09   14.60
   7  -2  -1  105.69   16.60
  -7   2  -1  102.39   19.00
   7  -2  -1  115.39   19.60
  -7  -2   1   98.19   18.70
  -7  -2   1  114.79   16.40
  -7  -2   1  123.19   16.00
   7   2   1  119.69   17.00
   7   2   1  113.99   23.40
  -7   2  -1   71.59   16.50
  -8   2   1  171.48   24.20
   8   2  -1  199.28   18.90
  -8   2   1  165.28   13.10
   8  -2   1  187.18   24.00
  -8  -2  -1  134.59   17.80
   8  -2   1  218.58   29.70
  -8  -2  -1  155.88   19.50
   8   2  -1  187.18   23.40
  -8  -2  -1  192.88   17.40
   8  -2   1  200.38   22.00
  -8  -2  -1  193.88   22.00
   8   2  -1  159.28   21.70
   8   2  -1  201.68   23.30
  -8   2   1  199.28   22.10
   8   2  -1  191.68   29.60
   8  -2  -1  176.98   28.00
  -8  -2   1  174.68   20.00
   8  -2  -1  179.18   22.20
  -8   2  -1  140.99   23.50
   8   2   1  212.88   21.80
  -8  -2   1  159.68   19.00
  -8  -2   1  192.98   18.30
  -8  -2   1  152.08   19.40
   8   2   1  151.98   27.60
   8   2   1  205.88   24.50
   8  -2  -1  181.08   23.50
  -8   2  -1  195.68   22.30
  -8  -2   1  179.68   24.40
  -8   2  -1  168.38   13.40
   8   2   1  171.68   18.10
   9  -2   1  113.99   26.40
   9  -2   1   98.39   19.70
   9   2  -1  102.99   16.10
   9  -2   1  115.69   22.50
   9   2  -1  102.29   20.00
  -9  -2  -1   90.39   14.40
   9   2  -1  138.99   28.10
   9   2  -1  104.29   21.00
  -9  -2  -1   75.89   16.00
   9   2  -1  111.59   22.20
   9   2   1   87.29   19.20
  -9  -2   1  103.49   16.00
   9   2   1  119.69   22.40
  -9   2  -1   79.49   10.90
   9   2   1   89.69   25.90
  -9  -2   1   93.49   16.30
   9  -2  -1  118.39   22.30
   9  -2  -1  113.99   27.50
  -9  -2   1   74.39   16.90
   9  -2  -1   74.29   17.70
   9   2   1  102.09   15.30
  10   2  -1   40.50   17.00
  10  -2   1   40.30   16.70
 -10  -2  -1   32.00   12.60
 -10  -2  -1   29.20   14.00
  10   2  -1   55.09   19.30
  10  -2   1   35.90   19.40
  10  -2   1   38.50   24.00
  10   2  -1   24.60   13.90
  10   2  -1   60.29   26.80
  10   2   1   54.79   19.70
 -10   2  -1   51.89    9.40
  10   2   1   60.69   25.40
  10  -2  -1   46.20   25.50
 -10  -2   1   24.90   13.60
  10   2   1   18.00   15.30
  10   2   1   28.20   11.90
 -10  -2   1   51.89   15.00
  10  -2  -1   46.70   19.20
  10  -2  -1   22.80   15.90
 -11  -2  -1  -10.50   12.40
  11   2  -1    7.50   16.20
  11   2  -1   -4.90   24.80
  11   2  -1   19.60   19.40
  11  -2   1  -20.70   16.20
 -11  -2  -1   -4.60   11.60
  11  -2   1    4.10   15.10
  11   2  -1  -11.80   11.00
 -11  -2   1   10.50   12.60
  11  -2  -1  -19.40   15.00
  11  -2  -1   18.10   16.70
  11  -2  -1   33.00   25.90
 -11  -2   1   -2.00   12.50
  11   2   1    7.10   18.90
  11   2   1   -8.10   15.50
  11   2   1    4.90   24.60
  12   2  -1    1.80   27.30
  12  -2   1   11.40   20.10
  12  -2   1    4.10   16.90
 -12  -2  -1    4.20   14.00
  12   2  -1   19.60   13.50
 -12   2   1    7.20   10.30
  12   2  -1    9.60   20.90
  12   2  -1   29.20   21.00
  12  -2  -1   22.10   19.70
  12   2   1    9.00   20.00
  12  -2  -1   -3.50   17.30
 -12  -2   1    9.60   13.90
  12   2   1   42.90   20.90
  12  -2  -1   -8.40   26.60
  12   2   1   64.09   30.10
 -13   2   1  -10.30   10.70
  13   2  -1    8.50   20.80
  13  -2   1   26.40   21.20
  13   2  -1  -35.60   27.00
  13   2  -1   35.90   21.50
 -13  -2  -1   11.90   14.40
  13  -2   1   20.10   22.70
  13  -2  -1   -1.90   27.90
  13   2   1   -1.40   20.40
  13  -2  -1    6.20   19.80
  13   2   1   -2.90   28.20
  13  -2  -1   11.30   21.60
 -13  -2   1   -5.10   14.10
  13   2   1   -0.10   19.80
  14  -2   1   31.20   24.30
  14   2  -1   66.29   25.90
  14  -2   1   11.50   20.70
 -14  -2  -1   10.90   16.80
 -14   2   1   28.20   14.10
  14   2  -1   28.50   33.90
  14   2  -1   43.90   24.30
  14  -2  -1   18.00   23.30
  14  -2  -1    7.80   22.00
  14   2   1   33.30   24.80
  14   2   1    5.60   21.70
  14  -2  -1    3.40   30.50
 -14  -2   1    7.90   15.90
  15   2  -1   62.69   27.50
  15   2  -1   37.70   35.80
 -15   2   1   26.10   14.50
 -15  -2  -1   -1.80   16.60
  15  -2   1   13.10   24.00
  15   2  -1   45.50   25.80
  15   2   1   34.60   25.50
 -15   2  -1   20.80   13.60
  15   2   1   37.30   27.90
 -15  -2   1    5.30   16.80
  15  -2  -1   36.00   24.10
 -16  -2  -1    6.10   17.90
  16   2  -1    7.30   26.00
  16   2  -1    6.60   24.30
  16  -2   1  -36.40   21.50
  16   2  -1   62.39   37.50
 -16   2   1   -8.60   14.10
  16   2   1   13.00   24.90
 -16  -2   1  -17.60   16.80
   0   3  -1  194.98   13.60
   0  -3   1  221.58   15.10
   0   3  -1  182.78   13.70
   0   3   1  160.58   13.80
   0  -3  -1  245.68   15.20
  -1   3   1  293.07   18.80
  -1   3   1  260.37   18.20
   1  -3   1  312.67   14.80
   1   3  -1  240.68   18.20
   1  -3   1  347.57   17.60
  -1   3   1  256.77   15.60
  -1   3   1  322.97   19.00
   1   3  -1  322.17   19.80
  -1  -3  -1  320.47   20.30
   1  -3  -1  326.17   18.60
  -1  -3   1  396.56   22.60
   1  -3  -1  386.36   19.70
   1   3   1  348.07   21.80
  -1  -3   1  286.97   21.20
  -1   3  -1  291.37   18.60
  -1   3  -1  315.97   19.50
   1   3   1  341.37   24.70
  -2   3   1  481.85   26.30
   2   3  -1  413.16   26.90
  -2  -3  -1  482.95   28.00
   2  -3   1  483.15   22.90
  -2  -3  -1  468.05   28.50
  -2   3   1  474.95   25.60
   2   3  -1  414.26   27.20
  -2   3   1  473.95   25.50
   2   3  -1  486.35   28.50
  -2   3   1  463.25   25.20
   2   3  -1  454.25   27.60
  -2  -3   1  503.15   28.30
   2   3   1  463.75   27.30
  -2   3  -1  485.85   24.60
   2   3   1  487.95   27.70
   2  -3  -1  466.35   23.60
   2   3   1  475.05   32.50
   2   3   1  362.46   23.70
  -2  -3   1  508.75   27.70
   2  -3  -1  359.86   24.30
  -2  -3   1  493.25   27.90
   2  -3  -1  382.66   23.80
  -3   3   1  504.25   27.50
   3   3  -1  564.64   30.80
  -3   3   1  461.95   26.50
  -3   3   1  495.05   29.50
  -3  -3  -1  559.14   31.50
  -3  -3  -1  524.35   31.50
  -3  -3  -1  595.24   32.00
  -3  -3  -1  573.94   32.40
  -3   3   1  505.45   28.40
   3   3  -1  493.45   30.70
   3   3  -1  493.55   31.70
   3  -3   1  539.95   27.00
   3   3  -1  493.95   30.70
   3   3   1  532.95   30.10
   3  -3  -1  477.25   29.70
  -3  -3   1  458.65   31.10
  -3  -3   1  526.55   31.30
  -3  -3   1  568.24   31.60
   3  -3  -1  491.45   28.50
  -3   3  -1  527.05   26.70
  -3   3  -1  518.25   27.30
   3   3   1  558.04   31.10
   3   3   1  512.05   30.10
   3  -3  -1  502.35   28.20
  -3   3  -1  526.55   30.50
  -3  -3   1  521.45   31.70
   3   3   1  566.54   35.90
   3   3   1  576.94   31.50
  -4  -3  -1  197.08   18.50
  -4   3   1  217.48   18.50
   4   3  -1  218.78   16.30
  -4   3   1  239.08   17.20
  -4  -3  -1  226.08   19.70
   4   3  -1  222.88   17.60
   4   3  -1  209.98   18.30
   4   3  -1  225.88   19.00
  -4  -3  -1  253.07   19.00
  -4  -3  -1  206.78   20.30
   4   3  -1  213.98   21.30
   4   3   1  254.27   17.60
   4   3   1  277.27   16.30
  -4  -3   1  211.28   20.30
  -4  -3   1  210.68   19.10
   4   3   1  202.18   20.90
  -4   3  -1  206.88   19.10
  -4   3  -1  301.87   16.70
  -4  -3   1  227.68   19.40
   4   3   1  262.97   15.50
   4  -3  -1  219.18   20.80
   4   3   1  251.07   19.90
  -4   3  -1  255.47   18.00
   4   3   1  244.08   16.20
   4   3   1  214.18   19.20
  -4  -3   1  240.18   19.20
   4   3   1  204.98   22.70
  -4   3  -1  225.78   18.50
   4  -3  -1  211.98   15.90
   4  -3  -1  203.78   16.20
  -5   3   1  251.97   19.70
   5   3  -1  245.78   18.80
   5   3  -1  280.87   16.30
  -5  -3  -1  248.38   20.00
   5   3  -1  241.28   16.20
  -5   3   1  260.67   20.50
   5  -3   1  209.58   23.00
  -5  -3  -1  228.58   21.10
   5   3  -1  228.38   20.50
   5   3  -1  196.68   23.70
   5   3  -1  213.88   22.70
   5  -3   1  215.18   18.60
  -5  -3  -1  196.98   21.10
   5   3  -1  252.47   21.90
  -5  -3  -1  208.18   20.60
  -5   3   1  304.57   22.40
   5   3   1  254.07   20.80
   5   3   1  236.88   24.10
   5   3   1  263.57   19.70
  -5  -3   1  206.08   21.50
  -5   3  -1  232.48   20.40
   5   3   1  283.47   22.50
  -5   3  -1  230.38   21.10
   5  -3  -1  259.47   24.20
  -5  -3   1  260.67   21.40
  -5   3  -1  227.08   19.40
  -5   3  -1  229.18   16.20
   5   3   1  215.98   21.90
  -5  -3   1  190.48   20.00
   6   3  -1  286.07   25.70
  -6  -3  -1  255.97   22.80
   6   3  -1  271.37   22.40
   6   3  -1  263.17   27.40
  -6  -3  -1  268.57   24.60
  -6   3   1  296.17   22.80
  -6  -3  -1  279.87   21.50
   6   3  -1  269.17   21.70
   6   3  -1  301.27   25.20
   6  -3   1  258.37   26.70
  -6  -3  -1  276.37   22.70
   6  -3   1  262.77   21.80
   6   3  -1  284.17   25.00
  -6  -3  -1  219.98   22.60
  -6   3   1  262.87   24.10
  -6  -3   1  280.87   23.90
   6   3   1  278.07   28.00
  -6   3  -1  259.57   25.00
   6  -3  -1  309.57   23.00
   6   3   1  284.37   23.20
  -6  -3   1  324.37   24.60
  -6   3  -1  305.87   24.00
   6  -3  -1  287.57   27.60
  -6  -3   1  271.87   23.70
   6   3   1  291.97   23.10
   6   3   1  299.27   25.60
  -6   3  -1  291.77   18.10
  -6  -3   1  313.47   22.80
  -7  -3  -1  377.26   28.90
  -7   3   1  407.96   28.80
  -7  -3  -1  357.86   28.70
   7  -3   1  391.26   34.00
  -7  -3  -1  421.36   27.90
  -7  -3  -1  378.46   32.00
   7   3  -1  421.56   32.60
   7   3  -1  461.55   35.90
   7   3  -1  396.56   29.10
  -7   3   1  428.26   21.70
  -7  -3  -1  410.76   29.30
   7  -3   1  409.36   28.90
  -7   3   1  419.36   32.30
   7   3  -1  481.15   32.50
   7   3  -1  451.75   29.90
  -7   3  -1  410.26   22.20
   7  -3  -1  457.65   33.10
   7   3   1  430.36   30.30
  -7  -3   1  441.96   30.20
   7   3   1  424.16   29.50
  -7   3  -1  466.35   31.30
   7   3   1  423.06   36.00
   7   3   1  387.76   32.60
  -7  -3   1  413.96   30.60
   7  -3  -1  405.76   35.00
  -7  -3   1  451.85   29.60
  -7  -3   1  448.16   30.90
  -7   3  -1  372.26   32.30
   7  -3  -1  441.46   30.20
  -8  -3  -1  306.57   24.20
  -8  -3  -1  312.67   26.40
   8   3  -1  244.78   32.20
  -8  -3  -1  296.17   25.60
   8  -3   1  299.17   26.40
  -8   3   1  337.37   27.30
  -8   3   1  272.77   18.30
   8   3  -1  312.17   26.50
  -8  -3  -1  312.57   27.50
   8   3  -1  323.37   29.30
  -8   3   1  328.77   29.80
   8  -3   1  300.17   32.70
   8  -3   1  304.57   29.30
   8   3  -1  330.27   29.30
   8   3  -1  285.17   24.70
   8   3   1  340.67   33.60
   8  -3  -1  341.07   33.20
  -8  -3   1  246.58   24.90
  -8  -3   1  301.77   25.60
  -8  -3   1  286.67   26.40
  -8  -3   1  335.07   25.40
  -8   3  -1  334.37   28.00
   8   3   1  297.07   29.00
   8  -3  -1  241.28   24.50
   8   3   1  311.07   24.70
   8   3   1  318.37   26.70
  -8   3  -1  288.37   18.40
   8  -3  -1  291.57   28.60
  -9  -3  -1  113.69   19.90
   9   3  -1  156.48   19.60
  -9  -3  -1  179.68   19.50
   9   3  -1  202.58   31.50
   9  -3   1  191.28   30.30
   9   3  -1  202.88   27.30
   9   3  -1  169.18   23.10
  -9   3   1  143.69   14.00
   9  -3   1  194.18   24.60
   9  -3   1  175.78   23.40
  -9   3  -1  168.78   15.00
  -9  -3   1  177.18   22.90
   9  -3  -1  206.68   31.30
   9  -3  -1  170.78   23.30
  -9  -3   1  161.48   20.40
   9  -3  -1  195.68   25.20
   9   3   1  184.68   24.10
   9   3   1  199.58   20.30
  -9  -3   1  159.68   20.90
   9   3   1  197.58   24.70
   9   3   1  123.99   29.20
  10  -3   1   26.10   17.90
 -10  -3  -1   21.10   14.10
  10  -3   1   25.60   15.60
  10   3  -1   28.80   18.70
 -10   3   1   15.70    8.90
  10   3  -1    2.20   23.20
  10   3  -1    9.90   14.50
 -10  -3  -1   30.50   13.70
  10   3  -1   18.30   12.70
 -10  -3   1    8.20   13.20
  10  -3  -1   52.59   25.90
  10   3   1   58.09   25.70
  10  -3  -1    2.20   12.90
  10   3   1   37.90   16.80
 -10   3  -1   21.00    9.50
  10   3   1    9.80   12.40
  10   3   1   21.50   16.80
  10  -3  -1   17.20   17.40
 -10  -3   1   25.10   14.20
  11  -3   1   10.50   15.80
  11   3  -1   -0.30   12.50
  11   3  -1    1.60   18.30
  11   3  -1   20.50   18.60
 -11  -3  -1   -4.40   13.10
  11   3  -1  -17.40   23.10
 -11  -3  -1   -5.40   13.10
 -11  -3   1   21.80   14.60
  11   3   1   15.10   16.60
  11   3   1    4.20   11.90
  11  -3  -1    2.70   14.90
  11  -3  -1  -16.30   23.40
  11   3   1   22.50   25.50
 -11  -3   1   14.60   14.00
  11  -3  -1   -8.00   16.40
  11   3   1   11.40   18.00
  12  -3   1  -10.70   16.50
  12   3  -1   34.20   21.70
  12   3  -1   20.00   19.70
  12   3  -1    6.10   14.40
  12   3  -1  -50.39   25.50
 -12  -3  -1    8.60   15.00
  12  -3  -1    6.70   28.20
  12  -3  -1    6.20   16.80
  12   3   1    9.90   19.60
  12   3   1   -7.50   12.90
 -12  -3   1    5.00   14.70
  12   3   1   26.90   19.30
  12   3   1   38.20   29.00
  13  -3   1   11.80   19.40
  13   3  -1   31.10   30.10
 -13   3   1   -6.40   10.20
 -13  -3  -1  -17.50   14.50
  13   3  -1    2.20   21.00
  13   3  -1    6.40   18.60
  13   3  -1   20.40   14.40
  13   3   1    4.90   20.50
  13  -3  -1   18.70   28.70
  13   3   1    8.00   21.50
 -13  -3   1  -14.50   14.00
  13   3   1    3.70   28.30
  14   3  -1   31.30   31.20
  14  -3   1   15.00   21.50
  14   3  -1   21.80   22.60
 -14   3   1   -6.90   10.60
  14   3  -1   36.40   23.20
  14   3   1  -12.80   21.10
  14   3   1   16.80   30.40
 -14  -3   1   -6.00   15.50
  14   3   1   26.10   23.50
 -15   3   1   -0.40   11.70
  15   3  -1   23.10   24.80
 -15  -3  -1  -10.90   16.70
  15   3  -1   -0.80   32.70
  15   3  -1    8.40   22.30
  15   3   1    4.40   24.60
  15   3   1   -2.20   22.90
 -15  -3   1  -20.10   15.50
 -16  -3  -1   -1.10   18.40
  16   3  -1  -11.00   24.90
  16   3  -1  -20.00   23.40
  16   3  -1   -7.10   32.70
 -16  -3   1  -18.20   15.80
  16   3   1   -1.20   23.60
   0  -4  -1   77.89   11.20
   0  -4   1   71.19   10.70
   0   4  -1   38.30    9.30
   0   4  -1   22.20    7.20
   0  -4  -1   59.69   10.70
   0   4   1   51.09   10.10
   0  -4   1   46.30   10.50
  -1   4   1  967.50   51.19
   1  -4   1  797.82   49.70
   1   4  -1 1031.30   52.09
  -1   4   1 1025.70   45.70
   1  -4   1  997.60   41.20
  -1   4   1  893.01   40.30
   1  -4   1 1090.59   51.09
   1   4  -1 1044.20   53.29
  -1   4   1 1023.90   52.39
  -1   4   1  990.20   50.99
  -1  -4  -1 1004.60   53.69
  -1  -4   1  887.31   50.59
   1  -4  -1 1015.70   49.70
   1   4   1 1071.99   51.99
  -1  -4   1  979.70   50.09
   1   4   1  820.72   49.99
   1   4   1  966.40   50.09
  -1   4  -1  967.20   48.30
   1  -4  -1  846.92   48.40
   1  -4  -1  795.82   48.10
  -1   4  -1 1011.10   48.90
  -2   4   1 1128.89   54.39
  -2   4   1 1035.10   53.29
  -2   4   1 1019.20   50.49
   2  -4   1 1093.69   45.60
  -2   4   1 1022.70   53.59
  -2   4   1 1026.00   54.59
   2  -4   1 1039.10   53.69
  -2  -4  -1 1147.59   58.29
   2   4  -1  987.80   55.99
   2   4  -1 1075.09   57.39
  -2   4   1 1088.89   45.30
   2   4  -1 1185.68   57.79
   2   4  -1 1089.59   56.39
  -2  -4  -1 1029.50   55.79
  -2  -4  -1 1045.00   57.29
  -2   4   1 1038.00   54.19
   2   4   1 1009.30   48.60
   2   4   1 1060.89   54.99
   2   4   1 1066.69   55.09
   2  -4  -1 1046.70   52.39
   2  -4  -1 1032.10   52.09
  -2  -4   1  923.21   53.29
  -2   4  -1 1065.39   51.29
   2   4   1 1001.80   53.89
  -2   4  -1 1066.49   51.69
  -2   4  -1  993.00   43.40
  -2   4  -1 1038.30   51.39
  -2  -4   1  943.01   53.69
   2   4   1  951.10   60.89
   2  -4  -1  941.11   51.59
   2  -4  -1 1020.50   50.39
  -2  -4   1 1021.50   55.09
  -2  -4   1 1092.39   55.89
  -3   4   1  347.57   20.70
   3   4  -1  405.96   25.90
  -3   4   1  359.66   23.50
   3  -4   1  355.96   21.20
   3   4  -1  336.57   27.50
  -3   4   1  339.87   21.80
  -3   4   1  347.57   20.00
  -3  -4  -1  330.37   25.30
  -3  -4  -1  336.07   26.60
   3  -4   1  360.86   22.10
  -3   4   1  350.76   22.70
  -3  -4  -1  393.36   26.20
  -3   4   1  365.26   21.60
  -3  -4  -1  424.56   27.30
   3   4  -1  327.97   25.00
   3   4  -1  355.96   25.80
  -3  -4   1  387.46   26.50
  -3  -4   1  379.16   26.70
   3   4   1  420.16   26.30
   3   4   1  370.46   25.60
   3   4   1  397.76   31.80
  -3  -4   1  382.26   26.10
  -3   4  -1  359.76   21.20
  -3   4  -1  354.96   24.70
  -3  -4   1  319.67   26.30
  -3   4  -1  359.36   21.50
  -3   4  -1  342.87   21.50
   3   4   1  413.16   25.70
   3  -4  -1  342.47   23.10
   3  -4  -1  356.86   23.70
   3   4   1  385.76   24.00
   3  -4  -1  332.47   22.80
  -4  -4  -1  332.27   27.10
  -4   4   1  379.76   23.60
  -4   4   1  355.56   23.20
  -4   4   1  433.96   20.70
   4   4  -1  381.76   26.80
   4   4  -1  338.67   29.00
  -4  -4  -1  354.16   27.30
  -4   4   1  397.66   22.60
  -4   4   1  384.56   23.90
  -4   4   1  398.86   26.30
   4  -4   1  327.87   23.20
  -4  -4  -1  393.36   28.00
  -4  -4  -1  313.17   27.80
   4   4  -1  326.37   26.40
   4   4  -1  470.05   26.90
   4  -4  -1  398.36   24.00
   4  -4  -1  408.36   27.30
   4   4   1  326.47   31.10
   4   4   1  367.46   27.10
  -4  -4   1  405.76   28.40
   4   4   1  338.17   26.50
  -4   4  -1  377.16   26.90
  -4  -4   1  403.46   28.50
  -4  -4   1  359.96   27.40
   4   4   1  404.26   26.60
  -4   4  -1  410.76   24.50
   4   4   1  373.06   25.30
  -4   4  -1  376.26   23.80
   4  -4  -1  362.26   23.80
   5   4  -1  107.59   17.20
   5   4  -1  118.89   20.60
  -5  -4  -1  114.39   18.00
  -5  -4  -1  135.19   18.10
  -5  -4  -1  128.69   17.50
  -5  -4  -1  108.49   17.30
   5   4  -1  107.19   14.60
   5   4  -1   81.79   20.00
   5   4  -1  139.19   14.80
   5   4  -1  133.19   17.70
  -5   4   1   92.59   14.80
   5   4   1  128.09   14.80
   5   4   1  107.19   12.80
  -5   4  -1  133.49   14.50
  -5  -4   1   88.99   17.70
   5   4   1  104.39   16.80
   5  -4  -1  121.39   19.40
  -5  -4   1   81.69   16.50
   5  -4  -1  126.19   13.40
   5   4   1  111.09   22.90
  -5   4  -1  110.89   15.20
  -5   4  -1  127.09   17.50
   5   4   1  145.79   13.00
   5   4   1  120.39   17.20
  -5  -4   1  103.99   17.30
   5   4   1  103.39   19.80
   5   4   1  111.89   12.50
  -5  -4   1  172.08   19.20
  -6   4   1   67.39   14.90
   6   4  -1   75.69   10.10
   6   4  -1   40.40   18.90
   6   4  -1   85.19   20.40
   6   4  -1   74.29   15.40
   6   4  -1   74.59   10.10
  -6  -4  -1   82.59   16.20
  -6  -4  -1   37.40   14.40
   6   4  -1   73.59   21.30
   6   4  -1   71.79   15.90
  -6  -4  -1   49.20   15.30
  -6  -4  -1   74.39   14.60
   6   4  -1   68.19   13.60
  -6   4   1   25.30   13.20
   6   4   1   63.79   19.50
  -6  -4   1   80.79   16.50
  -6  -4   1   63.69   14.50
  -6   4  -1   67.99   12.10
   6  -4  -1   72.59   18.70
   6   4   1   57.49   15.00
  -6   4  -1   59.79   13.90
   6   4   1   58.79   14.70
   6   4   1   83.39   18.70
  -6  -4   1   64.49   15.60
  -6   4  -1   63.39   16.10
  -6  -4   1   40.60   14.30
   6   4   1   78.09   13.90
   7   4  -1  102.89   20.50
  -7  -4  -1   46.00   15.40
  -7   4   1   64.59   15.20
   7   4  -1  128.99   22.60
  -7  -4  -1   62.99   16.30
  -7  -4  -1   94.29   16.20
   7   4  -1   47.40   15.20
  -7  -4  -1   62.19   17.00
   7   4  -1   92.79   16.80
   7   4  -1   90.49   18.00
   7   4  -1   52.49   21.30
  -7   4   1   64.19   16.60
   7   4   1   93.59   17.40
   7  -4  -1  112.39   22.20
   7   4   1   92.19   16.70
   7   4   1  102.09   23.00
  -7   4  -1   81.09   13.00
   7   4   1   77.29   17.70
  -7  -4   1  107.59   17.00
  -7   4  -1   71.39   17.40
  -7  -4   1   96.69   17.70
  -7  -4   1   57.89   16.10
  -7  -4   1   81.99   17.00
  -7   4  -1   53.09   15.20
  -8   4   1  221.38   24.50
   8   4  -1  212.18   24.70
  -8  -4  -1  244.38   22.70
  -8  -4  -1  208.08   23.80
  -8   4   1  208.98   17.00
  -8  -4  -1  194.68   24.00
  -8   4   1  185.68   24.30
   8   4  -1  215.08   23.00
   8   4  -1  237.48   31.70
   8   4  -1  213.48   22.40
  -8  -4   1  251.37   23.30
   8   4   1  237.18   30.40
  -8  -4   1  169.78   22.30
  -8  -4   1  200.38   24.20
   8   4   1  195.18   21.80
  -8   4  -1  202.18   22.90
   8  -4  -1  211.88   30.10
   8   4   1  223.58   25.60
   8   4   1  185.08   23.40
  -8   4  -1  206.28   16.80
  -8  -4   1  200.88   23.70
  -9  -4  -1  104.19   19.70
  -9  -4  -1   95.59   20.00
  -9  -4  -1  112.89   19.00
   9   4  -1   87.29   20.50
   9   4  -1   93.79   19.20
   9   4  -1   99.89   18.80
   9   4  -1   95.09   27.10
  -9   4   1   80.59   12.90
   9   4   1  114.29   20.50
   9   4   1  102.19   18.10
   9   4   1   74.09   26.10
  -9   4  -1   78.79   12.90
   9  -4  -1   89.49   26.40
  -9  -4   1   79.89   17.80
  -9  -4   1   84.29   18.60
   9   4   1  111.19   22.30
  -9  -4   1   61.69   19.70
  10   4  -1   -5.50   13.10
  10   4  -1    2.60   12.60
 -10   4   1    7.90    9.80
  10   4  -1   19.60   24.00
  10   4  -1   12.60   16.80
 -10  -4  -1   -4.60   13.10
 -10  -4  -1   -0.80   13.50
 -10   4  -1   27.50   10.60
  10   4   1    4.50   12.50
 -10  -4   1   13.40   13.60
  10   4   1  -16.70   22.40
  10   4   1    6.40   16.40
  10   4   1  -10.20   12.50
 -10  -4   1    8.60   14.40
  10  -4  -1    4.20   24.40
  11   4  -1   20.70   17.20
  11   4  -1   16.00   24.80
  11   4  -1    7.90   18.80
 -11  -4  -1   20.30   15.20
  11   4  -1   -2.20   13.20
 -11  -4  -1   -1.20   15.00
 -11  -4   1  -17.90   13.80
  11   4   1   11.10   18.30
 -11  -4   1  -11.50   13.40
  11  -4  -1  -31.10   23.40
  11   4   1   -2.20   12.90
  11   4   1    7.00   15.50
  11   4   1   28.10   26.60
  12   4  -1    1.60   20.70
  12   4  -1   10.90   18.40
  12   4  -1  -35.00   26.40
 -12   4   1   14.00    8.70
  12   4  -1   28.70   16.70
 -12  -4  -1    3.90   15.20
 -12  -4   1   18.50   16.40
  12   4   1   34.00   20.50
  12  -4  -1   -2.00   25.90
  12   4   1   36.80   21.20
  12   4   1    4.30   14.00
  12   4   1  -21.10   26.30
 -13   4   1    9.30   10.20
  13   4  -1   16.80   22.80
  13   4  -1   20.20   20.40
 -13  -4  -1   -2.80   16.50
  13   4  -1   -3.50   29.00
  13   4  -1   14.90   15.50
  13   4   1   31.50   30.80
  13   4   1   25.80   15.80
  13   4   1   -3.30   19.00
  13   4   1   21.80   22.30
 -13  -4   1   10.50   16.90
  14   4  -1   32.80   25.10
  14   4  -1   28.50   32.10
  14   4  -1   56.79   16.40
 -14  -4  -1   13.10   17.90
  14   4  -1   21.90   22.40
 -14   4   1   15.50   11.00
  14   4   1   55.49   26.10
 -14  -4   1   13.80   17.70
  14   4   1    4.60   30.20
  14   4   1   29.00   26.80
 -15  -4  -1   -6.60   17.60
  15   4  -1   27.70   25.00
 -15   4   1   12.40   11.60
  15   4  -1   44.30   26.90
  15   4  -1    6.60   34.10
  15   4   1   41.80   28.60
 -15  -4   1   -7.50   17.00
  15   4   1   28.80   25.40
  16   4  -1  -29.40   31.60
  16   4  -1  -16.40   23.30
 -16  -4  -1  -17.60   17.20
  16   4   1  -21.40   23.80
 -16  -4   1   -7.90   17.30
   0  -5  -1  254.27   20.70
   0  -5   1  279.27   21.40
   0  -5   1  203.48   17.80
   0   5   1  227.78   21.30
   0  -5  -1  242.18   19.70
   0  -5  -1  230.08   20.20
   0   5   1  266.87   21.00
   0   5   1  249.38   20.40
   0  -5   1  213.28   20.10
   0   5  -1  246.78   19.50
   0   5  -1  199.98   18.90
   0   5  -1  178.98   20.30
   0  -5   1  290.97   20.60
  -1   5   1   99.49    7.60
   1  -5   1   64.29    9.80
  -1   5   1   78.69   13.00
  -1   5   1   94.39   13.70
   1   5  -1   86.09   13.70
  -1  -5  -1   71.69   13.70
   1  -5   1   87.99   13.50
   1  -5   1   93.79    9.30
  -1   5   1   63.99   13.00
   1   5  -1   61.49   13.30
   1   5  -1   53.09   14.10
   1  -5   1   74.09   11.40
  -1  -5  -1   88.59   15.60
  -1   5   1   86.99   13.60
  -1  -5   1   94.49   15.60
   1   5   1   83.89   15.80
  -1   5  -1   72.89   11.80
   1  -5  -1   88.69   12.40
  -1   5  -1   88.79   13.10
   1  -5  -1   84.59    8.20
   1  -5  -1   88.49   12.40
   1   5   1   91.99   14.60
   1   5   1   74.39   13.60
  -1  -5   1   55.29   11.60
  -1   5  -1   74.09   13.40
  -1  -5   1  102.99   16.20
   1  -5  -1  113.19   14.80
  -2  -5  -1  275.87   23.30
  -2   5   1  256.77   18.30
   2   5  -1  327.57   24.70
   2  -5   1  290.27   16.90
  -2   5   1  288.57   20.40
   2  -5   1  267.67   16.10
  -2   5   1  297.77   21.50
  -2  -5  -1  267.87   22.60
  -2  -5  -1  300.87   25.50
  -2   5   1  255.97   20.70
   2  -5   1  292.07   20.80
  -2   5   1  259.37   16.00
   2   5  -1  294.27   23.30
   2   5  -1  283.77   22.50
  -2   5   1  260.17   20.30
  -2  -5   1  275.77   23.70
   2  -5  -1  262.57   22.20
  -2   5  -1  268.57   19.70
  -2   5  -1  264.47   19.50
  -2  -5   1  252.17   22.10
  -2  -5   1  271.47   23.90
   2   5   1  302.17   24.10
  -2   5  -1  270.97   16.40
  -2   5  -1  238.88   18.00
   2  -5  -1  281.17   21.40
   2  -5  -1  242.58   16.10
   2   5   1  246.98   22.50
   2   5   1  276.67   22.00
  -3  -5  -1  409.16   30.50
  -3   5   1  425.96   25.40
   3  -5   1  381.06   25.40
   3  -5   1  374.36   22.80
   3   5  -1  441.06   29.60
   3   5  -1  449.36   30.30
  -3   5   1  380.76   25.30
  -3  -5  -1  420.36   29.80
  -3   5   1  393.76   25.20
  -3   5   1  378.26   22.20
  -3   5   1  390.76   25.90
  -3  -5  -1  356.86   29.90
  -3   5   1  403.66   23.10
   3   5  -1  383.36   28.30
  -3  -5  -1  391.26   28.90
  -3   5  -1  384.96   26.50
  -3   5  -1  361.56   24.70
   3  -5  -1  391.46   26.40
  -3   5  -1  402.06   23.00
   3   5   1  416.06   29.20
   3   5   1  346.17   33.70
  -3  -5   1  382.46   29.40
  -3   5  -1  376.66   22.10
  -3  -5   1  479.65   31.30
   3  -5  -1  407.86   26.30
  -3  -5   1  436.96   29.70
  -3   5  -1  403.96   23.40
   3   5   1  441.86   29.00
   3   5   1  422.46   25.80
  -3  -5   1  383.26   28.60
   3   5   1  390.36   28.40
  -3   5  -1  398.16   24.70
  -3   5  -1  398.36   22.90
  -4   5   1  121.99   13.50
  -4  -5  -1  157.78   20.90
   4   5  -1  136.39   18.60
  -4   5   1  190.98   17.20
   4  -5   1  146.89   15.40
  -4   5   1  145.89   16.10
  -4   5   1  203.98   15.60
   4  -5   1  134.69   15.40
  -4   5   1  196.08   12.50
   4   5  -1  148.49   19.00
  -4  -5  -1  103.69   18.70
  -4  -5  -1  161.88   21.70
   4   5  -1  211.28   19.50
  -4  -5  -1  147.39   19.70
  -4   5  -1  155.98   16.70
   4  -5  -1  158.78   16.80
   4   5   1  126.69   18.00
  -4  -5   1  118.49   18.30
  -4   5  -1  149.29   15.80
   4  -5  -1  172.68   16.30
  -4   5  -1  137.69   13.60
  -4   5  -1  121.69   13.60
   4   5   1  129.99   18.90
   4   5   1  154.68   19.30
   4   5   1  156.58   27.00
  -4  -5   1  167.48   21.30
  -4  -5   1  210.58   21.90
   4  -5  -1  178.18   18.90
   4   5   1  153.58   17.90
  -4  -5   1  145.99   19.40
  -5  -5  -1   40.00   14.50
  -5   5   1   36.80    7.90
  -5   5   1   45.20    6.40
   5   5  -1   31.30   12.30
   5   5  -1   32.40   14.30
  -5   5   1   51.19   13.30
   5   5  -1   41.50   12.60
  -5   5   1   33.80   10.60
  -5  -5  -1   19.50   13.40
   5   5  -1   52.19   12.70
  -5   5   1   41.40    9.50
  -5  -5  -1   52.09   15.60
  -5   5   1   29.00   15.10
   5   5  -1   55.19   11.70
  -5  -5  -1   44.10   16.20
  -5   5   1   35.00   12.00
   5   5   1   51.69   21.00
   5   5   1   61.49   12.40
  -5   5  -1   42.40   13.70
   5  -5  -1   33.90   12.20
   5   5   1   66.89   14.20
  -5  -5   1   35.30   13.90
   5   5   1   15.70    6.70
   5  -5  -1   35.20   16.60
   5   5   1   64.89   15.50
  -5   5  -1   33.40   12.20
  -5  -5   1   47.90   15.40
   5  -5  -1   41.90   11.50
   5   5   1   34.40   11.20
  -5  -5   1   43.30   14.30
   5   5   1   17.50   15.80
  -5  -5   1   32.50   15.80
  -6  -5  -1  385.16   30.00
  -6  -5  -1  346.67   29.80
   6   5  -1  371.46   23.80
   6   5  -1  383.46   26.00
  -6  -5  -1  303.37   28.50
   6   5  -1  376.86   29.30
   6   5  -1  376.46   31.40
   6   5  -1  372.76   26.00
  -6  -5  -1  322.27   29.50
  -6   5   1  379.96   26.60
  -6   5   1  372.16   29.30
   6   5  -1  349.27   28.90
  -6   5  -1  285.17   25.50
   6  -5  -1  370.06   30.30
   6   5   1  375.16   23.20
   6   5   1  297.37   31.00
  -6  -5   1  404.56   30.00
   6  -5  -1  395.76   24.10
  -6  -5   1  348.47   29.00
   6   5   1  351.56   28.60
   6   5   1  312.57   24.70
   6   5   1  310.07   21.40
   6   5   1  350.76   31.00
   6   5   1  377.26   23.10
  -6  -5   1  355.26   29.10
   6   5   1  299.87   27.60
  -6  -5   1  383.26   29.20
  -6   5  -1  298.17   28.40
  -6   5  -1  316.47   22.00
  -7   5   1  126.89   20.00
   7   5  -1  111.09   24.50
  -7  -5  -1  111.39   20.60
   7   5  -1  146.69   21.30
  -7  -5  -1  154.78   21.20
   7   5  -1  168.08   19.00
   7   5  -1  167.28   27.00
  -7  -5  -1  138.49   21.40
  -7  -5  -1  132.89   21.00
   7   5  -1  112.19   12.50
  -7   5   1  128.89   18.40
   7   5  -1  142.99   20.30
  -7   5  -1   69.89   17.10
  -7  -5   1  147.09   21.30
   7  -5  -1  139.59   24.30
   7   5   1  146.59   23.70
  -7  -5   1  152.48   21.70
  -7  -5   1  104.69   19.60
   7   5   1  118.89   17.90
  -7   5  -1  103.59   20.00
   7   5   1  150.68   25.70
   7   5   1  104.29   19.70
   7   5   1  130.39   20.40
  -7  -5   1  152.48   20.70
  -7   5  -1   88.49   14.30
   8   5  -1  114.59   23.10
   8   5  -1   80.09   18.30
   8   5  -1   96.59   20.00
  -8   5   1   93.29   17.80
   8   5  -1   88.09   18.30
  -8  -5  -1   64.19   19.90
   8   5  -1  131.39   25.80
  -8   5   1   68.79   13.60
  -8  -5  -1   94.09   18.60
  -8  -5  -1   74.19   18.60
  -8   5  -1   67.19   13.40
  -8  -5   1   77.89   19.00
   8   5   1   99.49   19.00
   8  -5  -1   55.09   21.90
   8   5   1   85.59   17.90
   8   5   1   86.79   24.90
  -8  -5   1   98.19   18.70
  -8  -5   1   64.19   19.30
   8   5   1   59.19   18.70
  -8   5  -1   65.59   17.70
  -8  -5   1   64.19   18.00
   9   5  -1   72.59   24.90
   9   5  -1   66.29   19.50
  -9  -5  -1   41.40   19.10
   9   5  -1   56.49   17.50
   9   5  -1   45.50   17.20
  -9  -5  -1   67.09   18.20
  -9  -5  -1   44.20   17.40
  -9   5   1   49.70   12.60
   9  -5  -1   48.30   24.80
   9   5   1   67.49   17.60
   9   5   1   22.90   21.90
  -9  -5   1   63.39   20.00
  -9  -5   1   34.60   17.60
   9   5   1   45.40   16.40
   9   5   1   55.79   18.90
  -9  -5   1   76.59   18.50
 -10   5   1   40.20   11.50
  10   5  -1   30.70   17.50
  10   5  -1   38.00   15.90
  10   5  -1   27.60   17.20
 -10  -5  -1   33.10   17.10
  10   5  -1   35.70   24.60
 -10  -5  -1   19.90   16.20
  10   5   1   24.50   23.30
  10  -5  -1   -6.40   22.70
 -10  -5   1   32.60   16.70
  10   5   1   32.30   15.50
  10   5   1   23.30   15.90
 -10  -5   1   32.10   17.20
  10   5   1   33.70   18.90
  11   5  -1   17.80   17.20
 -11  -5  -1   16.40   17.30
  11   5  -1    5.30   18.40
  11   5  -1   -7.80   14.00
  11   5  -1   11.30   26.40
 -11  -5  -1  -10.50   14.90
  11   5   1   26.80   21.10
  11   5   1   14.10   14.40
  11   5   1  -11.50   24.80
  11   5   1   24.30   17.10
 -11  -5   1    4.60   16.60
 -11  -5   1    1.90   15.10
  12   5  -1   33.40   23.40
 -12  -5  -1   40.90   18.20
  12   5  -1   12.50   18.20
  12   5  -1    5.50   27.70
  12   5  -1    7.50   16.00
  12   5   1    2.00   16.20
  12   5   1   -7.80   26.80
 -12  -5   1   12.10   16.90
  12   5   1   28.30   20.40
  12   5   1   19.20   21.60
  13   5  -1   31.80   24.80
  13   5  -1  -32.30   28.60
  13   5  -1   26.80   17.60
 -13  -5  -1   33.30   19.40
  13   5  -1    3.90   19.00
 -13  -5   1   26.50   18.70
  13   5   1   23.90   22.90
  13   5   1   55.89   31.40
  13   5   1    9.40   15.30
  13   5   1   25.60   22.40
 -14  -5  -1   17.80   19.00
  14   5  -1   22.70   22.90
  14   5  -1   24.30   30.90
  14   5  -1   29.60   23.40
  14   5  -1   19.20   17.20
  14   5   1   20.10   16.00
  14   5   1   27.90   24.10
  14   5   1    5.00   30.30
 -14  -5   1   -9.50   16.70
  14   5   1  -14.30   20.40
  15   5  -1   -0.30   25.40
  15   5  -1   20.60   24.90
  15   5  -1   16.10   15.80
 -15  -5  -1  -20.50   16.70
  15   5  -1   -2.60   29.30
 -15   5   1   -3.10    9.80
  15   5   1   14.00   16.10
  15   5   1    2.60   23.90
 -15  -5   1   -7.40   17.30
  15   5   1   22.90   26.90
  16   5  -1    7.40   27.00
  16   5  -1    9.20   34.90
 -16  -5  -1   -9.00   19.20
 -16  -5   1    4.10   18.80
  16   5   1   44.90   30.00
   0  -6   1   23.70    9.50
   0  -6  -1   38.00   13.40
   0   6  -1   35.90   11.90
   0   6  -1   20.20   13.60
   0   6   1   16.80   12.00
   0   6   1   31.30   12.50
   0   6  -1   21.10   10.70
   0  -6  -1    6.30   10.70
   0  -6   1   25.00   14.10
   0  -6  -1   28.10   11.20
   0   6   1   12.80   12.80
   0  -6   1    6.70   11.20
   0  -6   1   35.50   12.50
  -1   6   1   49.90   13.20
   1  -6   1   48.00   10.10
  -1   6   1   42.40   13.40
   1  -6   1   58.89    7.80
  -1   6   1   39.20   13.20
  -1   6   1   50.19   13.40
  -1  -6  -1   49.60   13.40
   1  -6   1   48.00   13.70
   1   6  -1   37.20   14.80
   1  -6   1   41.40   11.50
   1   6  -1   30.00   12.20
  -1  -6  -1   47.10   15.20
   1  -6   1   30.30   10.50
   1   6  -1   61.09   13.40
  -1  -6  -1   34.40   10.60
   1  -6  -1   58.29   14.50
   1   6   1   39.80   14.90
  -1  -6   1   39.10   14.20
   1   6   1   34.70   13.50
  -1  -6   1   19.10   14.90
  -1  -6   1   43.20   11.90
   1   6   1   40.90   13.90
  -1   6  -1   29.00   11.50
  -1   6  -1   54.89   15.40
  -1  -6   1   59.09   13.40
   1  -6  -1   37.20   10.90
   1  -6  -1   41.90    6.70
   1  -6  -1   41.10   10.90
  -1   6  -1   33.50   11.30
  -2   6   1  315.87   23.70
   2  -6   1  317.87   20.40
  -2   6   1  276.37   23.80
   2   6  -1  271.27   24.50
   2  -6   1  341.07   18.80
   2   6  -1  312.97   26.40
  -2   6   1  298.97   17.70
  -2  -6  -1  330.77   26.20
   2  -6   1  305.87   23.90
  -2  -6  -1  325.17   27.70
  -2   6   1  289.17   23.90
   2   6  -1  323.77   27.50
  -2   6   1  352.86   24.80
  -2   6   1  313.17   20.20
  -2   6  -1  277.97   21.10
  -2  -6   1  277.67   26.10
   2   6   1  288.57   25.70
   2  -6  -1  273.67   20.00
  -2  -6   1  299.97   24.30
   2   6   1  281.77   24.30
   2  -6  -1  298.17   18.60
  -2   6  -1  285.67   17.10
  -2  -6   1  234.78   25.20
  -2   6  -1  279.37   21.90
   2  -6  -1  274.37   23.50
  -2   6  -1  299.77   23.30
  -3   6   1   92.79   13.70
   3  -6   1   78.79   14.50
   3  -6   1   72.99   11.60
  -3  -6  -1   67.39   18.00
  -3  -6  -1   62.89   16.20
  -3  -6  -1   61.59   18.20
  -3  -6  -1   73.69   15.60
   3   6   1   93.69   17.40
  -3   6  -1   44.80   10.70
  -3   6  -1   72.39   14.90
  -3  -6   1  126.69   19.90
   3   6   1   95.39   17.00
  -3   6  -1   58.69   10.80
  -3   6  -1   73.99   14.30
   3   6   1  131.59   25.90
  -3   6  -1   49.50   12.10
   3   6   1  104.69   17.80
   3   6   1   97.29   14.70
  -3   6  -1   65.99   12.90
  -4   6   1  265.97   17.80
  -4   6   1  256.87   21.10
  -4   6   1  250.77   20.00
  -4   6   1  274.27   20.80
  -4  -6  -1  268.67   26.80
  -4   6   1  265.47   20.20
  -4  -6  -1  269.17   25.40
  -4  -6  -1  231.68   26.70
   4   6  -1  267.67   24.70
   4   6  -1  309.97   25.10
  -4  -6  -1  249.38   25.10
   4   6  -1  256.77   24.70
   4  -6   1  273.37   21.10
   4  -6   1  235.48   20.20
  -4   6  -1  257.27   20.80
   4   6   1  267.87   25.30
   4   6   1  302.97   25.10
   4  -6  -1  279.07   22.70
  -4  -6   1  296.97   26.00
  -4   6  -1  280.17   17.70
  -4  -6   1  259.87   26.80
   4   6   1  243.38   31.40
  -4   6  -1  322.97   19.10
  -4   6  -1  286.27   19.10
  -4   6  -1  316.77   21.20
   4   6   1  278.47   25.50
  -4   6  -1  266.77   20.60
  -4  -6   1  280.87   27.20
  -4  -6   1  277.47   25.80
   4   6   1  306.77   23.90
   5   6  -1  332.27   26.40
   5   6  -1  265.37   26.90
  -5  -6  -1  315.47   29.50
  -5   6   1  313.87   21.70
  -5  -6  -1  297.37   27.60
  -5   6   1  321.67   23.60
  -5  -6  -1  327.07   29.10
  -5   6   1  304.17   22.50
  -5   6   1  325.27   19.60
   5  -6   1  323.17   22.20
   5   6  -1  299.07   27.00
  -5   6   1  299.07   21.30
  -5  -6  -1  311.67   28.90
   5  -6  -1  297.67   22.70
  -5  -6   1  300.57   28.30
  -5  -6   1  307.77   28.90
  -5   6  -1  290.47   17.10
   5   6   1  311.27   27.30
   5   6   1  263.97   31.90
   5   6   1  357.76   25.50
   5   6   1  287.37   26.80
   5  -6  -1  320.07   24.00
   5   6   1  284.97   25.30
   5   6   1  293.57   25.70
  -5   6  -1  312.37   23.20
  -5  -6   1  269.07   26.80
  -5  -6   1  281.57   27.20
  -6   6   1  155.68   14.90
  -6   6   1  189.98   22.60
   6   6  -1  200.18   22.20
   6   6  -1  184.38   18.90
  -6   6   1  169.88   21.20
  -6   6   1  169.18   14.70
   6   6  -1  186.78   20.30
  -6  -6  -1  189.28   23.70
  -6   6   1  160.08   12.50
  -6  -6  -1  166.38   22.80
  -6  -6  -1  180.68   23.80
   6   6  -1  173.08   24.60
   6   6  -1  181.58   18.90
  -6   6   1  155.58   18.40
  -6  -6  -1  179.28   23.50
   6   6  -1  180.38   22.50
  -6  -6   1  201.08   24.60
   6  -6  -1  238.18   19.50
  -6  -6   1  218.78   24.20
  -6  -6   1  166.28   23.20
   6   6   1  174.58   19.00
  -6   6  -1  167.58   19.70
  -6   6  -1  191.98   22.90
   6  -6  -1  187.68   17.50
   6   6   1  223.38   31.20
  -6   6  -1  177.08   17.80
   6   6   1  192.88   22.50
   6   6   1  184.38   24.20
  -6  -6   1  184.18   23.60
   6   6   1  171.98   18.70
   6   6   1  171.78   21.30
   7   6  -1   42.60   15.80
  -7  -6  -1   11.60   15.10
  -7   6   1   21.50   14.80
   7   6  -1   28.30   15.20
  -7   6   1   17.80    5.70
   7   6  -1   25.50   23.80
   7   6  -1   25.50   11.90
   7   6  -1   14.40   10.70
  -7   6   1   37.60   14.50
  -7  -6  -1    3.80   14.20
   7   6  -1    3.40   19.60
  -7  -6  -1   27.80   16.70
   7   6  -1   24.40   10.90
  -7  -6  -1   19.70   17.50
   7   6  -1    8.50   12.80
   7   6   1   14.70   20.80
   7  -6  -1   28.70   18.30
  -7   6  -1    2.50   13.70
   7   6   1    2.30   14.00
  -7  -6   1   34.90   16.70
  -7  -6   1   23.60   17.40
   7   6   1   26.40    9.90
   7   6   1   20.50   19.50
   7   6   1   31.20   15.00
   7   6   1    9.50   10.40
  -7   6  -1   -3.90   14.20
   7   6   1   13.90    9.50
  -7  -6   1   31.60   16.10
  -7  -6   1   18.00   14.50
  -8   6   1   17.50   14.50
   8   6  -1   -1.00   21.40
  -8  -6  -1   -3.20   16.70
   8   6  -1    2.70   13.70
   8   6  -1    2.20   20.90
  -8  -6  -1   -8.80   14.10
   8   6  -1    9.50   12.00
   8   6  -1   25.20   14.90
  -8  -6  -1   -7.90   15.70
   8   6   1   10.20   13.80
   8   6   1    5.10   20.40
  -8  -6   1    2.60   14.70
  -8  -6   1   -1.00   14.10
  -8  -6   1   15.90   16.10
   8   6   1   10.90   18.30
  -8  -6   1  -10.20   15.60
  -8   6  -1  -12.60   13.60
   8   6   1    5.80   14.90
   8   6   1    7.30   12.30
  -9  -6  -1   68.39   20.50
   9   6  -1   46.30   18.00
   9   6  -1   71.89   23.10
   9   6  -1   59.19   25.30
  -9  -6  -1   56.59   20.80
  -9  -6  -1   43.20   18.90
   9   6  -1   37.40   17.60
   9   6  -1   62.59   19.40
  -9  -6   1   65.79   19.10
  -9  -6   1   35.40   20.10
  -9  -6   1   64.69   19.80
   9   6   1   42.30   17.20
   9   6   1   46.90   24.80
   9   6   1   54.39   17.80
   9   6   1   75.89   20.30
  10   6  -1  -51.19   21.20
  10   6  -1    0.30   14.90
  10   6  -1    3.60   17.00
 -10  -6  -1   -8.50   15.20
  10   6  -1    6.40   15.70
 -10  -6  -1   -0.50   16.80
  10   6   1    0.50   25.50
  10   6   1   13.40   14.10
 -10  -6   1    4.00   16.10
 -10  -6   1   -3.80   14.90
  10   6   1   16.10   14.70
  10   6   1   25.70   17.60
 -11  -6  -1   20.80   17.20
  11   6  -1   29.30   18.20
  11   6  -1   -2.90   26.40
  11   6  -1   22.20   17.10
  11   6  -1   20.70   20.20
  11   6   1   11.10   16.00
  11   6   1   -9.50   25.70
  11   6   1    8.10   16.00
  11   6   1    1.50   19.30
 -11  -6   1    9.50   16.90
 -12  -6  -1   30.80   19.20
  12   6  -1   35.10   18.80
  12   6  -1   16.60   22.60
  12   6  -1   29.10   20.50
  12   6  -1    8.00   29.60
  12   6   1    1.50   17.00
  12   6   1   25.80   21.90
  12   6   1   24.60   19.50
 -12  -6   1   18.10   17.70
  12   6   1   20.70   30.10
  13   6  -1   12.80   16.30
 -13   6   1   22.30    9.50
  13   6  -1   10.40   19.50
  13   6  -1   10.00   33.30
  13   6  -1   27.30   24.40
 -13  -6  -1    8.80   18.50
  13   6   1    2.40   30.40
  13   6   1  -16.10   19.30
  13   6   1   -2.50   19.10
  13   6   1   -7.50   16.30
 -13  -6   1    6.80   17.10
 -14   6   1   36.40   10.90
  14   6  -1   67.69   21.40
  14   6  -1  -15.60   20.60
  14   6  -1   24.90   34.40
  14   6  -1   88.59   28.20
 -14  -6  -1   35.70   21.40
  14   6   1   58.89   24.60
  14   6   1   63.59   20.00
  14   6   1   61.89   35.50
  14   6   1   49.80   25.90
 -14  -6   1   29.70   20.20
  15   6  -1   24.00   37.70
  15   6  -1   18.70   17.60
 -15  -6  -1   -2.20   19.10
  15   6  -1   25.50   24.10
  15   6  -1   20.50   22.80
  15   6   1   41.40   27.80
  15   6   1   33.10   18.20
  15   6   1   18.60   24.10
 -15  -6   1   -8.20   17.60
  15   6   1   15.20   33.80
  16   6  -1   39.60   18.20
  16   6  -1    0.60   25.80
 -16  -6  -1   12.70   21.10
  16   6  -1   44.30   39.90
 -16  -6   1   -9.80   18.90
  16   6   1   31.40   30.00
   0   7   1  176.58   22.70
   0   7  -1  231.28   25.40
   0  -7   1  298.97   22.20
   0  -7  -1  198.38   21.70
   0   7  -1  272.87   23.50
   0   7   1  241.68   23.10
   0  -7   1  201.78   22.30
   0   7  -1  212.38   21.50
   0  -7   1  218.28   22.60
   0  -7  -1  231.68   23.60
   0  -7   1  220.78   24.10
   0   7   1  208.28   22.40
   1  -7   1  862.01   40.20
   1  -7   1  959.70   52.89
   1   7  -1  833.72   54.39
  -1  -7  -1  954.50   55.59
   1  -7   1  907.21   53.09
  -1  -7  -1  855.21   53.89
  -1   7   1  994.00   53.69
   1   7  -1  887.41   53.79
  -1  -7  -1  991.50   56.69
   1   7  -1 1021.40   57.29
  -1   7   1  823.22   53.69
  -1   7   1 1049.20   55.79
  -1   7   1  967.30   53.99
   1  -7   1 1018.30   55.19
   1  -7   1  993.00   52.29
   1   7   1  895.51   54.49
  -1  -7   1  924.01   55.49
  -1  -7   1 1029.80   57.69
  -1  -7   1  936.31   54.69
  -1   7  -1  848.82   54.69
   1  -7  -1 1090.29   54.29
  -1   7  -1  884.61   52.79
  -1  -7   1  915.11   54.59
  -1   7  -1  966.50   54.59
   1  -7  -1 1035.90   54.29
   1  -7  -1  992.90   54.69
   1   7   1  809.92   55.59
   1  -7  -1  989.30   40.10
   1   7   1  914.21   56.29
   2  -7   1  198.48   14.70
  -2   7   1  168.48   12.90
   2  -7   1  194.78   16.40
  -2   7   1  145.59   19.80
  -2   7   1  174.88   20.60
   2  -7   1  201.68   20.50
   2   7  -1  181.18   23.20
  -2  -7  -1  201.98   25.60
   2  -7   1  169.28   14.80
   2   7  -1  193.28   22.40
  -2   7   1  181.38   15.50
  -2  -7  -1  158.38   21.30
  -2   7   1  198.98   20.60
  -2   7   1  176.38   20.80
   2   7  -1  152.68   20.00
  -2  -7   1  173.98   23.80
   2  -7  -1  203.58   17.30
   2  -7  -1  175.18   20.80
  -2   7  -1  154.78   20.70
   2  -7  -1  194.48   17.40
  -2   7  -1  195.48   18.50
  -2   7  -1  189.58   19.40
   2   7   1  178.98   23.30
  -2  -7   1  196.78   21.50
   2   7   1  179.68   21.20
  -2  -7   1  195.88   24.00
   2   7   1  173.88   21.40
   2  -7  -1  190.38   14.80
  -3  -7  -1  232.28   24.20
  -3   7   1  218.28   19.00
   3   7  -1  204.18   22.70
   3  -7   1  198.28   17.10
  -3   7   1  230.58   16.50
   3  -7   1  187.58   19.90
  -3   7   1  206.08   20.60
  -3   7   1  226.38   20.50
   3   7  -1  213.38   23.60
   3   7  -1  253.57   24.70
  -3  -7  -1  197.98   23.50
  -3  -7  -1  263.57   27.40
  -3  -7  -1  206.78   25.70
  -3   7   1  256.67   20.90
  -3   7   1  251.17   21.90
   3  -7   1  191.88   13.00
   3   7   1  221.08   24.00
  -3   7  -1  204.78   20.60
  -3   7  -1  202.98   20.60
  -3   7  -1  234.98   17.60
  -3   7  -1  223.38   19.20
  -3  -7   1  230.48   25.70
   3   7   1  213.28   23.10
   3  -7  -1  207.98   21.40
  -3  -7   1  233.58   24.10
  -3  -7   1  222.98   25.90
   3   7   1  250.27   24.50
  -3   7  -1  214.78   20.00
   3  -7  -1  216.68   14.80
  -3  -7   1  221.08   23.40
  -4  -7  -1  113.29   19.90
   4   7  -1  115.09   20.00
   4   7  -1  114.69   20.20
  -4  -7  -1   84.89   19.20
  -4   7   1  131.19   17.10
  -4   7   1  118.39   15.10
  -4  -7  -1  130.99   22.60
  -4   7   1  113.49   14.10
  -4   7   1  113.09   16.50
   4  -7   1  102.39   14.40
   4  -7   1   86.69   16.80
  -4   7   1  119.89   16.00
  -4   7   1  121.79   13.00
   4   7  -1  135.69   20.20
  -4  -7  -1  104.89   21.60
  -4   7  -1   77.39   13.10
   4  -7  -1  120.69   16.90
  -4   7  -1   73.19   15.80
  -4   7  -1   98.49   15.00
   4   7   1  102.39   18.70
   4   7   1  103.09   17.20
  -4  -7   1   72.49   19.60
  -4  -7   1   83.29   19.20
  -4   7  -1   63.89   13.30
  -4  -7   1   88.79   18.00
   4   7   1   71.09   27.80
  -4  -7   1  105.89   20.10
   4   7   1   87.59   18.90
   4   7   1   76.79   18.80
   5   7  -1  228.28   25.00
  -5  -7  -1  253.77   27.60
  -5   7   1  218.88   19.40
  -5   7   1  231.78   20.40
   5   7  -1  211.18   24.70
  -5   7   1  229.58   19.70
  -5  -7  -1  227.28   25.80
  -5  -7  -1  224.18   25.60
   5  -7   1  237.18   20.40
   5   7  -1  239.78   23.90
  -5   7   1  212.08   16.60
  -5  -7  -1  264.57   27.90
  -5   7   1  216.08   20.70
  -5  -7   1  269.67   27.90
   5   7   1  226.18   24.60
  -5  -7   1  266.87   27.70
  -5   7  -1  242.88   19.80
  -5   7  -1  209.88   16.10
  -5   7  -1  225.48   17.60
   5   7   1  270.07   33.20
  -5   7  -1  249.28   21.30
  -5   7  -1  248.98   20.00
  -5  -7   1  274.77   27.20
  -5  -7   1  231.48   25.60
   5   7   1  243.38   24.40
   5   7   1  304.07   25.10
   5  -7  -1  222.88   21.60
   5   7   1  239.68   25.50
  -6  -7  -1  177.18   25.10
  -6   7   1  178.58   16.90
   6   7  -1  204.18   21.40
   6   7  -1  200.48   25.00
  -6   7   1  160.08   16.90
   6   7  -1  174.48   23.90
   6   7  -1  212.18   23.40
  -6   7   1  156.68   18.20
  -6  -7  -1  181.88   25.40
   6  -7   1  156.78   17.20
  -6   7   1  168.48   24.80
  -6   7   1  159.38   22.00
  -6   7   1  164.98   18.80
  -6   7   1  177.58   14.50
   6   7  -1  198.88   23.10
  -6  -7  -1  169.08   23.40
  -6  -7  -1  181.48   25.10
   6   7   1  171.78   21.30
  -6   7  -1  134.79   12.90
   6   7   1  160.18   24.10
  -6  -7   1  177.38   23.30
   6  -7  -1  162.28   18.20
  -6   7  -1  171.78   19.10
   6   7   1  168.78   24.00
  -6   7  -1  144.79   12.00
   6   7   1  180.68   19.80
   6   7   1  182.68   30.80
  -6  -7   1  187.78   25.40
  -6  -7   1  172.88   24.80
  -6  -7   1  201.48   25.20
  -6   7  -1  139.59   22.10
   6   7   1  152.18   20.10
  -7   7   1  173.28   22.00
   7   7  -1  224.58   37.00
   7   7  -1  204.38   23.30
  -7   7   1  263.37   26.50
  -7   7   1  234.78   26.90
   7   7  -1  257.87   30.10
  -7  -7  -1  227.68   28.10
   7   7  -1  229.08   26.40
  -7  -7  -1  250.27   28.80
  -7  -7  -1  231.18   28.20
  -7   7   1  257.57   16.90
   7   7  -1  213.78   25.50
  -7  -7  -1  192.18   27.60
  -7   7   1  239.98   19.20
   7   7  -1  231.98   23.10
   7   7   1  219.28   28.60
   7  -7  -1  225.18   20.40
   7   7   1  221.08   24.90
   7   7   1  223.58   22.00
  -7  -7   1  205.18   25.90
   7   7   1  185.88   21.80
  -7   7  -1  247.28   25.20
   7   7   1  231.98   31.50
  -7  -7   1  266.37   28.90
  -7  -7   1  234.48   28.50
  -7  -7   1  231.58   28.00
   7   7   1  224.28   25.80
   8   7  -1    2.00   10.60
  -8   7   1   14.00    6.60
  -8   7   1   -6.70   13.70
   8   7  -1   38.40   14.50
   8   7  -1   32.30   16.30
  -8  -7  -1  -16.00   17.30
   8   7  -1   -0.10   23.10
  -8  -7  -1   10.20   16.00
  -8   7   1   13.50    9.50
   8   7  -1   18.70   11.80
   8   7  -1   19.80   22.30
  -8   7   1    0.10   17.40
  -8  -7  -1   21.10   18.50
   8   7  -1   25.80   16.80
   8   7   1   50.39   15.30
  -8  -7   1   -6.80   14.80
   8   7   1   17.40   16.70
   8   7   1   -0.80   20.40
   8   7   1   17.70   14.40
   8   7   1    6.90    9.10
   8   7   1   29.10   22.70
  -8  -7   1   -9.80   16.50
  -8  -7   1   25.80   19.10
  -8   7  -1   24.40   15.90
  -8  -7   1   17.40   17.80
  -9  -7  -1    8.20   16.70
   9   7  -1   22.30   16.90
  -9  -7  -1   35.60   20.30
   9   7  -1   27.80   24.00
  -9   7   1   26.10    7.50
   9   7  -1   37.70   18.20
  -9  -7  -1   34.50   21.10
  -9   7   1   38.80   11.20
   9   7  -1   13.10   24.10
   9   7  -1   30.30   16.80
  -9  -7   1   -4.90   19.40
   9   7   1   59.89   17.60
   9   7   1   31.80   17.60
   9   7   1   50.59   18.80
   9   7   1   10.90   23.80
   9   7   1   31.40   22.20
  -9  -7   1   25.30   17.40
  -9  -7   1   29.70   19.90
  10   7  -1   22.30   18.60
 -10  -7  -1   19.60   20.50
  10   7  -1   -8.80   16.00
 -10   7   1   13.40    6.80
  10   7  -1   12.40   15.00
  10   7  -1    1.70   20.80
  10   7  -1    0.00   24.20
 -10  -7  -1    8.60   17.50
  10   7   1   -7.30   16.50
 -10  -7   1  -13.50   16.80
  10   7   1   27.60   17.20
  10   7   1   24.10   16.90
 -10  -7   1   12.00   18.40
  10   7   1   -7.60   23.90
  11   7  -1  -10.50   24.70
  11   7  -1   11.00   19.20
  11   7  -1    6.50   16.80
 -11  -7  -1    4.10   17.50
  11   7  -1  -19.00   14.90
 -11   7   1   -3.50    6.20
 -11  -7   1   -6.00   16.10
  11   7   1    6.90   17.70
  11   7   1  -13.50   25.10
  11   7   1    3.30   16.80
  11   7   1    0.30   14.90
  12   7  -1  -14.20   27.80
  12   7  -1   -6.30   16.70
 -12   7   1    4.60    7.30
  12   7  -1    4.20   20.10
 -12  -7  -1  -13.70   16.90
  12   7  -1    3.30   16.90
  12   7   1    2.00   17.80
  12   7   1   16.70   21.50
 -12  -7   1   28.10   18.80
  12   7   1   28.70   19.90
  12   7   1   19.10   27.80
 -13   7   1   17.50    8.80
 -13  -7  -1   13.50   18.80
  13   7  -1    2.30   23.40
  13   7  -1    8.50   31.10
  13   7  -1   14.20   20.80
  13   7  -1   13.70   16.90
  13   7   1   28.10   18.90
  13   7   1   49.00   32.00
  13   7   1   35.00   25.70
 -13  -7   1   -3.90   17.40
  13   7   1   10.60   21.30
  14   7  -1   10.70   18.60
 -14  -7  -1  -11.10   18.90
  14   7  -1    2.00   24.00
  14   7  -1   21.40   22.70
 -14   7   1   22.40    9.40
  14   7  -1   45.30   34.90
  14   7   1   12.40   21.40
  14   7   1    8.90   23.60
 -14  -7   1  -22.50   16.70
  14   7   1  -14.20   29.80
  14   7   1   18.60   18.20
  15   7  -1   -1.30   21.80
  15   7  -1   59.09   25.70
 -15  -7  -1  -21.00   16.90
  15   7  -1   37.40   21.10
  15   7  -1   -2.10   33.60
  15   7   1   30.10   35.70
  15   7   1    4.40   25.60
  15   7   1   -9.20   17.00
 -15  -7   1  -28.30   17.10
  15   7   1  -24.30   20.70
  16   7  -1    8.40   26.00
  16   7  -1  -40.60   31.40
  16   7   1   12.70   26.00
   0   8   1  292.17   30.00
   0  -8   1  280.17   27.50
   0   8   1  344.57   29.70
   0   8  -1  295.57   26.70
   0  -8   1  364.06   26.60
   0  -8  -1  328.07   27.30
   0   8   1  291.27   27.20
   0  -8   1  312.77   28.30
   0  -8  -1  274.97   27.30
   0  -8   1  310.27   28.50
   0   8  -1  288.97   30.30
   0   8  -1  249.78   26.00
   0  -8  -1  298.97   28.20
  -1   8   1  209.78   23.90
  -1   8   1  271.87   24.90
   1   8  -1  190.88   23.20
   1  -8   1  254.17   24.30
  -1  -8  -1  239.28   24.40
   1   8  -1  233.98   27.20
  -1   8   1  265.17   25.70
   1  -8   1  262.07   26.10
   1   8  -1  244.68   24.70
   1  -8   1  255.17   15.30
   1  -8   1  225.68   22.00
  -1   8   1  264.07   24.90
  -1  -8  -1  230.68   25.60
   1  -8   1  226.98   20.50
  -1  -8  -1  214.48   24.70
   1   8   1  198.18   23.00
  -1  -8   1  215.18   22.40
   1  -8  -1  237.08   22.20
  -1  -8   1  222.08   26.20
   1  -8  -1  221.68   21.50
   1   8   1  198.68   24.50
  -1  -8   1  198.58   23.90
  -1  -8   1  243.98   26.00
  -1   8  -1  222.08   22.70
  -1   8  -1  202.28   21.90
   1   8   1  154.98   25.20
   1  -8  -1  243.28   13.50
   1  -8  -1  235.78   24.00
  -1   8  -1  173.48   24.30
   2  -8   1  197.28   17.90
  -2  -8  -1  176.28   22.80
   2   8  -1  175.28   23.80
  -2   8   1  187.58   16.00
   2   8  -1  217.18   24.10
  -2   8   1  190.18   22.10
   2  -8   1  226.18   22.60
   2   8  -1  201.68   22.80
  -2   8   1  173.48   20.90
   2  -8   1  203.18   15.10
  -2  -8  -1  194.48   24.50
  -2   8   1  179.68   22.50
  -2   8   1  185.08   21.80
  -2   8   1  189.48   13.60
   2  -8   1  178.38   16.90
   2  -8  -1  226.68   18.80
  -2  -8   1  208.18   26.30
   2   8   1  191.38   24.90
   2  -8  -1  215.18   22.80
   2  -8  -1  207.38   14.80
  -2   8  -1  169.98   22.10
  -2   8  -1  192.88   21.00
   2  -8  -1  202.98   18.90
  -2  -8   1  170.68   21.40
   2   8   1  214.78   23.20
   2   8   1  172.38   23.60
  -2   8  -1  187.38   20.90
  -2  -8   1  246.98   26.50
   3   8  -1  322.87   29.60
   3   8  -1  316.47   29.40
  -3   8   1  329.37   26.40
  -3  -8  -1  331.97   31.90
  -3  -8  -1  282.77   29.50
  -3   8   1  311.27   19.30
   3  -8   1  287.67   20.00
  -3  -8  -1  308.27   28.20
  -3   8   1  299.47   26.20
  -3  -8  -1  282.57   28.10
   3   8  -1  283.67   27.90
  -3   8   1  312.47   26.50
  -3   8   1  337.57   26.80
   3  -8   1  318.67   26.40
   3  -8   1  259.17   17.80
   3  -8   1  256.07   18.10
  -3   8   1  297.57   22.30
  -3   8  -1  258.17   24.00
  -3   8  -1  262.37   23.90
  -3  -8   1  225.98   26.10
   3   8   1  296.97   28.00
  -3  -8   1  328.57   30.40
  -3   8  -1  261.57   25.20
   3   8   1  312.87   28.90
  -3   8  -1  282.17   25.10
   3  -8  -1  291.87   18.70
   3   8   1  287.57   28.20
  -3  -8   1  314.77   28.10
  -3   8  -1  257.77   19.20
  -3  -8   1  301.87   29.80
   3  -8  -1  324.47   26.80
  -4   8   1   41.40   13.40
  -4  -8  -1   42.30   17.30
   4   8  -1   38.80   16.80
   4   8  -1   38.50   16.10
  -4   8   1   66.49   14.70
  -4   8   1   55.99   14.50
  -4  -8  -1   20.50   17.50
   4  -8   1   38.90   13.60
   4  -8   1   10.40   10.20
  -4  -8  -1   27.70   18.20
  -4   8   1   52.79   14.70
   4   8  -1   30.40   15.60
  -4  -8  -1   39.80   16.10
  -4   8   1   29.70   10.60
   4   8   1   31.40   16.00
  -4  -8   1   66.49   17.60
   4   8   1   29.50   13.90
  -4  -8   1   68.89   19.10
  -4  -8   1   55.19   18.20
   4  -8  -1   44.50   14.90
  -4   8  -1   38.20   11.90
  -4  -8   1    5.40   12.80
   4   8   1   15.60   15.20
   4   8   1   24.20   24.60
   4   8   1   36.40   16.30
  -4   8  -1   15.10   10.90
  -4   8  -1   31.30   13.00
  -4   8  -1   39.80   14.60
  -4   8  -1   13.90   12.70
  -5   8   1  198.98   18.30
   5   8  -1  207.58   25.50
  -5   8   1  159.38   18.80
  -5  -8  -1  163.28   25.40
  -5   8   1  162.08   17.70
   5  -8   1  145.29   19.10
  -5  -8  -1  176.68   24.00
  -5  -8  -1  169.48   26.50
  -5   8   1  185.98   16.00
  -5  -8  -1  160.88   24.70
  -5   8   1  176.48   19.10
   5   8  -1  168.28   22.60
   5   8  -1  185.88   25.00
  -5   8   1  138.99   19.10
   5   8   1  207.68   34.70
  -5  -8   1  201.78   27.80
  -5   8  -1  158.08   18.10
  -5  -8   1  166.68   24.80
   5   8   1  176.88   22.40
  -5   8  -1  159.08   17.20
   5   8   1  186.98   24.00
   5   8   1  176.68   22.30
  -5   8  -1  190.98   19.60
  -5  -8   1  209.98   24.50
  -5   8  -1  132.89   17.60
   5  -8  -1  159.98   19.80
   5   8   1  137.49   23.40
  -5  -8   1  185.58   25.20
  -5   8  -1  168.78   16.90
   6  -8   1  354.66   28.20
  -6   8   1  436.36   26.40
  -6   8   1  413.96   29.10
  -6   8   1  396.66   29.00
   6   8  -1  474.35   35.40
  -6   8   1  386.56   28.80
   6   8  -1  406.76   35.20
   6   8  -1  414.06   34.10
  -6  -8  -1  371.26   35.50
  -6   8   1  381.76   27.70
  -6   8   1  414.66   37.00
  -6  -8  -1  449.46   38.10
  -6  -8  -1  376.46   35.40
  -6  -8  -1  390.26   35.60
   6   8  -1  500.45   34.80
  -6   8  -1  408.56   26.30
   6   8   1  378.16   32.80
  -6   8  -1  399.26   26.30
   6   8   1  321.87   39.20
  -6   8  -1  346.37   28.40
  -6   8  -1  392.16   26.90
   6   8   1  427.26   33.80
  -6  -8   1  385.86   35.20
  -6  -8   1  501.15   37.30
   6   8   1  374.46   34.00
  -6   8  -1  365.56   26.70
   6   8   1  431.96   31.90
   6   8   1  377.76   32.70
  -6   8  -1  403.66   24.70
  -6  -8   1  394.36   35.60
   6  -8  -1  394.76   29.50
  -6  -8   1  484.05   38.10
  -7   8   1  107.39   18.10
  -7   8   1  127.79   16.00
   7   8  -1  115.59   21.40
   7   8  -1  103.79   22.10
  -7   8   1   95.89   12.70
   7   8  -1  108.89   20.80
  -7  -8  -1  102.69   23.80
   7   8  -1  122.09   19.00
   7   8  -1  107.79   25.00
  -7   8   1  118.29   15.20
  -7  -8  -1  135.49   24.80
  -7  -8  -1  106.09   24.90
  -7  -8  -1  109.79   22.90
   7   8  -1  154.28   21.00
  -7   8   1  137.99   24.60
   7   8  -1  110.89   32.30
   7   8   1  103.89   24.40
  -7   8  -1   91.89   12.90
  -7   8  -1   79.89   18.00
   7   8   1  116.89   22.50
  -7  -8   1  111.29   23.80
   7   8   1  101.59   18.60
  -7  -8   1  120.69   22.80
   7   8   1  114.69   20.90
   7   8   1  106.99   18.50
  -7  -8   1  118.39   24.30
  -7  -8   1   94.99   23.30
   7   8   1  108.39   29.20
   7   8   1  122.29   18.00
   7  -8  -1   97.69   16.80
  -7   8  -1   90.59   10.30
  -8  -8  -1    1.30   18.70
  -8   8   1   44.40   21.10
   8   8  -1    2.60   22.00
   8   8  -1   21.10   16.40
  -8   8   1   18.20   11.80
  -8  -8  -1    5.00   16.80
  -8  -8  -1    3.30   20.20
   8   8  -1   24.40   17.20
  -8   8   1   27.00   16.40
   8   8  -1    4.50    6.90
   8   8  -1   34.00   15.10
   8   8  -1   -3.50   24.50
  -8   8   1   23.80    8.40
   8   8   1   27.60   12.90
   8   8   1   34.00   23.10
   8   8   1   39.70   18.60
   8   8   1   37.70   12.50
   8   8   1   41.90   15.70
   8   8   1   -2.80   24.10
  -8  -8   1   27.60   19.30
   8   8   1   25.10   16.20
  -8  -8   1   20.60   20.60
   8  -8  -1   11.80   13.50
  -8   8  -1   26.00    6.90
   8   8   1   14.40   12.60
  -8  -8   1   19.80   17.60
  -8  -8   1   16.70   18.80
  -9   8   1   80.99   11.10
  -9  -8  -1   49.40   24.10
  -9  -8  -1   98.59   25.10
  -9  -8  -1   68.79   22.10
   9   8  -1   82.39   14.00
   9   8  -1   85.89   20.20
  -9   8   1   82.89   15.50
   9   8  -1   97.29   22.60
   9   8  -1   41.50   27.70
   9   8  -1   82.09   27.00
  -9   8   1   88.39   23.80
   9   8  -1  112.79   23.00
   9   8   1  100.99   28.30
  -9  -8   1   75.09   24.40
   9   8   1  115.29   23.90
   9   8   1   64.89   21.10
   9   8   1   71.29   28.00
  -9  -8   1   43.00   22.70
   9   8   1   87.09   19.90
  -9  -8   1   94.39   23.20
 -10   8   1   61.09   14.70
 -10  -8  -1   68.69   22.30
  10   8  -1   82.69   22.40
 -10  -8  -1   46.00   22.90
  10   8  -1   38.80   26.80
  10   8  -1   55.59   21.40
  10   8  -1   33.10   27.90
 -10   8   1   64.59   10.60
  10   8  -1   43.90   20.20
  10   8   1   44.00   20.40
 -10  -8   1   43.90   20.90
 -10  -8   1   59.39   23.90
  10   8   1   53.09   21.00
  10   8   1   59.79   25.20
  10   8   1  113.79   30.00
 -10  -8   1   76.79   24.90
  10   8   1   60.69   20.20
 -11   8   1   26.70    9.20
 -11  -8  -1    2.10   18.30
  11   8  -1   24.80   21.30
  11   8  -1   41.30   19.80
  11   8  -1   16.90   19.30
  11   8  -1    0.20   28.60
  11   8   1   36.60   29.10
  11   8   1   41.70   21.90
 -11  -8   1   22.40   20.20
  11   8   1   29.50   19.10
  11   8   1    0.90   17.80
  12   8  -1   32.10   20.10
 -12  -8  -1    8.80   19.70
  12   8  -1    4.70   17.80
  12   8  -1   25.30   22.10
 -12   8   1   18.20    9.00
  12   8  -1   31.10   30.50
  12   8   1   20.50   20.90
  12   8   1    3.70   18.50
  12   8   1   28.00   20.90
 -12  -8   1    5.90   18.10
  12   8   1   -8.40   29.70
 -13   8   1    0.00    7.70
  13   8  -1   -1.10   19.10
 -13  -8  -1   10.40   20.10
  13   8  -1   -7.60   17.50
  13   8  -1   31.00   25.00
  13   8  -1   53.09   34.20
  13   8   1   -2.10   20.80
  13   8   1   -2.10   30.40
  13   8   1    8.80   18.90
 -13  -8   1    3.70   17.70
  13   8   1   12.80   18.80
  14   8  -1   12.70   22.10
 -14  -8  -1  -15.80   18.60
  14   8  -1   40.30   34.60
  14   8  -1   22.90   26.90
 -14   8   1   18.10    9.80
  14   8  -1   45.70   20.30
  14   8   1   20.30   34.60
  14   8   1    7.90   20.30
  14   8   1   28.90   26.80
 -14  -8   1   19.30   21.00
  14   8   1   20.10   23.00
  15   8  -1   28.60   24.60
  15   8  -1  -48.40   35.20
  15   8  -1   33.80   20.90
 -15  -8  -1   -4.90   19.70
  15   8  -1   12.10   23.30
  15   8   1   26.30   19.30
  15   8   1   49.10   37.30
 -15  -8   1  -23.70   17.80
  15   8   1   -3.60   21.10
   0   9  -1  221.38   24.80
   0   9   1  170.48   26.40
   0  -9  -1  244.68   26.70
   0  -9   1  263.67   26.00
   0  -9  -1  260.67   24.80
   0  -9   1  237.68   22.90
   0   9  -1  235.98   25.70
   0   9   1  221.88   24.90
   0   9   1  230.78   26.50
   0  -9   1  234.58   26.70
   0  -9  -1  240.98   25.10
   0  -9   1  209.18   25.30
   0   9  -1  192.08   26.30
   1   9  -1  231.38   27.10
  -1  -9  -1  251.57   26.30
  -1   9   1  266.67   28.60
   1   9  -1  261.47   27.30
  -1  -9  -1  271.07   28.90
  -1  -9  -1  274.47   27.80
  -1   9   1  306.17   27.20
   1  -9   1  259.27   27.70
   1  -9   1  272.47   26.80
   1  -9   1  228.58   24.00
  -1   9   1  298.17   27.10
   1  -9   1  288.27   16.70
  -1   9   1  256.37   27.20
   1   9  -1  241.38   28.90
   1  -9   1  282.67   23.30
   1  -9  -1  276.77   25.30
   1   9   1  264.87   28.80
  -1  -9   1  315.07   30.60
   1   9   1  280.17   27.90
  -1  -9   1  330.57   31.10
  -1   9  -1  235.18   28.50
   1  -9  -1  326.67   26.30
   1   9   1  283.77   30.80
   1  -9  -1  309.97   16.10
   1  -9  -1  290.37   28.30
  -1   9  -1  271.07   26.10
  -1   9  -1  306.77   27.70
  -1  -9   1  244.38   25.80
  -1  -9   1  283.07   28.60
  -2   9   1  169.08   23.50
   2   9  -1  173.58   24.50
  -2  -9  -1  196.78   26.30
   2  -9   1  182.08   18.00
   2  -9   1  186.38   24.20
   2   9  -1  186.58   25.20
  -2   9   1  170.18   23.80
   2  -9   1  207.08   15.40
   2   9  -1  165.88   25.90
  -2  -9  -1  194.78   24.10
   2  -9   1  221.68   19.80
  -2   9   1  172.58   23.30
  -2   9   1  169.38   23.10
  -2  -9   1  159.68   21.60
  -2   9  -1  136.09   24.20
   2   9   1  182.58   22.90
  -2  -9   1  172.08   25.80
   2  -9  -1  151.28   13.90
   2  -9  -1  170.08   18.20
   2  -9  -1  184.88   18.90
   2  -9  -1  164.78   23.30
  -2  -9   1  159.58   23.20
  -2   9  -1  158.98   20.80
   2   9   1  227.08   27.00
  -2  -9   1  153.08   25.50
   2   9   1  160.28   24.50
  -2   9  -1  147.69   20.70
  -3  -9  -1   12.40   17.70
  -3   9   1   21.00   14.80
   3   9  -1   18.90   15.50
  -3  -9  -1   12.80   13.30
   3   9  -1   12.00   15.90
  -3   9   1   15.10   15.10
  -3   9   1   33.50   13.70
  -3  -9  -1   -1.10   17.10
   3  -9   1   12.00    6.20
  -3   9   1   24.00   14.60
  -3   9   1    5.20   11.70
  -3  -9  -1   14.10   16.30
   3  -9   1   21.70    9.70
  -3   9   1   11.80    8.90
   3   9  -1   13.80   15.20
   3  -9   1    3.50    3.00
   3  -9   1   38.60   16.00
   3  -9  -1   22.40    8.20
  -3  -9   1   22.40   13.40
   3   9   1   53.89   17.50
  -3  -9   1   19.50   13.50
   3  -9  -1   29.70    7.50
  -3   9  -1    9.90   12.90
  -3   9  -1   21.10   15.30
   3   9   1    6.30   14.80
   3   9   1   25.40   15.90
  -3   9  -1   11.40   15.00
  -3  -9   1   31.10   18.20
  -3  -9   1   34.40   19.00
   3  -9  -1   22.30   15.60
  -3   9  -1   15.20   12.10
   4   9  -1   26.10   16.00
   4  -9   1   42.10   11.40
  -4   9   1   74.39   17.00
  -4  -9  -1   54.69   17.20
   4   9  -1   36.60   17.20
  -4   9   1   15.30   11.00
  -4  -9  -1    5.90   16.50
   4  -9   1   37.10   15.50
  -4  -9  -1   18.60   18.70
  -4  -9  -1   33.30   19.40
   4   9  -1   30.90   16.60
  -4   9   1   40.60   15.90
  -4   9   1   65.09   15.90
  -4   9   1   73.39   17.20
   4   9   1   28.50   16.40
  -4  -9   1   31.60   17.60
  -4  -9   1   52.29   20.30
   4   9   1   27.90   14.90
   4   9   1   38.70   28.40
   4  -9  -1   53.49   17.00
  -4   9  -1   41.90   11.50
  -4   9  -1   35.90   12.80
  -4   9  -1   34.50   15.40
  -4   9  -1   35.50   14.40
  -4   9  -1   25.80   15.10
  -4  -9   1   26.10   13.90
   4   9   1   37.00   16.90
   4   9   1   44.30   17.60
  -4  -9   1   67.39   20.00
  -5  -9  -1    0.30   17.70
   5   9  -1   21.90   16.20
   5  -9   1   26.80   13.80
  -5   9   1   -1.50   10.70
  -5  -9  -1    6.50   17.20
  -5   9   1   -6.40   13.10
  -5   9   1   36.90   14.20
  -5   9   1    4.90   12.60
   5   9  -1  -13.20   13.80
  -5  -9  -1   16.40   15.40
  -5   9   1   14.30   12.70
  -5  -9  -1  -14.00   16.70
   5   9  -1   14.10   16.00
   5   9   1    2.90   15.90
  -5   9  -1   -5.40   12.70
  -5  -9   1   19.60   17.30
   5   9   1   25.10   28.30
  -5   9  -1   -1.50   12.50
  -5  -9   1   -2.70   12.80
   5   9   1   40.30   16.50
  -5   9  -1   13.00   13.40
  -5   9  -1    0.80   11.60
   5   9   1   11.70   15.60
  -5  -9   1   -4.20   15.60
  -5   9  -1   11.10   11.30
   5   9   1   22.70   17.00
  -5  -9   1   -1.90   16.80
   5  -9  -1   21.10   14.80
  -6  -9  -1  135.89   28.00
  -6   9   1  139.59   18.40
  -6  -9  -1  123.69   24.90
   6   9  -1  134.49   24.30
   6   9  -1  170.08   23.30
  -6   9   1  147.29   19.70
  -6  -9  -1  143.29   26.10
  -6   9   1  146.49   18.40
  -6   9   1  170.48   28.50
  -6  -9  -1  146.69   25.00
   6  -9   1  101.69   18.60
  -6   9   1  136.29   15.00
   6   9  -1  139.39   25.60
  -6   9   1  133.39   18.20
   6   9   1  146.99   24.90
   6   9   1  171.18   23.70
  -6   9  -1  126.59   17.50
  -6  -9   1  170.68   27.00
  -6   9  -1  121.09   16.60
  -6  -9   1  190.28   25.20
   6   9   1  112.69   33.10
  -6  -9   1  167.38   26.80
   6   9   1  170.68   25.00
   6  -9  -1  123.09   20.00
  -6  -9   1  151.78   27.60
  -6   9  -1  122.89   18.00
  -6   9  -1  100.69   17.50
  -7   9   1   31.50   13.30
  -7  -9  -1   30.60   21.90
  -7  -9  -1   37.40   18.50
   7   9  -1   62.89   18.40
  -7  -9  -1   40.60   20.60
   7   9  -1   14.00   21.40
  -7  -9  -1   46.30   21.90
  -7   9   1   40.60   21.70
   7  -9   1   41.40   14.90
  -7   9   1   41.60   10.30
   7   9  -1   24.70   18.80
  -7   9   1   23.30   15.00
   7   9  -1   24.60   30.20
   7   9  -1   31.80   16.50
   7   9   1   20.40   16.80
  -7   9  -1   25.00   11.40
   7   9   1   21.10   20.20
  -7   9  -1   21.30   12.70
  -7  -9   1   26.80   17.00
   7   9   1   27.70   15.80
  -7  -9   1   30.20   20.30
   7  -9  -1   21.90   14.80
  -7  -9   1   24.30   21.40
  -7  -9   1   19.60   20.40
   7   9   1   43.80   28.20
  -7   9  -1   36.60    9.30
  -7   9  -1   10.30   15.30
   7   9   1   60.39   17.40
  -8   9   1  132.49   20.00
   8   9  -1  139.49   28.80
   8   9  -1  140.89   36.20
  -8  -9  -1  136.89   28.10
   8   9  -1  162.48   21.30
  -8   9   1  224.08   31.00
   8   9  -1  151.48   25.80
   8   9  -1  112.49   21.40
  -8  -9  -1  118.29   26.00
  -8   9   1  130.49   14.50
   8   9  -1  136.69   25.00
  -8  -9  -1  109.99   28.20
  -8  -9   1  143.19   27.70
  -8  -9   1  109.79   24.70
   8   9   1  136.99   25.20
   8   9   1  187.38   35.40
   8   9   1  126.29   21.30
  -8  -9   1  136.79   28.00
   8   9   1  156.98   28.90
   8   9   1  160.68   26.90
  -8   9  -1  126.89   13.10
  -8   9  -1  116.39   16.20
  -8  -9   1  127.99   27.30
   8  -9  -1  125.39   19.10
  -9   9   1   16.10   22.20
   9   9  -1   24.40   15.90
  -9  -9  -1   13.20   21.90
   9   9  -1   29.00   17.00
  -9  -9  -1    7.50   22.10
   9   9  -1    4.40   27.40
   9   9  -1   21.80   14.40
   9   9  -1   13.10   24.40
   9   9  -1   15.50   12.10
  -9   9   1   28.50   14.00
  -9   9   1   21.40    9.30
   9   9  -1   24.90   19.30
  -9  -9  -1    2.60   17.20
   9   9   1   60.69   18.30
   9   9   1   15.20   24.10
  -9   9  -1   31.70    8.80
  -9  -9   1   27.00   20.90
   9   9   1   43.50   20.10
  -9   9  -1   50.99   21.70
   9   9   1   32.60   18.00
   9   9   1   29.80   13.00
  -9   9  -1   16.20   11.30
   9   9   1   37.50   27.10
  -9  -9   1   43.70   20.60
  -9  -9   1   23.20   21.80
  10   9  -1   92.89   24.40
 -10   9   1  105.59   13.80
 -10   9   1  115.79   28.00
  10   9  -1  113.89   32.80
 -10  -9  -1   94.89   28.40
 -10  -9  -1   95.29   25.90
 -10  -9  -1  107.49   29.90
 -10   9   1  141.19   20.20
  10   9  -1   83.49   21.90
  10   9  -1  121.69   27.10
  10   9  -1   95.29   31.40
  10   9   1   86.99   30.30
 -10  -9   1   93.89   24.70
  10   9   1   99.39   29.80
  10   9   1  105.99   26.30
 -10   9  -1   92.49   11.90
 -10   9  -1  115.99   16.10
 -10  -9   1   80.09   27.50
 -10  -9   1  128.89   29.30
  10   9   1  123.89   25.40
  10   9   1   61.49   20.00
  11   9  -1   48.20   30.80
  11   9  -1   51.09   20.90
  11   9  -1    9.10   20.90
 -11   9   1   18.80    9.80
 -11  -9  -1    3.10   20.00
  11   9  -1   22.30   21.50
  11   9   1   43.30   21.70
  11   9   1   24.30   21.40
 -11  -9   1    8.00   19.70
  11   9   1   18.20   17.90
  11   9   1  -49.70   26.00
 -11   9  -1   24.40    8.40
  12   9  -1    7.80   19.20
  12   9  -1   11.60   21.40
  12   9  -1  -13.20   15.90
  12   9  -1  -47.20   26.70
 -12  -9  -1    6.70   19.10
 -12   9   1    9.00    8.90
  12   9   1   24.70   21.80
  12   9   1  -43.50   27.80
 -12  -9   1    1.20   19.70
  12   9   1   -5.00   19.70
  12   9   1   11.30   19.40
 -12   9  -1    8.20    8.00
  13   9  -1  -43.60   29.70
  13   9  -1  -12.80   19.50
 -13  -9  -1   -9.40   19.20
  13   9  -1    6.10   19.80
 -13   9   1    0.00    8.90
  13   9  -1    5.40   22.20
  13   9   1    6.70   22.10
 -13  -9   1   -7.40   18.20
  13   9   1   20.50   20.90
  13   9   1   28.10   19.10
  13   9   1   10.60   29.60
  14   9  -1   45.90   27.10
 -14   9   1   11.70   10.00
  14   9  -1  -29.40   31.30
  14   9  -1   -8.30   18.90
 -14  -9  -1    4.30   20.40
  14   9  -1   19.20   21.90
  14   9   1   -2.50   20.10
  14   9   1   42.50   31.60
  14   9   1   14.80   26.70
 -14  -9   1    6.80   20.30
  14   9   1   22.90   20.30
  15   9  -1   16.90   20.30
 -15  -9  -1   21.40   22.80
  15   9  -1    6.30   23.70
  15   9  -1  -24.60   32.30
  15   9   1   76.69   37.80
  15   9   1    4.70   24.10
 -15  -9   1   10.50   21.90
  15   9   1   11.00   20.70
   0 -10   1   38.90   16.80
   0 -10  -1   52.29   15.50
   0  10   1   51.49   17.20
   0  10  -1   31.60   16.90
   0  10  -1   22.60   18.50
   0 -10  -1   48.60   18.90
   0 -10   1   54.19   14.50
   0  10  -1   43.30   17.70
   0 -10  -1   33.00   15.70
   0  10   1   56.99   20.20
   0 -10   1   17.20   17.80
   0  10   1   58.39   18.50
   0 -10   1   51.79   17.70
   1  10  -1   51.09   18.30
  -1 -10  -1   42.90   18.50
   1 -10   1   53.29   16.80
   1 -10   1   39.80   15.60
  -1  10   1   66.29   18.30
  -1  10   1   56.99   20.50
   1  10  -1   33.50   17.90
  -1 -10  -1   49.60   16.80
  -1 -10  -1   33.00   18.70
   1 -10   1   63.09   18.60
   1  10  -1   42.90   20.20
  -1  10   1   44.00   17.50
  -1  10   1   48.80   18.00
   1 -10   1   57.59    8.90
   1 -10   1   33.60   13.00
   1  10   1   62.59   19.70
  -1 -10   1   34.10   18.00
  -1  10  -1   47.00   17.50
   1  10   1   26.70   17.00
  -1  10  -1   24.60   19.20
  -1  10  -1   65.29   18.30
   1 -10  -1   56.49   14.90
  -1 -10   1   46.10   18.20
   1  10   1   35.70   19.20
  -1 -10   1   34.30   19.70
  -1 -10   1   58.49   15.70
   1 -10  -1   82.49   17.00
   1 -10  -1   56.79   18.70
   2 -10   1  150.68   18.30
   2 -10   1  158.68   14.60
   2  10  -1  143.49   25.40
   2 -10   1  167.38   17.40
   2  10  -1  139.29   24.20
  -2 -10  -1  147.09   22.80
  -2 -10  -1  160.28   26.60
  -2  10   1  132.29   24.20
  -2  10   1  147.49   23.50
  -2 -10  -1  124.99   22.80
   2  10  -1  148.09   23.90
   2 -10   1  162.28   23.70
  -2  10   1  150.18   23.20
  -2  10   1  147.79   23.40
  -2 -10   1  157.98   21.50
  -2  10  -1  150.48   22.70
   2  10   1  129.79   24.80
   2 -10  -1  158.28   18.90
  -2 -10   1  162.78   26.00
   2  10   1  167.78   26.70
  -2 -10   1  168.18   26.70
  -2 -10   1  186.18   26.00
   2 -10  -1  154.28   13.70
   2 -10  -1  154.28   23.70
  -2  10  -1  140.99   25.60
  -2  10  -1  121.79   21.50
   2 -10  -1  147.99   18.10
   2  10   1  147.29   24.20
  -3  10   1   40.00   13.30
   3 -10   1   53.99   18.30
   3 -10   1   35.20    8.40
  -3 -10  -1   51.69   20.00
  -3  10   1   54.69   17.70
  -3 -10  -1   41.80   21.00
  -3 -10  -1   18.90   15.40
   3  10  -1   10.70   16.10
  -3  10   1   35.70    9.70
   3  10  -1   33.90   18.20
   3 -10   1   43.30   11.30
  -3 -10  -1    2.60   12.70
  -3  10   1   51.59   16.70
  -3  10   1   21.50   16.00
   3  10  -1   18.40   16.90
   3 -10   1   43.30   10.90
  -3  10   1   25.80   17.80
  -3  10  -1   41.00   15.80
   3 -10  -1   35.90    8.90
   3  10   1   64.09   20.10
  -3 -10   1   41.60   20.00
  -3 -10   1   64.89   20.90
   3 -10  -1   32.20   16.90
  -3  10  -1   24.80   18.00
  -3  10  -1   60.89   16.60
   3  10   1   38.70   17.60
   3  10   1   36.80   19.10
   3 -10  -1   39.20   10.70
  -3 -10   1   40.60   15.90
  -3  10  -1   39.90   17.30
  -4 -10  -1  222.78   29.10
   4 -10   1  245.28   25.40
   4  10  -1  219.38   27.80
  -4  10   1  261.47   26.80
   4  10  -1  222.78   29.20
  -4 -10  -1  216.78   29.90
  -4  10   1  239.88   19.10
   4  10  -1  216.98   27.90
  -4  10   1  213.08   24.90
  -4 -10  -1  167.18   27.00
  -4 -10  -1  207.48   31.50
   4 -10   1  211.38   19.30
  -4  10   1  221.08   25.70
  -4  10   1  223.38   25.20
  -4 -10   1  183.48   25.30
  -4 -10   1  235.28   31.90
  -4 -10   1  203.28   28.10
   4  10   1  200.38   27.20
  -4  10  -1  226.78   24.30
   4  10   1  206.38   28.70
  -4  10  -1  159.38   25.50
   4  10   1  216.58   27.30
  -4  10  -1  212.78   18.80
   4  10   1  249.48   22.70
  -4 -10   1  222.48   29.40
   4  10   1  241.58   41.10
  -4  10  -1  228.58   24.30
  -4  10  -1  206.08   25.40
   4 -10  -1  253.07   16.60
   4 -10  -1  216.48   15.40
   4 -10  -1  199.28   24.70
  -5  10   1   67.29   18.70
  -5  10   1   99.19   19.80
  -5 -10  -1   73.69   20.20
  -5 -10  -1  124.69   26.00
  -5  10   1   81.79   19.50
  -5  10   1   95.59   19.20
  -5 -10  -1  104.99   24.60
   5 -10   1  109.99   20.70
   5  10  -1   99.99   22.80
   5  10  -1   74.19   21.20
  -5 -10  -1   87.19   24.50
  -5  10   1  100.49   15.50
   5  10   1  116.89   22.90
  -5 -10   1   92.19   25.30
  -5  10  -1   97.69   19.10
   5  10   1  109.79   23.20
   5  10   1  117.19   36.50
  -5  10  -1   72.69   19.60
   5  10   1  112.39   21.20
  -5 -10   1  101.59   21.10
  -5  10  -1   92.19   16.00
  -5  10  -1   78.59   17.30
  -5 -10   1   94.99   23.90
   5 -10  -1  102.89   21.10
  -5 -10   1   96.59   24.10
  -5  10  -1   95.59   18.60
  -6  10   1   26.80   22.20
  -6  10   1   12.60   13.60
   6  10  -1   16.80   17.10
  -6  10   1   -6.30   14.20
   6  10  -1   14.00   18.80
  -6 -10  -1   39.10   22.00
   6 -10   1   60.19   17.20
  -6 -10  -1   32.80   21.80
  -6  10   1   20.70   14.20
   6  10  -1   -9.30   18.50
  -6 -10  -1   25.70   21.20
  -6  10   1   33.90   15.00
  -6 -10  -1   29.00   17.80
  -6 -10   1    5.40   18.50
   6  10   1   61.99   32.10
   6  10   1   38.00   19.00
  -6 -10   1   30.00   20.80
   6  10   1   32.50   17.60
   6  10   1   27.20   19.30
  -6  10  -1  -14.50   14.00
  -6  10  -1   31.10   14.80
   6 -10  -1   30.90   17.30
  -6 -10   1   46.40   17.20
  -6  10  -1   16.60   13.20
  -6 -10   1    1.90   18.70
  -6  10  -1   27.60   13.70
  -7 -10  -1   49.20   20.90
  -7  10   1   93.69   18.50
   7  10  -1   80.29   23.60
  -7  10   1   88.09   26.50
  -7  10   1   50.79   16.80
   7  10  -1   73.89   23.10
  -7  10   1   76.09   17.40
   7  10  -1   85.19   33.70
  -7 -10  -1   52.19   23.50
  -7 -10  -1  108.39   25.80
  -7 -10  -1   73.39   25.50
   7 -10   1   67.59   17.20
   7  10  -1   80.79   20.70
  -7  10  -1   51.79   14.90
   7 -10  -1   69.99   18.40
  -7 -10   1   75.49   25.10
   7  10   1   60.19   31.50
  -7  10  -1   49.50   17.20
   7  10   1   40.00   17.80
  -7  10  -1   42.40   16.30
  -7 -10   1   64.59   24.60
   7  10   1   92.19   20.50
   7  10   1   60.29   21.60
   7  10   1   65.59   23.10
  -7 -10   1   77.39   24.60
  -7 -10   1   63.49   20.30
   8  10  -1   33.50   24.00
   8 -10   1   50.79   16.00
  -8  10   1   87.79   26.30
  -8  10   1   43.20   15.90
   8  10  -1   29.80   16.60
  -8  10   1   56.39   16.70
  -8 -10  -1   35.80   20.50
  -8 -10  -1   26.60   23.60
   8  10  -1   56.09   21.50
   8  10  -1   35.00   17.90
   8  10  -1   30.80   31.10
  -8  10   1   50.09   12.20
  -8 -10  -1   15.80   22.60
   8  10  -1   35.60   18.40
  -8 -10   1   47.80   23.70
  -8  10  -1   18.10   14.60
  -8 -10   1   54.99   25.50
   8  10   1   32.70   29.50
   8  10   1   22.80   15.00
  -8  10  -1   18.50   13.50
  -8 -10   1   47.90   23.50
   8 -10  -1   33.90   15.50
   8  10   1   57.69   21.90
  -8 -10   1   37.30   20.10
   8  10   1   68.39   19.60
   8  10   1   38.50   24.70
   8  10   1   42.20   16.80
  -9  10   1   32.90   15.40
   9  10  -1   23.70   19.70
   9  10  -1   45.00   21.50
   9  10  -1   66.59   25.90
  -9  10   1   38.70   25.60
  -9 -10  -1   21.50   24.20
  -9 -10  -1   28.90   20.60
   9  10  -1    8.90   30.80
   9  10  -1   65.39   19.60
  -9 -10  -1   42.60   25.40
  -9  10   1   54.29   11.50
   9  10   1   45.80   19.70
  -9 -10   1   27.10   24.20
  -9  10  -1   39.00   13.90
  -9  10  -1   27.90   10.30
  -9 -10   1   18.00   24.00
   9  10   1   36.00   18.10
   9  10   1   32.70   15.00
   9 -10  -1   63.39   16.50
   9  10   1   56.89   22.20
   9  10   1   46.10   27.10
   9  10   1   24.50   13.40
  -9 -10   1   42.00   20.70
  -9  10  -1   49.70   24.70
   9  10   1   45.70   30.60
 -10 -10  -1   16.80   24.60
 -10 -10  -1   30.40   20.80
  10  10  -1   -1.40   31.00
  10  10  -1   16.70   16.40
 -10  10   1   11.90   25.20
  10  10  -1   19.90   21.30
 -10  10   1   23.60   10.30
  10  10  -1   38.60   28.00
  10  10  -1   40.90   22.50
 -10 -10   1   16.40   24.20
 -10 -10   1   14.80   19.60
 -10  10  -1   75.39   25.30
  10  10   1   29.20   21.50
 -10  10  -1   26.10    9.80
  10  10   1   31.40   21.60
 -10 -10   1   43.00   25.90
  10  10   1   23.90   17.40
  10  10   1   21.40   29.40
 -11  10   1   94.09   13.90
  11  10  -1   87.49   25.70
  11  10  -1   54.09   30.80
  11  10  -1   82.29   26.80
 -11 -10  -1   67.99   25.20
  11  10  -1   88.09   24.20
  11  10   1   72.19   24.80
  11  10   1   61.39   22.60
 -11 -10   1   79.49   25.20
  11  10   1   65.29   23.90
 -11  10  -1   78.79   12.30
  11  10   1   50.09   32.00
 -12 -10  -1    1.20   20.50
 -12  10   1   28.20   11.00
  12  10  -1    6.60   23.20
  12  10  -1   27.50   20.00
  12  10  -1   37.30   22.80
  12  10  -1    5.30   30.20
 -12  10  -1   13.10    9.10
 -12 -10   1    2.90   20.80
  12  10   1   24.90   21.90
  12  10   1    5.60   22.40
  12  10   1    7.70   18.90
  12  10   1  -29.00   29.20
 -13  10   1    9.60    9.90
  13  10  -1  -60.49   29.70
  13  10  -1   -3.80   19.50
 -13 -10  -1   11.20   21.20
  13  10  -1   23.70   24.00
  13  10  -1  -12.90   18.00
 -13 -10   1   10.20   21.50
  13  10   1   -2.40   20.70
  13  10   1    0.70   21.40
  13  10   1    0.00   30.80
  13  10   1   -5.60   18.60
 -13  10  -1    6.20    9.00
  14  10  -1  -23.90   32.40
 -14 -10  -1    1.90   20.30
 -14  10   1   17.90   11.10
  14  10  -1   35.30   26.20
  14  10  -1    5.30   20.90
  14  10   1   11.90   20.40
 -14 -10   1  -10.70   18.40
  14  10   1   30.00   35.70
  14  10   1   18.40   26.30
  14  10   1   32.00   22.40
  15  10  -1   -1.50   22.10
  15  10  -1   41.30   39.60
  15  10   1  -27.70   33.10
  15  10   1   -0.30   22.10
   0  11  -1   -8.40   15.40
   0 -11   1   20.00   12.70
   0 -11  -1    5.20   12.10
   0 -11   1   10.70   15.40
   0  11   1    0.00   18.00
   0  11  -1   16.30   18.70
   0  11  -1   18.50   15.90
   0 -11   1   10.90   18.60
   0 -11   1   25.90   17.30
   0 -11  -1   20.30   15.20
   0  11   1   -0.90   16.00
   0 -11  -1   11.20   17.40
   0  11   1   10.30   16.50
  -1  11   1  297.87   30.00
   1 -11   1  311.97   32.60
  -1 -11  -1  229.08   28.80
  -1  11   1  287.07   32.60
   1  11  -1  225.38   29.40
   1 -11   1  285.47   17.60
   1 -11   1  263.47   30.30
  -1 -11  -1  267.87   29.10
  -1  11   1  252.07   30.40
  -1  11   1  260.17   28.80
   1  11  -1  244.18   29.30
   1 -11   1  277.37   27.50
   1 -11   1  276.27   29.50
  -1 -11  -1  286.87   31.20
   1 -11   1  328.07   26.80
   1  11  -1  277.37   33.30
  -1 -11   1  315.47   32.90
   1  11   1  256.77   32.40
  -1 -11   1  351.76   33.10
  -1  11  -1  255.47   28.70
   1  11   1  271.57   30.00
  -1 -11   1  260.07   28.10
   1  11   1  235.28   30.90
   1 -11  -1  274.37   30.00
   1 -11  -1  342.07   29.20
  -1  11  -1  314.27   31.20
  -1  11  -1  212.68   31.70
  -1 -11   1  271.37   30.00
   1 -11  -1  315.77   28.00
   2 -11   1  196.18   21.30
  -2 -11  -1  196.18   28.00
   2  11  -1  194.08   27.90
  -2  11   1  127.99   26.00
  -2 -11  -1  185.18   27.80
   2 -11   1  197.18   15.70
   2  11  -1  197.98   28.50
  -2  11   1  194.98   26.80
  -2 -11  -1  135.19   24.00
   2 -11   1  170.28   19.30
   2  11  -1  152.88   27.80
   2 -11   1  191.38   26.20
  -2  11   1  159.18   26.30
  -2  11   1  168.08   25.40
   2 -11  -1  171.38   19.90
  -2  11  -1  164.58   25.00
  -2 -11   1  178.78   27.10
  -2 -11   1  176.08   24.80
  -2  11  -1  107.99   26.30
  -2  11  -1  182.98   24.30
  -2 -11   1  206.58   28.70
   2  11   1  154.58   27.30
   2 -11  -1  152.78   25.00
  -2 -11   1  168.08   28.30
   2  11   1  168.98   29.00
   2 -11  -1  211.78   28.70
   2  11   1  206.98   28.00
   2 -11  -1  159.98   20.40
  -3  11   1  146.89   24.20
   3  11  -1  163.98   26.40
  -3 -11  -1  151.68   24.60
   3 -11   1  158.68   24.10
   3 -11   1  139.99   15.00
   3 -11   1  125.09   14.60
  -3 -11  -1  146.29   28.30
  -3  11   1  159.28   24.20
  -3  11   1  157.48   18.20
  -3  11   1  140.79   25.30
  -3  11   1  147.29   23.90
   3  11  -1  161.98   26.90
  -3 -11  -1  168.98   28.80
   3 -11   1  112.49   14.30
   3 -11   1  142.89   16.60
   3  11  -1  130.19   25.70
  -3 -11   1  158.18   27.30
  -3 -11   1  132.59   27.40
   3  11   1  138.39   25.10
   3  11   1  135.99   26.10
  -3  11  -1  166.98   23.60
   3 -11  -1  144.99   24.60
   3 -11  -1  146.39   15.20
  -3  11  -1  146.79   26.20
  -3  11  -1   99.49   21.50
   3 -11  -1  150.78   17.40
  -3 -11   1  170.08   24.70
  -3  11  -1  135.29   24.30
  -4  11   1  183.68   25.90
   4 -11   1  227.68   19.10
   4 -11   1  169.68   13.50
   4  11  -1  164.18   27.80
  -4 -11  -1  203.28   33.50
  -4  11   1  179.28   25.40
  -4 -11  -1  234.48   32.30
   4 -11   1  166.98   13.60
  -4  11   1  175.88   27.10
   4  11  -1  191.98   28.90
   4 -11   1  195.88   26.30
  -4  11   1  184.78   18.20
  -4 -11  -1  207.28   30.40
  -4 -11  -1  181.18   28.10
  -4  11   1  177.38   24.90
  -4 -11   1  238.68   31.60
   4 -11  -1  203.48   27.30
   4 -11  -1  174.28   14.90
  -4  11  -1  161.08   26.90
  -4 -11   1  213.88   32.70
   4 -11  -1  200.58   16.10
  -4  11  -1  180.38   24.20
  -4  11  -1  188.38   26.00
   4  11   1  165.08   39.10
  -4 -11   1  180.98   29.10
  -4  11  -1  183.58   25.00
  -4 -11   1  182.78   28.00
   4  11   1  185.78   28.80
   4  11   1  183.88   21.10
   4  11   1  160.88   27.60
   5 -11   1  154.68   24.40
  -5  11   1  184.38   25.40
  -5 -11  -1  171.38   30.40
  -5 -11  -1  155.98   26.30
  -5 -11  -1  133.79   29.70
   5  11  -1  151.88   27.20
  -5  11   1  188.78   19.40
  -5  11   1  175.68   24.20
   5  11  -1  137.99   27.50
  -5  11   1  173.48   24.20
  -5 -11  -1  152.68   28.80
  -5  11   1  127.29   24.50
   5  11   1  135.29   22.50
  -5 -11   1  154.18   28.80
  -5  11  -1  182.18   24.30
  -5 -11   1  121.29   24.30
  -5 -11   1  157.28   30.50
   5  11   1  226.38   42.10
   5  11   1  129.59   26.20
   5 -11  -1  175.88   25.10
  -5  11  -1  111.49   24.90
   5  11   1  153.48   27.20
  -5  11  -1  189.98   20.80
  -5  11  -1  146.49   22.60
  -5 -11   1  165.18   29.10
  -6 -11  -1   26.50   22.20
   6  11  -1   31.30   19.40
  -6 -11  -1   14.50   22.00
   6  11  -1   28.60   21.20
  -6 -11  -1   17.80   24.10
  -6  11   1   34.90   16.50
  -6  11   1   46.00   17.20
   6  11  -1   52.29   21.80
  -6  11   1   74.39   28.10
  -6  11   1   -0.40   13.40
  -6 -11  -1   58.49   20.60
  -6  11   1   37.40   17.80
   6 -11   1   28.10   18.10
   6 -11  -1   56.69   18.80
  -6 -11   1   41.60   23.80
   6  11   1   34.70   20.00
  -6 -11   1   32.70   18.50
   6  11   1   47.30   33.80
   6  11   1   24.10   17.90
  -6  11  -1   38.50   17.30
  -6  11  -1   55.29   16.60
  -6  11  -1   62.29   16.90
   6  11   1   21.30   20.00
  -6  11  -1   13.60   18.00
  -6 -11   1   35.50   22.70
  -6 -11   1   41.10   22.10
   7  11  -1    5.10   17.40
  -7  11   1  -19.90   12.70
  -7 -11  -1    7.30   21.90
   7  11  -1  -35.80   29.50
  -7 -11  -1   -3.50   20.30
   7 -11   1    3.40   16.20
   7  11  -1  -14.00   20.40
   7  11  -1    2.80   19.20
  -7 -11  -1   -7.80   21.80
  -7  11   1   -5.60   14.60
  -7  11   1    8.90   23.80
  -7  11   1  -19.30   14.70
  -7 -11  -1    1.40   16.10
   7 -11  -1    1.20   16.00
   7  11   1   -5.30   17.90
  -7 -11   1    4.60   21.70
  -7  11  -1  -23.60   15.50
  -7  11  -1   -5.40   12.10
   7  11   1   -1.20   20.10
  -7  11  -1    6.10   14.80
  -7 -11   1    5.10   19.70
   7  11   1   -9.20   15.60
  -7 -11   1   -3.30   15.00
  -7 -11   1  -11.20   19.20
   7  11   1  -20.50   28.50
   8  11  -1   79.09   36.90
   8  11  -1  103.29   23.10
  -8  11   1  144.79   31.10
  -8 -11  -1   68.49   27.60
  -8  11   1  106.29   21.70
   8  11  -1  117.09   22.30
   8  11  -1  147.89   29.50
  -8  11   1   83.39   19.70
  -8 -11  -1  119.49   26.60
   8  11  -1  122.39   27.20
  -8 -11  -1  135.69   32.70
   8 -11   1   86.49   18.30
   8  11  -1  143.89   24.40
   8  11   1   92.69   26.40
  -8 -11   1  127.59   29.40
  -8 -11   1   80.59   27.10
  -8  11  -1   84.89   19.20
  -8 -11   1  158.68   32.70
  -8  11  -1  130.99   20.50
  -8 -11   1  100.49   25.30
   8  11   1  176.08   30.10
   8 -11  -1   88.99   21.00
   8  11   1  122.09   37.20
   8  11   1  124.49   23.50
   8  11   1  127.49   24.60
   9  11  -1   45.00   27.20
  -9 -11  -1   17.40   26.30
   9  11  -1   29.90   21.10
   9  11  -1   -6.40   18.50
  -9 -11  -1   18.20   26.20
  -9  11   1   23.00   11.20
  -9 -11  -1   17.20   20.90
   9 -11   1   20.30   15.60
  -9  11   1   40.20   26.60
   9 -11   1   46.80   19.60
   9  11  -1   15.50   16.70
   9  11  -1  -43.70   29.70
  -9  11   1    4.20   15.40
   9  11  -1   32.80   18.90
   9  11   1   13.70   21.40
   9  11   1   42.20   20.60
  -9 -11   1   27.10   20.90
  -9 -11   1   21.30   25.70
   9  11   1   59.39   32.90
  -9 -11   1    2.80   23.90
   9 -11  -1   14.30   14.90
   9  11   1   33.10   16.80
   9  11   1   -4.80   25.00
   9  11   1    1.60   10.40
  -9  11  -1   39.70   25.20
  -9  11  -1   19.50   14.60
  -9  11  -1   10.50   15.80
  10  11  -1   96.39   26.50
 -10  11   1  114.99   31.70
  10  11  -1   88.29   32.50
 -10 -11  -1   34.20   23.40
  10  11  -1  117.09   21.80
 -10  11   1  115.39   17.10
  10  11  -1   92.39   22.80
  10  11  -1  116.09   28.20
 -10  11  -1   93.49   18.70
  10  11   1   84.79   32.30
  10  11   1   83.29   22.50
  10  11   1  137.89   28.90
 -10  11  -1   95.79   14.80
 -10 -11   1   75.59   25.60
  10 -11  -1   61.89   18.40
 -10  11  -1  118.19   30.00
  10  11   1  118.89   28.80
  11  11  -1   19.00   18.80
 -11  11   1   10.60   10.40
  11  11  -1   19.30   22.20
 -11 -11  -1   16.50   21.30
  11  11  -1   22.50   31.40
  11  11  -1   17.00   21.30
  11  11   1   24.60   19.40
  11  11   1    1.50   20.20
 -11  11  -1    1.30    9.70
 -11 -11   1   -4.40   19.10
  11  11   1   22.40   20.40
 -11  11  -1   11.90   14.10
 -12  11   1   24.00   10.90
 -12 -11  -1    9.20   21.30
  12  11  -1   18.30   23.20
  12  11  -1   49.70   23.80
  12  11  -1   -5.90   21.70
  12  11  -1  -43.90   30.00
  12  11   1  -41.10   28.30
  12  11   1   -8.50   17.90
 -12  11  -1    1.90    9.40
 -12 -11   1   13.40   21.10
  12  11   1    6.30   20.10
  12  11   1   -7.60   21.40
  13  11  -1   39.10   25.40
 -13  11   1   15.10   10.70
 -13 -11  -1  -10.00   20.70
  13  11  -1   23.00   22.10
  13  11   1   34.10   25.20
  13  11   1   62.69   34.80
  13  11   1    4.00   20.60
 -13 -11   1    2.60   21.50
 -13  11  -1    8.60    9.90
  14  11  -1   -4.10   20.50
  14  11  -1  -44.00   32.70
 -14  11   1    9.20   10.50
  14  11  -1    4.70   26.30
 -14 -11  -1    4.40   21.50
  14  11   1  -16.50   18.80
  14  11   1   53.59   34.60
 -14 -11   1    6.50   22.90
   0 -12  -1   -1.60   11.90
   0 -12   1   -3.00    7.00
   0  12   1  -16.40   14.50
   0 -12   1   -6.10   19.60
   0  12  -1  -22.70   14.20
   0  12   1   -9.60   16.20
   0  12   1  -19.40   18.20
   0 -12  -1   -3.00   17.80
   0  12  -1   -2.10   16.30
   0 -12   1    3.50   17.10
   0 -12   1   -6.90   10.80
   0  12   1  -14.40   18.80
   0  12  -1   -1.50   19.10
   1  12  -1  158.48   28.40
   1  12  -1  132.59   28.60
   1 -12   1  145.59   26.00
  -1  12   1  194.38   29.20
  -1  12   1  154.68   29.90
  -1  12   1  208.38   28.50
   1 -12   1  185.48   14.70
   1  12  -1  194.28   28.40
   1 -12   1  182.68   29.10
   1 -12   1  209.58   29.20
   1 -12   1  208.98   23.10
  -1 -12  -1  188.28   29.50
  -1  12   1  189.68   28.60
  -1 -12  -1  192.08   27.10
   1  12   1  202.28   29.40
  -1 -12   1  216.68   30.50
  -1  12  -1  192.58   28.60
   1  12   1  155.08   29.50
  -1 -12   1  174.98   28.40
  -1  12  -1  161.38   26.90
   1  12   1  140.59   28.80
  -1 -12   1  165.78   24.90
   1 -12  -1  202.28   24.10
   1 -12  -1  208.98   27.90
  -1  12  -1  143.49   28.70
   2 -12   1   86.89   16.60
   2  12  -1  104.59   24.80
  -2 -12  -1  103.89   24.70
   2 -12   1   84.89   22.00
  -2  12   1   65.79   25.30
   2 -12   1   87.49   11.90
  -2  12   1   89.89   22.80
   2 -12   1   81.59   17.50
   2  12  -1   79.29   22.40
  -2 -12  -1  113.49   25.60
   2  12  -1   96.59   26.00
  -2 -12  -1   82.19   20.60
  -2  12   1   92.49   22.50
  -2  12   1   92.09   24.00
   2 -12  -1   81.89   23.20
   2 -12  -1   87.89   22.80
  -2  12  -1   75.89   25.60
   2 -12  -1   88.39   17.30
  -2 -12   1  106.89   21.00
  -2 -12   1   63.19   23.20
   2  12   1   77.09   25.60
  -2  12  -1   58.89   20.60
  -2 -12   1   93.89   23.90
  -2  12  -1   63.29   21.00
   2  12   1   85.79   22.70
  -3 -12  -1  167.28   30.00
   3 -12   1  160.18   25.40
   3 -12   1  133.19   15.30
  -3  12   1  183.78   26.50
   3  12  -1  129.59   26.40
  -3  12   1  151.18   25.40
  -3  12   1  126.89   27.60
   3 -12   1  130.69   16.20
  -3  12   1  149.29   26.60
   3  12  -1  138.29   27.60
   3 -12   1  157.58   18.40
  -3 -12  -1  130.99   25.70
   3 -12   1  107.49   14.30
  -3  12   1  101.99   16.80
  -3  12  -1  111.89   24.20
   3 -12  -1  128.59   17.80
  -3 -12   1  129.09   24.30
   3 -12  -1  115.09   15.20
  -3  12  -1  127.99   24.00
  -3  12  -1  125.59   24.50
   3 -12  -1  155.98   25.80
   3  12   1  159.48   39.00
   3  12   1  127.79   27.90
   3  12   1  171.08   27.70
  -3 -12   1  117.79   23.20
  -3  12  -1   96.59   27.40
  -3 -12   1  150.68   29.00
  -4  12   1  359.06   34.40
  -4 -12  -1  396.96   38.20
  -4 -12  -1  349.87   38.00
   4 -12   1  360.96   23.70
  -4 -12  -1  457.95   42.40
   4 -12   1  406.06   26.20
  -4  12   1  352.06   33.70
   4 -12   1  415.96   24.50
  -4  12   1  385.86   35.50
   4  12  -1  351.46   37.40
   4 -12   1  335.77   33.40
  -4  12   1  396.76   38.50
   4  12  -1  417.16   39.20
  -4  12  -1  381.16   35.10
   4  12   1  408.26   38.90
  -4 -12   1  404.66   37.50
   4  12   1  377.96   38.10
  -4  12  -1  382.76   38.20
  -4  12  -1  342.97   33.20
   4  12   1  403.86   28.80
  -4 -12   1  425.66   41.10
  -4  12  -1  373.86   34.60
   4  12   1  353.46   48.80
   4 -12  -1  343.07   24.60
   4 -12  -1  350.36   34.50
   5  12  -1  112.29   27.50
  -5 -12  -1  131.19   29.60
   5 -12   1  138.09   24.40
   5  12  -1  156.28   28.10
  -5  12   1   86.19   16.40
  -5 -12  -1  141.09   26.40
  -5 -12  -1  140.99   29.90
  -5  12   1  170.68   24.70
  -5  12   1  146.79   25.00
  -5  12   1  101.59   24.80
   5  12   1  133.99   22.80
   5  12   1  151.88   29.00
   5 -12  -1  157.78   25.70
  -5  12  -1  106.09   24.10
   5  12   1  174.88   27.70
  -5 -12   1  170.78   29.80
  -5  12  -1  102.99   26.80
   5  12   1  117.59   39.80
  -5  12  -1  150.78   24.40
  -5 -12   1  116.89   25.10
  -5 -12   1  151.98   29.50
   6  12  -1   25.90   21.70
  -6  12   1   47.30   20.90
  -6  12   1   28.40   17.60
  -6 -12  -1   64.39   21.30
   6  12  -1   73.39   21.50
  -6  12   1   37.30   25.90
   6  12  -1   31.10   19.50
  -6 -12  -1   35.30   24.00
  -6 -12  -1   66.19   25.60
   6 -12   1   17.00   17.60
  -6  12   1   46.40   19.20
  -6  12   1   47.10   15.80
  -6  12  -1   17.50   14.80
  -6  12  -1   37.20   18.10
  -6 -12   1   65.99   24.60
   6  12   1   15.80   19.90
   6  12   1   32.40   32.80
  -6  12  -1   26.50   16.40
   6  12   1   16.10   20.00
   6  12   1   39.30   19.70
  -6 -12   1   47.20   20.20
  -6 -12   1    5.90   21.10
  -6  12  -1   22.50   20.00
   6 -12  -1   36.60   19.20
  -7  12   1  -19.80   13.90
  -7  12   1   -3.20   17.60
  -7  12   1    7.60   16.30
  -7 -12  -1    6.30   21.40
  -7 -12  -1   21.00   18.20
   7 -12   1  -23.30   15.70
   7  12  -1   22.60   33.90
   7  12  -1   10.10   20.50
  -7  12   1    4.50   24.60
  -7 -12  -1    6.30   23.10
   7  12  -1  -13.50   19.80
   7  12  -1   -5.00   18.10
   7  12   1    3.10   19.90
  -7 -12   1   -8.20   15.20
   7  12   1  -14.70   30.40
  -7  12  -1   18.30   18.90
  -7  12  -1  -13.90   15.00
   7  12   1   47.70   22.20
   7  12   1   21.30   18.80
  -7  12  -1   13.50   15.00
  -7 -12   1   33.80   23.40
  -7 -12   1  -25.60   19.80
   7 -12  -1   20.70   17.40
  -8  12   1   -1.80   15.70
   8  12  -1    1.60   17.70
  -8 -12  -1    7.10   25.20
   8  12  -1   37.50   23.60
   8  12  -1  -15.60   19.80
  -8 -12  -1   34.10   19.80
   8 -12   1   12.60   16.20
   8  12  -1  -12.50   33.10
   8  12  -1    2.50   18.70
  -8  12   1   -2.20   25.60
  -8  12   1   -0.10   16.60
   8  12   1   12.00   18.30
  -8  12  -1   -4.30   14.70
   8 -12  -1   22.40   17.80
  -8 -12   1  -13.20   14.70
  -8 -12   1  -29.00   21.70
   8  12   1    8.50   18.60
   8  12   1    8.20   21.40
  -8  12  -1   16.30   18.90
   8  12   1   21.60   21.60
   8  12   1  -18.90   31.40
  -9  12   1    5.10   17.50
   9 -12   1   13.30   20.40
  -9 -12  -1   27.00   21.10
   9  12  -1  -10.60   18.90
   9  12  -1  -37.70   31.50
   9  12  -1   19.90   16.80
   9 -12   1   15.20   15.60
   9  12  -1   25.60   20.10
   9  12  -1   14.70   25.20
   9  12   1   26.90   17.50
  -9  12  -1    9.60   26.30
   9  12   1  -22.90   20.60
   9  12   1   14.90   34.30
   9 -12  -1   26.80   16.70
  -9  12  -1    8.20   18.20
  -9 -12   1  -10.70   16.50
   9  12   1   24.60   19.50
   9  12   1   10.10   23.50
 -10  12   1    0.20   16.90
  10  12  -1   19.50   22.80
  10  12  -1   -3.80   16.30
  10  12  -1   -0.10   16.60
 -10 -12  -1  -15.60   18.00
  10  12  -1   69.19   29.20
  10  12  -1   20.70   20.80
  10  12   1   26.00   26.60
 -10  12  -1    8.20   16.50
  10  12   1   19.10   15.80
  10  12   1  -10.20   20.40
  10 -12  -1    1.90   14.80
  10  12   1   44.30   22.80
 -10 -12   1   -7.00   19.60
  10  12   1   24.60   18.70
 -11 -12  -1    7.90   22.20
  11  12  -1   -2.00   28.70
 -11  12   1    3.80   11.80
  11  12  -1   13.90   22.10
 -11  12   1    8.90   16.50
  11  12  -1   27.60   19.10
  11  12   1    2.20   22.30
 -11 -12   1   -1.90   19.90
  11  12   1   13.30   18.50
 -11  12  -1    0.70   16.00
  11  12   1  -21.10   27.90
  11  12   1    8.00   21.10
  12  12  -1   21.40   21.60
  12  12  -1   27.60   24.40
  12  12  -1   31.50   31.60
 -12 -12  -1    0.00   20.80
 -12  12   1    1.20   11.70
 -12  12   1   16.80   16.80
  12  12   1   -7.70   28.40
  12  12   1  -10.20   21.20
 -12  12  -1   30.70   16.80
 -12 -12   1   15.60   21.60
  12  12   1   16.40   20.70
 -13 -12  -1   10.10   23.20
  13  12  -1  -15.40   24.30
 -13  12   1   12.00   12.30
 -13  12   1   11.70   17.30
  13  12  -1    8.40   21.10
 -13  12  -1   14.00   14.60
  13  12   1   35.60   24.10
 -13  12  -1   15.50   11.40
  13  12   1   82.29   31.30
  13  12   1   21.40   21.20
 -13 -12   1    1.60   20.90
 -14  12   1    5.80   12.00
  14  12  -1  -31.70   31.70
  14  12  -1  -10.90   20.70
 -14  12  -1   14.00   15.60
  14  12   1    6.10   21.60
  14  12   1    4.20   30.30
 -14  12  -1  -17.10   11.40
   0 -13  -1  127.89   26.30
   0  13   1  120.49   26.20
   0  13  -1  120.59   29.50
   0  13   1  135.79   27.20
   0  13   1  148.29   28.90
   0 -13   1  160.78   29.90
   0 -13   1  132.09   12.80
   0 -13  -1  131.09   23.60
   0  13   1  100.99   28.70
   0 -13   1  142.99   22.40
   0 -13   1  144.59   27.20
   0  13  -1  102.99   24.80
   0  13  -1  141.89   27.70
   1  13  -1   25.80   23.00
   1 -13   1   79.29   24.30
   1 -13   1   53.39   20.30
  -1 -13  -1   92.69   25.00
   1 -13   1   55.69   21.90
  -1  13   1   86.69   23.90
   1  13  -1   52.69   22.10
   1 -13   1   92.19   18.50
  -1  13   1   74.89   23.80
  -1  13   1   63.69   22.40
   1 -13   1   87.49   11.20
  -1 -13  -1   63.69   19.70
  -1  13   1   68.89   26.60
  -1  13  -1   58.19   21.90
  -1 -13   1   61.79   22.40
  -1 -13   1   40.90   24.10
  -1  13  -1   57.79   21.90
   1 -13  -1   79.39   22.80
   1 -13  -1   57.29   17.40
   1  13   1   62.49   25.70
   1  13   1   68.89   23.00
  -1 -13   1   82.59   19.40
  -1  13  -1   70.79   26.30
  -2  13   1  272.47   32.50
  -2  13   1  254.47   36.80
   2 -13   1  285.17   26.50
   2 -13   1  279.77   32.90
   2  13  -1  254.07   33.00
   2 -13   1  300.87   35.10
  -2 -13  -1  246.58   34.30
  -2  13   1  267.37   31.70
  -2  13   1  268.37   33.40
  -2 -13  -1  295.17   36.40
   2  13  -1  237.58   36.80
  -2 -13  -1  293.77   32.40
   2 -13   1  307.97   20.00
  -2  13  -1  242.28   31.70
  -2 -13   1  263.67   29.80
  -2  13  -1  258.17   36.10
  -2  13  -1  224.48   31.90
  -2  13  -1  302.67   33.50
   2  13   1  251.47   32.90
  -2 -13   1  296.37   36.00
   2  13   1  262.37   35.70
   2 -13  -1  276.27   32.20
   2 -13  -1  244.98   35.00
   2 -13  -1  280.37   26.70
  -2 -13   1  275.57   33.80
   3  13  -1  173.68   30.30
  -3  13   1  126.09   30.50
  -3 -13  -1  227.08   30.20
  -3  13   1  154.48   18.90
   3  13  -1  177.28   30.80
  -3 -13  -1  254.07   35.80
  -3  13   1  137.59   27.10
  -3  13   1  163.88   28.90
  -3  13   1  132.99   26.80
  -3 -13  -1  118.49   25.90
   3 -13   1  151.48   18.60
   3 -13   1  211.68   29.30
   3 -13   1  174.08   18.10
  -3  13  -1  191.78   30.10
  -3  13  -1  177.78   29.40
   3  13   1  162.38   31.10
   3 -13  -1  161.18   20.30
  -3 -13   1  157.68   31.30
  -3 -13   1  183.88   30.30
   3  13   1  180.48   30.70
   3 -13  -1  220.38   30.30
  -3  13  -1  109.99   30.80
  -3  13  -1  187.88   27.90
  -3 -13   1  195.58   28.50
   4 -13   1  170.68   16.10
   4  13  -1  174.48   31.80
   4 -13   1  162.48   15.00
  -4 -13  -1  188.88   29.60
  -4  13   1  202.28   33.30
   4 -13   1  200.38   19.80
  -4  13   1  195.78   30.00
  -4 -13  -1   89.39   26.70
  -4  13   1  223.98   30.30
  -4  13   1  191.88   28.80
   4  13  -1  200.68   32.60
   4 -13   1  202.78   27.20
  -4 -13  -1  197.18   34.30
  -4 -13   1  161.88   29.20
   4  13   1  177.78   21.40
   4 -13  -1  191.18   29.30
  -4 -13   1  184.18   32.80
   4 -13  -1  182.58   18.00
  -4  13  -1  200.88   30.10
  -4  13  -1  176.48   27.80
  -4  13  -1  175.18   28.20
   4  13   1  193.58   32.30
   4  13   1  189.38   31.80
  -4  13  -1  211.28   34.10
  -5  13   1  103.89   27.90
  -5 -13  -1   81.59   24.40
   5 -13   1  131.19   25.00
  -5  13   1  102.09   15.80
  -5  13   1  126.19   25.80
  -5  13   1  121.39   24.70
  -5 -13  -1  119.59   30.00
   5  13  -1  104.19   26.80
   5  13  -1  115.59   26.70
  -5 -13  -1  128.49   30.10
  -5 -13   1  131.79   28.70
   5 -13  -1  158.38   26.40
   5  13   1   81.39   24.90
  -5 -13   1  102.19   28.10
  -5  13  -1  103.79   25.00
  -5  13  -1   94.59   23.20
  -5  13  -1  121.39   29.30
   5  13   1  140.19   22.60
  -5 -13   1  137.39   26.10
   5  13   1  127.89   27.90
  -6  13   1   -9.60   19.90
  -6 -13  -1   -2.60   22.40
  -6 -13  -1   -7.60   22.70
   6  13  -1   17.00   19.00
  -6  13   1    0.20   16.70
   6 -13   1   -7.90   18.00
   6  13  -1  -11.80   19.10
  -6  13   1   31.40   14.90
   6  13  -1    2.40   20.20
  -6  13   1   -7.10   16.40
  -6 -13  -1   16.00   19.70
   6  13   1   32.20   20.20
   6 -13  -1  -10.80   17.70
  -6  13  -1  -12.90   21.70
  -6  13  -1  -32.20   12.10
  -6 -13   1   -6.90   15.60
  -6 -13   1  -10.80   21.30
   6  13   1    4.40   18.00
   6  13   1   -9.50   19.10
  -6 -13   1   -5.90   21.20
  -6  13  -1  -10.80   15.10
  -7 -13  -1   41.20   27.40
  -7 -13  -1   58.89   26.60
  -7  13   1   62.59   21.00
  -7  13   1   53.09   18.20
   7  13  -1   51.19   23.50
  -7  13   1   47.80   22.40
  -7 -13  -1   36.50   21.50
   7  13  -1   49.90   25.30
   7  13  -1   31.60   21.40
   7 -13   1   56.69   20.40
   7  13   1   89.99   23.60
  -7 -13   1   56.49   26.50
  -7  13  -1   51.39   19.90
   7  13   1   55.49   23.50
  -7 -13   1   56.49   27.60
   7 -13  -1   16.80   19.70
  -7  13  -1   58.99   17.90
   7  13   1   61.09   25.50
  -7  13  -1   23.30   21.80
  -7 -13   1   70.09   24.20
  -8  13   1   39.60   20.80
   8 -13   1  -11.10   20.30
   8  13  -1  -18.60   20.30
   8 -13   1   -0.20   18.20
  -8 -13  -1  -18.30   16.40
   8  13  -1  -18.90   20.60
   8  13  -1  -21.10   18.10
   8  13   1   -8.50   20.90
  -8 -13   1    3.30   17.40
   8  13   1  -10.50   20.30
  -8  13  -1  -18.00   19.20
   8  13   1    3.90   18.80
   8  13   1  -40.60   16.70
   8 -13  -1  -14.60   16.50
   9  13  -1   14.30   17.60
   9 -13   1   28.40   17.60
   9  13  -1   29.70   20.50
  -9  13   1   23.00   19.00
   9  13  -1   29.00   24.70
   9 -13   1   38.00   21.80
  -9 -13  -1   27.50   22.20
   9  13  -1   30.90   24.10
  -9 -13   1   24.70   20.20
   9  13   1   35.20   25.10
   9  13   1    9.30   23.30
  -9  13  -1   15.30   20.30
   9  13   1   35.80   19.30
   9  13   1   48.60   21.80
   9  13   1   29.70   37.30
   9 -13  -1   15.70   18.20
  10 -13   1  -23.60   13.70
 -10  13   1   50.69   21.00
  10  13  -1   20.10   21.90
  10  13  -1   18.30   18.70
  10  13  -1   24.50   24.80
 -10 -13  -1  -16.00   19.10
  10 -13  -1   23.90   18.00
  10  13   1  -17.40   24.20
  10  13   1    2.40   17.90
 -10 -13   1    9.00   19.80
  10  13   1   17.20   22.20
 -10  13  -1   33.60   20.10
  11  13  -1   -5.40   27.30
 -11  13   1    3.10   17.20
  11  13  -1   13.70   19.30
  11  13  -1   37.50   22.90
 -11 -13  -1   19.90   23.60
 -11 -13   1    8.40   22.30
  11  13   1  -30.90   25.60
  11 -13  -1  -16.30   15.10
 -11  13  -1   27.10   19.10
  11  13   1   19.90   21.50
  11  13   1   32.90   20.70
  12  13  -1   -3.50   29.10
 -12 -13  -1    2.40   22.60
 -12  13   1   39.80   18.50
  12  13  -1   26.30   25.20
  12  13  -1    7.80   19.80
 -12  13  -1   -6.60   17.60
  12  13   1   12.60   19.80
 -12 -13   1   11.10   22.00
  12  13   1    5.40   23.10
  12  13   1   23.20   27.90
  13  13  -1   17.20   22.40
  13  13  -1    4.10   25.20
 -13 -13  -1  -15.30   21.50
 -13  13   1   32.90   18.60
  13  13   1    6.90   25.80
 -13  13  -1   -0.30   18.00
  13  13   1  -40.90   28.20
 -13 -13   1   26.10   23.80
  13  13   1    3.90   20.60
  14  13  -1   -5.10   22.10
  14  13  -1   23.50   32.00
 -14  13   1   17.90   18.30
 -14  13  -1  -12.90   16.20
  14  13   1   17.10   30.60
  14  13   1    8.80   22.20
   0 -14  -1  103.99   21.90
   0 -14   1   86.89   24.90
   0 -14   1  131.99   12.50
   0 -14  -1  127.59   27.80
   0 -14   1  123.99   22.10
   0  14   1  135.89   29.10
   0  14   1  121.69   31.80
   0  14  -1  102.19   30.00
   0  14  -1   75.79   24.30
   0 -14   1  123.29   27.10
   0 -14   1   98.69   28.80
   0  14   1  108.19   26.60
  -1  14   1  109.09   30.00
  -1 -14  -1   62.79   24.80
   1  14  -1   49.60   27.70
  -1 -14  -1  123.09   29.00
  -1 -14  -1   84.59   22.30
  -1  14   1  104.19   26.60
  -1  14   1  117.49   27.80
   1 -14   1   77.39   24.40
  -1  14   1   84.19   25.80
   1 -14   1  101.89   12.00
   1 -14   1  123.89   29.30
   1  14  -1   63.49   25.00
   1 -14   1  107.69   19.40
   1  14   1   71.89   28.70
  -1  14  -1  106.59   30.30
  -1 -14   1   63.49   19.60
  -1  14  -1   84.39   25.20
   1  14   1   84.59   25.30
  -1 -14   1   71.89   26.50
   1 -14  -1   89.19   19.40
  -1 -14   1   94.39   26.30
   1 -14  -1   86.99   24.90
  -1  14  -1   70.99   23.60
  -2 -14  -1   49.40   20.80
   2 -14   1   72.79   26.40
  -2  14   1   38.40   21.90
  -2 -14  -1   88.69   26.20
  -2  14   1   46.10   27.10
   2 -14   1   59.99   23.40
   2 -14   1   55.59   15.50
   2  14  -1   31.10   22.60
  -2 -14  -1   58.99   27.30
   2  14  -1   39.50   26.20
  -2  14   1   54.29   24.20
   2 -14   1   74.59   11.90
  -2  14   1   56.49   22.90
   2 -14  -1   65.29   22.70
  -2  14  -1   36.20   21.80
  -2 -14   1   66.49   25.20
  -2  14  -1   48.90   25.10
  -2  14  -1   11.50   25.50
   2 -14  -1   76.59   17.70
   2  14   1   63.39   28.00
   2  14   1   63.09   24.60
  -2 -14   1   51.19   25.20
   2 -14  -1   53.19   20.50
  -2  14  -1   57.09   21.70
  -2 -14   1   53.39   19.40
   3 -14   1  389.66   29.40
   3  14  -1  352.86   39.60
  -3  14   1  313.27   38.00
   3 -14   1  403.76   40.50
  -3 -14  -1  420.86   43.90
  -3  14   1  353.96   37.50
  -3 -14  -1  353.16   40.10
  -3  14   1  353.66   37.10
   3  14  -1  339.47   39.30
   3 -14   1  352.56   36.90
  -3  14   1  301.97   41.50
  -3 -14  -1  320.77   36.30
   3 -14   1  384.36   24.70
   3 -14  -1  401.36   38.70
  -3 -14   1  359.66   36.60
  -3  14  -1  395.56   39.50
   3 -14  -1  360.46   30.50
   3  14   1  327.07   40.40
   3  14   1  338.07   39.00
  -3 -14   1  441.86   43.40
  -3  14  -1  333.67   41.90
  -3  14  -1  369.26   36.70
  -3 -14   1  323.17   38.70
  -3  14  -1  352.96   38.80
   4 -14   1  295.57   24.40
   4 -14   1  312.87   34.30
  -4  14   1  343.37   37.30
   4  14  -1  325.17   38.50
   4  14  -1  314.97   38.10
  -4  14   1  268.87   35.20
  -4  14   1  315.17   39.10
   4 -14   1  324.67   23.40
  -4 -14  -1  305.37   40.90
   4 -14   1  432.56   39.80
  -4 -14  -1  367.76   38.90
   4 -14  -1  238.48   33.80
  -4  14  -1  308.47   36.00
  -4  14  -1  373.56   36.80
   4  14   1  377.86   40.30
  -4 -14   1  301.57   39.60
  -4  14  -1  301.47   40.10
   4  14   1  333.27   38.70
   4  14   1  354.16   27.70
  -4 -14   1  298.77   35.20
  -5  14   1   41.50   26.00
   5  14  -1   38.20   24.50
  -5 -14  -1   36.70   25.50
  -5  14   1   45.30   23.20
   5 -14   1   23.30   22.70
   5 -14   1   40.50   21.20
  -5 -14  -1   34.70   20.60
  -5 -14  -1   60.49   28.00
   5  14  -1   32.20   23.60
  -5  14   1   27.30   21.50
   5  14   1   22.70   18.60
   5  14   1   33.90   23.20
  -5  14  -1    6.70   22.80
  -5  14  -1  -15.80   23.80
   5  14   1   -1.40   20.60
   5 -14  -1   31.70   21.70
  -5 -14   1   23.60   24.50
  -5  14  -1   39.40   21.60
  -5 -14   1   24.90   24.40
  -5 -14   1   16.30   18.90
   5 -14  -1   51.09    7.90
  -6  14   1   10.20   19.60
  -6  14   1  -20.80   16.00
  -6 -14  -1   25.20   19.90
   6  14  -1  -20.90   17.70
   6 -14   1   -3.00   21.90
  -6 -14  -1   37.20   25.60
   6  14  -1  -27.90   19.80
  -6 -14  -1    7.10   24.50
   6 -14   1  -14.60   17.20
   6  14  -1    4.50   22.10
  -6  14   1   -2.40   14.20
  -6  14   1  -28.30   20.70
  -6  14  -1   -0.90   17.00
  -6  14  -1  -23.60   23.30
   6 -14  -1   -7.80   18.10
  -6 -14   1  -20.90   22.10
  -6 -14   1   27.60   24.30
   6  14   1  -13.40   19.20
  -6 -14   1   38.00   18.90
   6  14   1  -14.30   18.70
   6  14   1   -2.50   20.70
  -7 -14  -1   19.00   21.10
  -7 -14  -1    7.40   23.80
   7  14  -1   -9.30   21.80
  -7  14   1   -4.80   21.50
  -7  14   1  -23.80   15.30
   7 -14   1  -19.60   17.80
   7  14  -1  -19.90   20.90
   7 -14   1   21.30   23.10
   7  14  -1   -1.60   21.50
  -7 -14   1    5.70   23.70
   7  14   1  -10.40   19.60
  -7 -14   1    4.30   19.00
  -7  14  -1   -3.30   22.70
   7  14   1    5.20   21.40
   7 -14  -1  -10.90   18.70
   7  14   1   11.10   21.10
   8  14  -1  -28.60   21.20
   8  14  -1   13.20   21.50
  -8  14   1   18.00   22.50
  -8 -14  -1   57.29   22.70
   8  14  -1   59.99   24.00
   8 -14   1    7.90   22.70
   8 -14   1  -24.20   17.80
   8  14   1    7.50   23.40
  -8  14  -1   16.70   22.50
   8  14   1  -11.90   21.30
   8 -14  -1    7.00   19.60
  -8 -14   1   10.20   18.90
   8  14   1   17.70   19.30
  -9  14   1   17.20   21.50
  -9 -14  -1   32.70   20.80
   9 -14   1  -10.90   16.10
   9  14  -1   11.10   19.40
   9 -14   1   24.10   22.50
   9  14  -1  -27.30   21.90
  -9  14  -1   13.50   22.90
   9  14   1   22.50   20.90
  -9 -14   1   55.89   24.30
   9  14   1    1.00   24.50
   9 -14  -1    3.10   18.70
  10  14  -1   78.49   23.50
  10 -14   1   90.69   25.00
  10  14  -1   79.69   28.60
  10  14  -1   25.60   27.10
  10 -14   1   44.30   20.40
 -10  14   1   71.99   24.10
 -10 -14  -1   31.40   24.30
 -10  14  -1   43.70   23.10
 -10 -14   1  102.99   26.70
  10  14   1   50.39   25.70
  10  14   1   55.39   29.50
  10 -14  -1   57.79   21.00
  10  14   1   58.99   22.50
 -11  14   1   32.20   21.70
 -11 -14  -1   -4.80   21.50
  11  14  -1   88.89   25.50
  11  14  -1   56.39   30.90
  11  14  -1   34.90   27.10
  11  14  -1   31.30   21.30
 -11  14  -1   30.30   22.10
  11  14   1   35.30   25.20
  11  14   1   57.09   30.20
  11  14   1   47.80   22.30
  11 -14  -1   76.19   25.10
  11  14   1   31.60   19.00
 -11 -14   1   36.30   24.60
  12  14  -1   36.80   27.90
  12  14  -1   19.80   30.20
  12  14  -1   39.80   21.50
 -12 -14  -1   14.90   24.00
 -12  14   1   18.10   20.60
  12  14   1   59.99   26.80
 -12  14  -1    8.70   20.10
  12  14   1   53.99   22.80
  12  14   1   56.39   32.50
 -12 -14   1   63.39   27.50
 -13  14   1   10.70   20.30
  13  14  -1  -11.70   21.00
  13  14  -1   54.49   34.30
  13  14   1    2.60   21.60
  13  14   1  -44.80   29.90
 -13  14  -1   13.10   20.70
   0  15   1   30.40   26.00
   0 -15   1   24.50   20.40
   0  15   1   31.40   22.70
   0 -15   1   71.69   23.30
   0  15   1   23.80   23.70
   0  15  -1   24.50   26.00
   0 -15   1   52.89   25.00
   0 -15  -1   28.10   15.60
   0 -15  -1   28.60   22.40
   0 -15   1   32.50   15.90
   0  15  -1   58.99   24.50
  -1 -15  -1   38.00   25.40
   1  15  -1   24.80   25.90
   1 -15   1   25.30   10.10
   1 -15   1    8.90   23.90
  -1 -15  -1    3.50   16.30
  -1 -15  -1   25.50   23.90
   1 -15   1   50.89   22.60
   1 -15   1   67.69   16.20
   1  15  -1   -5.40   19.80
  -1  15   1   38.30   26.90
  -1  15   1   16.40   22.00
  -1  15   1   27.00   23.70
  -1  15  -1   13.30   25.50
  -1  15  -1   29.80   21.80
   1  15   1   33.50   23.50
  -1 -15   1   27.20   16.30
   1 -15  -1   19.90   20.10
   1 -15  -1   46.70   15.60
  -1 -15   1   -1.90   20.80
  -1 -15   1   41.10   25.20
   1  15   1   22.20   20.30
   1  15   1   43.20   26.60
  -2  15   1  221.48   35.10
   2 -15   1  216.28   32.70
  -2  15   1  158.38   35.50
  -2 -15  -1  196.58   31.90
   2 -15   1  188.98   18.20
   2 -15   1  234.88   36.90
  -2 -15  -1  199.18   35.00
   2  15  -1  200.38   34.90
  -2  15   1  260.07   35.00
  -2  15   1  217.18   35.10
   2 -15   1  209.28   24.20
   2  15  -1  178.08   35.90
  -2 -15  -1  234.28   38.00
   2  15   1  164.38   34.60
  -2 -15   1  231.78   30.40
   2 -15  -1  193.78   25.00
  -2 -15   1  222.98   35.50
  -2  15  -1  174.78   32.80
  -2  15  -1  187.88   33.40
   2  15   1  236.08   36.10
   2 -15  -1  204.48   32.20
  -2  15  -1  211.48   33.00
  -2  15  -1  181.28   36.70
   2 -15  -1  218.38   34.80
  -2 -15   1  241.68   36.50
   3 -15   1  115.89   19.30
   3  15  -1  134.79   31.20
   3  15  -1  102.19   30.10
  -3 -15  -1  129.69   27.70
  -3  15   1  105.69   29.60
  -3 -15  -1  179.08   34.60
   3 -15   1  160.38   32.30
  -3  15   1  127.39   29.00
   3 -15   1  168.88   17.90
  -3  15   1  103.39   28.40
   3 -15   1  183.38   30.50
  -3  15   1  115.89   33.00
  -3 -15  -1  145.19   31.90
   3 -15  -1  141.39   29.30
  -3 -15   1  168.18   33.10
  -3  15  -1   97.49   32.80
   3  15   1  168.08   32.30
  -3 -15   1  123.49   26.50
   3  15   1   87.19   29.70
   3 -15  -1  145.99   21.30
  -3  15  -1  100.09   28.80
  -3  15  -1  123.69   28.70
  -3  15  -1  127.39   30.50
  -3 -15   1  148.79   32.80
   4 -15   1  195.98   34.70
  -4  15   1  165.18   32.30
   4 -15   1  218.08   31.80
  -4  15   1  217.08   34.80
   4  15  -1  174.58   35.10
  -4 -15  -1  160.78   30.90
  -4  15   1  179.38   37.30
  -4 -15  -1  176.18   35.80
   4  15  -1  146.79   32.60
   4 -15  -1  112.79   16.40
  -4  15  -1  148.59   30.70
  -4  15  -1  172.08   31.80
  -4 -15   1  165.98   29.50
   4  15   1  157.28   22.00
  -4  15  -1  166.78   36.40
  -4 -15   1  235.38   36.20
   4 -15  -1  148.69   30.30
   4  15   1  192.28   34.30
   4  15   1  162.18   33.50
  -5 -15  -1   13.70   25.30
  -5 -15  -1   21.20   25.30
   5 -15   1    9.50   24.40
  -5 -15  -1  -22.90   16.20
   5 -15   1  -18.90   18.90
  -5  15   1    7.50   21.70
  -5  15   1   -9.50   25.20
   5  15  -1   -7.60   20.10
  -5  15   1  -17.80   18.80
   5  15  -1   15.70   23.20
  -5 -15   1   23.40   18.90
   5 -15  -1   17.80   21.40
  -5  15  -1   23.90   28.20
  -5  15  -1    3.50   22.40
   5  15   1    2.90   17.90
   5  15   1  -20.10   19.70
  -5 -15   1  -22.90   22.20
  -5  15  -1  -21.10   18.70
   5  15   1   21.30   23.50
  -5 -15   1   18.20   24.40
   6 -15   1    9.50   20.50
  -6 -15  -1   15.20   25.00
   6 -15   1    9.00   24.10
   6  15  -1  -18.90   20.90
   6  15  -1  -41.00   18.90
   6  15  -1    6.00   23.60
  -6 -15  -1  -15.40   16.80
  -6  15   1    8.30   25.60
  -6  15   1   -6.30   19.30
   6  15   1  -14.40   19.30
   6  15   1    8.00   20.90
  -6 -15   1   13.20   23.90
  -6 -15   1   26.20   20.50
   6  15   1  -18.60   20.90
   6 -15  -1   -7.90   20.00
  -6  15  -1    8.70   25.10
  -6  15  -1   -0.70   18.30
   7  15  -1    0.50   21.10
  -7  15   1   30.20   15.70
   7 -15   1   30.20   25.20
  -7 -15  -1    4.30   18.20
   7  15  -1    5.40   21.90
   7 -15   1   25.20   20.30
  -7  15   1    2.80   24.60
  -7 -15   1   16.70   18.10
   7  15   1   23.70   20.70
   7 -15  -1   -4.10   20.90
  -7  15  -1   -1.10   24.20
   7  15   1   -1.60   21.50
   8 -15   1   42.20   24.90
  -8  15   1   12.70   23.20
   8  15  -1    5.50   22.20
   8  15  -1   31.40   23.70
  -8 -15  -1    6.60   19.60
   8 -15   1   22.60   20.30
   8 -15  -1   20.20   20.00
  -8  15  -1   12.10   24.30
   8  15   1   43.80   23.70
  -8 -15   1   41.90   22.80
   9 -15   1   16.50   20.00
  -9  15   1   30.80   24.50
   9  15  -1   19.40   26.00
  -9 -15  -1   16.50   22.80
   9 -15   1   61.99   25.00
   9  15  -1   22.60   22.30
  -9 -15   1   31.00   22.30
  -9  15  -1   81.19   27.80
   9  15   1   42.70   25.40
   9 -15  -1   37.20   20.80
   9  15   1  142.69   28.30
  10  15  -1   13.90   23.60
  10 -15   1   15.60   18.60
 -10  15   1   36.00   24.60
  10 -15   1   35.80   22.60
 -10 -15  -1   47.80   23.70
  10  15  -1   30.60   21.40
  10  15  -1  -13.70   26.70
  10  15   1   43.50   25.50
  10 -15  -1   29.30   19.50
 -10 -15   1   42.40   24.60
  10  15   1   48.70   21.30
  10  15   1   29.80   27.20
 -10  15  -1   -1.30   22.10
  11 -15   1  107.29   22.30
  11  15  -1   79.99   25.40
  11  15  -1   99.39   33.90
  11  15  -1   77.29   31.60
 -11 -15  -1   88.39   28.10
 -11  15   1   79.39   26.10
  11 -15  -1  102.59   26.50
  11  15   1   73.09   25.80
  11 -15  -1   99.39   22.20
  11  15   1   77.99   21.50
  11  15   1   55.99   27.00
  11  15   1  137.89   36.60
 -11  15  -1   55.69   26.10
 -11 -15   1   40.60   23.30
  12  15  -1   14.80   21.70
 -12 -15  -1   25.80   26.20
 -12  15   1   17.40   21.70
  12  15  -1   46.00   31.20
  12  15  -1   39.00   25.70
  12  15   1  -16.60   18.70
  12  15   1   64.69   27.30
 -12 -15   1   26.90   23.40
  12  15   1   56.59   32.70
 -12  15  -1   54.69   25.80
 -13  15   1   14.90   22.70
  13  15  -1   25.70   24.40
  13  15  -1   49.80   35.40
  13  15   1   20.60   23.20
 -13  15  -1   43.50   24.00
  13  15   1  -20.70   32.50
   0  16   1  -17.50   22.40
   0 -16   1   -5.70   19.20
   0 -16   1   15.70   18.40
   0  16   1    2.00   22.20
   0 -16  -1  -17.30   12.40
   0  16   1  -18.60   23.90
   0 -16   1   -4.50   11.30
   0 -16  -1   20.10   23.70
   0  16  -1  -12.20   21.20
   0 -16  -1   15.30   21.70
   0 -16   1   20.10   24.70
   0  16  -1  -21.00   21.50
   1 -16   1  102.99   20.40
  -1 -16  -1   68.49   27.60
   1 -16   1  100.59   29.70
  -1 -16  -1  107.99   24.90
  -1  16   1   92.09   32.70
  -1  16   1   63.59   26.70
  -1  16   1   72.89   29.00
   1  16  -1   35.70   29.30
  -1 -16  -1  110.29   29.80
   1 -16   1  128.29   28.60
   1  16  -1   74.09   28.50
   1  16   1   33.00   27.40
   1 -16  -1   76.39   26.60
  -1  16  -1   74.19   26.90
  -1 -16   1   68.79   20.80
   1 -16  -1   87.49   27.00
   1  16   1   74.69   28.60
   1  16   1   54.09   26.40
  -1  16  -1   57.49   28.50
   1 -16  -1  128.79   22.40
  -1  16  -1   34.90   27.90
  -1 -16   1   73.29   27.70
  -1 -16   1   73.19   28.60
  -2  16   1   78.49   29.60
   2  16  -1   85.99   31.20
   2 -16   1   68.29   18.70
  -2 -16  -1   67.69   28.70
   2 -16   1   89.99   14.00
  -2  16   1   78.99   27.10
   2 -16   1  121.69   30.50
   2  16  -1   79.79   29.30
  -2 -16  -1   52.99   21.60
   2 -16   1  118.59   27.40
  -2  16   1  109.89   33.80
  -2 -16  -1   75.99   31.60
   2 -16  -1   90.79   20.00
  -2 -16   1  106.99   32.00
  -2  16  -1   57.29   31.10
  -2 -16   1  113.49   24.60
  -2  16  -1   33.20   25.40
  -2  16  -1   45.10   29.00
   2  16   1  100.29   31.30
   2  16   1   63.29   28.10
   2 -16  -1   67.49   25.70
  -2 -16   1  104.29   29.90
  -3  16   1  185.58   33.70
   3  16  -1  140.69   32.60
  -3 -16  -1  167.18   36.70
  -3  16   1  154.88   33.30
   3 -16   1  178.58   22.10
   3 -16   1  170.18   31.30
   3 -16   1  220.18   37.60
  -3  16   1  186.78   37.50
  -3 -16  -1  162.48   34.80
   3  16  -1  182.18   36.20
   3 -16   1  156.98   17.80
  -3 -16  -1  166.28   31.00
   3 -16  -1  185.68   23.50
   3 -16  -1  212.38   34.40
  -3 -16   1  163.78   34.60
  -3  16  -1  159.08   33.00
   3  16   1  166.78   35.30
  -3 -16   1  197.78   31.80
   3  16   1  107.09   32.30
  -3  16  -1  205.28   36.40
  -3 -16   1  199.88   37.30
  -3  16  -1  170.48   37.00
   4 -16   1   67.39   28.50
  -4 -16  -1   27.90   21.80
   4  16  -1   18.20   25.00
   4 -16   1    9.10    6.50
   4 -16   1   89.59   26.20
  -4 -16  -1  -11.80   16.60
  -4 -16  -1   54.19   28.60
  -4  16   1   74.49   31.90
  -4  16   1   34.40   26.40
  -4  16   1   43.20   25.70
   4  16  -1   13.00   24.10
  -4 -16   1    8.10   22.80
  -4 -16   1   53.69   21.60
   4  16   1   54.39   26.70
  -4 -16   1   28.70   26.10
   4 -16  -1   31.20   23.10
   4  16   1   50.39   26.70
  -4  16  -1   30.30   25.90
   4  16   1   37.80   16.80
   4 -16  -1   39.20   12.80
  -4  16  -1   20.60   29.40
  -4  16  -1   77.09   25.70
   5 -16   1   17.50   25.80
  -5  16   1   -9.80   20.10
  -5 -16  -1   30.60   20.60
  -5  16   1   26.90   24.40
   5 -16   1   43.90   22.70
   5  16  -1   30.00   19.70
  -5  16   1    2.60   25.80
  -5  16  -1    3.90   20.50
  -5 -16   1  -24.70   15.20
   5 -16  -1    7.30   22.20
   5  16   1   -2.70   20.70
  -5  16  -1    7.40   27.80
   5  16   1    3.20   18.20
  -5  16  -1   -7.10   23.60
   6 -16   1  -11.60   23.70
   6  16  -1   20.40   21.30
   6  16  -1  -19.20   19.70
  -6  16   1  -10.50   25.40
   6 -16   1  -11.10   19.80
  -6 -16  -1   -8.30   18.70
   6  16   1  -21.40   19.50
   6 -16  -1    0.10   20.60
  -6 -16   1  -27.50   14.20
   6  16   1   -7.90   21.70
  -6  16  -1  -19.70   25.80
   7  16  -1  -22.50   19.70
  -7 -16  -1   15.40   22.10
   7 -16   1    8.00   24.20
  -7  16   1   23.80   27.40
   7 -16   1  -21.30   19.50
   7  16  -1    8.00   22.50
   7  16   1   -6.80   19.90
   7  16   1   -9.10   20.70
   7 -16  -1  -13.10   20.60
  -7  16  -1  -19.30   24.70
  -7 -16   1  -29.50   15.20
   8 -16   1   13.80   19.20
  -8 -16  -1  -12.70   19.10
  -8  16   1  -33.70   22.90
   8 -16   1  -13.70   22.90
   8  16  -1  -36.60   22.70
   8  16   1   64.39   23.80
  -8 -16   1  -19.30   16.40
  -8  16  -1    0.90   24.80
   8 -16  -1    0.10   21.80
  -9 -16  -1   14.40   22.30
   9  16  -1   13.60   25.00
   9  16  -1  -17.90   24.20
  -9  16   1   19.80   25.10
   9 -16   1   -9.20   18.80
   9 -16   1   -4.90   22.40
  -9  16  -1   29.30   26.10
   9 -16  -1  -23.00   17.50
  -9 -16   1  -18.60   17.70
   9  16   1   96.69   26.80
   9  16   1  -42.50   20.40
 -10  16   1  109.89   29.90
  10  16  -1   21.20   25.90
  10 -16   1   48.20   21.80
  10  16  -1   58.89   29.40
 -10 -16  -1   80.19   28.60
  10  16  -1   32.50   22.00
  10 -16   1   77.59   25.60
  10 -16  -1   27.50   21.80
 -10  16  -1   35.10   27.60
  10  16   1   56.19   24.90
  10  16   1  129.59   31.50
  10 -16  -1   64.29   27.10
  10  16   1   49.00   22.70
 -10 -16   1    7.70   22.00
  11 -16   1   13.50   19.60
 -11 -16  -1   19.60   23.20
 -11  16   1   28.70   26.70
  11  16  -1   46.50   29.80
  11 -16   1   77.69   24.40
  11  16  -1  136.59   36.20
  11  16  -1   44.00   23.90
  11  16   1   37.40   26.90
 -11  16  -1   63.59   27.70
  11 -16  -1   12.10   19.50
  11  16   1   56.89   23.40
 -11 -16   1   76.49   27.60
  11 -16  -1   43.00   24.80
  11  16   1   91.49   32.30
  12  16  -1  145.39   36.80
 -12  16   1   22.50   25.80
  12  16  -1   29.20   24.10
 -12  16  -1   49.10   25.80
  12  16   1   19.10   22.20
  12  16   1  -26.80   27.70
   0 -17   1   10.80   25.00
   0 -17  -1   21.30   16.00
   0  17   1   20.00   26.50
   0  17   1  -30.80   22.90
   0 -17   1   -5.50   13.90
   0 -17   1  -26.80   15.00
   0 -17  -1   -6.50   25.10
   0  17  -1  -13.80   24.10
   0 -17   1    2.00   23.40
   0  17  -1  -30.30   23.00
   0  17   1  -21.50   25.50
   0 -17  -1  -18.00   23.10
  -1  17   1   55.69   29.10
   1  17  -1   29.10   29.90
   1  17  -1   46.40   27.80
   1 -17   1   85.59   30.60
  -1 -17  -1   57.99   30.10
   1 -17   1   83.69   20.70
  -1  17   1   14.10   29.70
  -1 -17  -1   52.39   27.90
  -1 -17  -1   60.09   21.30
   1 -17   1   53.79   26.40
  -1  17   1   57.39   28.90
   1 -17  -1   44.10   25.60
  -1  17  -1   74.79   29.00
  -1 -17   1   42.80   24.40
   1  17   1   23.50   27.30
  -1 -17   1   73.89   27.70
   1  17   1   41.20   29.10
   1 -17  -1   69.79   29.30
   1 -17  -1   68.49   25.90
  -1 -17   1   46.80   19.70
  -1 -17   1   77.09   29.00
  -1  17  -1   45.10   28.80
   1  17   1   52.69   28.20
   1 -17  -1   89.99   21.20
  -1  17  -1    5.10   28.10
  -2  17   1   33.40   28.00
   2 -17   1   39.80   17.50
   2 -17   1   85.69   13.00
  -2  17   1   59.99   32.00
  -2 -17  -1   53.69   29.10
   2  17  -1   51.69   28.80
  -2 -17  -1   59.29   22.70
   2  17  -1   19.80   27.50
  -2  17   1   34.80   29.40
  -2 -17  -1   59.49   30.00
   2 -17   1   47.80   26.40
   2 -17   1   85.89   29.90
  -2 -17   1   36.10   20.10
   2 -17  -1   59.19   18.70
  -2  17  -1   31.20   31.30
   2  17   1   33.10   27.80
  -2 -17   1   22.50   27.20
  -2  17  -1   26.40   29.80
  -2 -17   1   41.80   27.40
   2  17   1   25.10   22.20
   2 -17  -1   14.20   25.80
  -2  17  -1   38.10   27.50
   2  17   1   56.79   28.50
   3 -17   1  131.39   20.50
  -3  17   1   98.29   31.10
  -3 -17  -1  124.59   28.70
   3  17  -1   65.19   30.50
   3 -17   1  104.99   28.50
   3 -17   1  163.48   35.00
  -3 -17  -1   90.89   32.10
  -3  17   1   73.09   33.50
   3  17   1  149.88   35.10
  -3  17  -1  108.59   32.60
  -3 -17   1   97.79   31.40
   3 -17  -1  142.99   32.40
   3 -17  -1  131.99   22.80
  -3  17  -1   94.59   34.50
  -3 -17   1  151.88   29.30
  -4 -17  -1   38.50   23.00
   4  17  -1   40.70   27.10
  -4  17   1   34.60   31.40
   4 -17   1   19.80   23.10
   4 -17   1   40.30   28.50
  -4  17  -1   35.70   28.00
  -4  17  -1   43.00   30.90
   4 -17  -1  128.49   27.00
   4  17   1   52.79   27.60
  -4 -17   1   34.80   21.30
  -4  17  -1   32.70   26.00
   5  17  -1   35.70   20.40
   5 -17   1   37.40   22.80
  -5 -17  -1   12.70   21.50
  -5  17   1   50.29   31.80
   5  17  -1   31.50   24.90
   5 -17   1   72.79   29.90
   5 -17  -1    1.10   22.30
  -5 -17   1   47.10   21.70
  -5  17  -1   34.10   29.70
   5  17   1   22.10   25.50
  -6 -17  -1   34.70   22.30
   6 -17   1    4.60   21.80
   6  17  -1    2.40   20.80
   6  17  -1  -28.20   21.10
  -6  17   1    5.40   27.20
   6 -17   1   -6.60   25.10
  -6 -17   1  -17.40   17.50
  -6  17  -1   28.50   30.20
   6  17   1  -18.40   20.40
   6  17   1   35.70   21.40
   6 -17  -1  -28.10   19.50
  -7  17   1  -12.80   27.30
   7 -17   1   -5.40   25.20
   7  17  -1  -16.00   21.30
  -7 -17  -1   23.40   21.80
   7  17  -1  -29.00   20.50
   7 -17   1  -16.10   21.00
   7 -17  -1  -26.20   20.90
   7  17   1   20.30   24.30
  -7 -17   1   17.90   20.00
   7  17   1  -16.50   21.20
  -7  17  -1    1.20   28.90
   8 -17   1   16.40   25.30
   8  17  -1  -21.10   20.20
   8 -17   1   24.90   22.50
  -8  17   1   14.50   26.40
  -8 -17  -1   26.60   23.10
   8  17   1   41.20   23.10
   8 -17  -1   19.00   22.20
  -8 -17   1  -16.60   17.40
  -8  17  -1   -5.20   26.00
  -9  17   1   13.60   27.20
   9 -17   1   18.10   24.30
   9  17  -1  -40.10   20.50
   9 -17   1   -3.60   19.40
  -9 -17  -1   62.99   24.70
  -9  17  -1  -30.30   24.80
  -9 -17   1   -5.20   18.50
   9  17   1   -1.90   20.70
   9 -17  -1   -4.50   25.20
   9  17   1   37.60   26.00
   9 -17  -1  -10.30   19.80
  10  17  -1    7.50   20.30
  10 -17   1    4.90   19.90
  10 -17   1   45.20   25.80
 -10 -17  -1   45.80   26.50
  10  17  -1   54.09   26.20
 -10  17   1   -9.60   26.40
  10  17  -1   39.90   26.50
  10  17   1   65.99   28.60
  10  17   1   -2.80   27.20
 -10  17  -1    8.60   26.70
  10 -17  -1    0.40   25.30
 -10 -17   1    7.30   21.20
  10  17   1   -1.90   19.50
  10 -17  -1   21.90   20.40
 -11 -17  -1   31.20   24.90
  11  17  -1   27.00   22.90
  11 -17   1   15.50   19.80
  11  17  -1   87.69   31.10
 -11  17   1   16.20   26.40
  11 -17   1   39.70   23.60
  11 -17  -1   22.50   24.90
  11 -17  -1   -1.20   19.50
 -11  17  -1   27.00   28.80
 -11 -17   1   -6.20   21.50
  11  17   1  -43.90   29.40
  11  17   1  -12.30   19.90
  12  17  -1   82.09   34.60
  12  17  -1   33.60   24.70
  12  17  -1   -6.60   20.60
 -12  17   1   33.60   27.40
  12 -17  -1   17.70   23.40
  12  17   1   41.50   22.60
  12  17   1   46.00   17.50
 -12  17  -1  -15.20   25.80
  12  17   1  -17.50   30.80
   0 -18   1   60.89   25.50
   0 -18   1   25.60   17.40
   0  18   1   31.80   29.80
   0 -18  -1   36.10   18.90
   0  18  -1  -18.00   26.90
   0 -18  -1    0.90   24.20
   1 -18   1   17.00   15.00
   1 -18   1   35.70   27.50
  -1 -18  -1   27.40   20.00
  -1  18   1   13.80   26.60
  -1 -18  -1   20.10   25.20
   1  18  -1   20.80   29.40
   1 -18   1  -19.00   23.50
  -1  18   1    9.20   29.60
   1 -18  -1  -19.70   23.60
  -1 -18   1   43.00   25.80
   1  18   1   63.49   31.50
   1 -18  -1   17.50   17.30
  -1 -18   1    2.80   16.20
  -1  18  -1    2.20   26.50
   1 -18  -1    6.30   20.60
  -1  18  -1    7.00   28.10
  -1 -18   1   11.30   19.70
  -2  18   1   92.39   33.80
   2 -18   1   64.49   28.10
  -2 -18  -1   33.60   29.00
  -2 -18  -1  109.69   26.00
   2 -18   1   74.99   30.10
   2 -18   1   91.79   20.40
   2  18  -1   72.39   30.10
   2 -18  -1   98.39   32.50
  -2 -18   1   64.39   22.10
   2 -18  -1   75.09   20.10
  -2  18  -1    3.40   30.80
   2 -18  -1   34.00   27.40
   2  18   1   50.29   30.00
  -2 -18   1   74.49   30.80
  -3 -18  -1   71.89   25.40
   3 -18   1   33.80   26.00
   3  18  -1   60.59   29.20
  -3  18   1   29.20   29.80
   3 -18   1   72.39   30.60
   3 -18  -1   89.49   31.00
  -3  18  -1    4.80   30.10
   3  18   1   48.80   28.20
  -3 -18   1   54.79   21.70
   3 -18  -1  104.49   30.20
  -4  18   1   34.00   31.30
   4 -18   1  -16.90   23.90
   4  18  -1  -18.00   22.10
   4 -18   1   88.39   30.40
  -4 -18  -1   21.60   22.00
  -4 -18   1   61.39   24.30
   4 -18  -1   40.90   26.50
  -4  18  -1   19.40   30.00
   4  18   1    1.10   24.20
   4 -18  -1   67.99   30.40
  -5  18   1  -10.70   29.40
   5 -18   1   79.49   25.40
  -5 -18  -1   18.30   22.40
   5  18  -1    9.20   24.80
   5  18  -1   67.69   21.10
   5 -18   1    1.50   26.50
   5 -18  -1   -6.90   22.00
  -5  18  -1    9.90   30.90
  -5 -18   1   26.10   21.30
   5  18   1   13.10   26.60
   6 -18   1  -26.70   20.80
  -6  18   1  -10.20   28.90
  -6 -18  -1  -25.80   17.90
   6  18  -1    6.20   25.20
   6  18  -1   -1.90   20.60
   6 -18   1   -3.20   24.50
  -6  18  -1  -14.10   29.90
   6 -18  -1  -48.50   19.00
  -6 -18   1   33.20   21.60
   6  18   1  -26.20   20.30
   6 -18  -1    3.00   24.90
   7  18  -1  -19.30   22.30
   7 -18   1   40.40   27.70
  -7  18   1    6.10   29.30
   7  18  -1  -12.90   24.10
   7 -18   1   13.80   23.80
   7 -18  -1   18.80   27.20
  -7 -18   1    9.70   20.60
  -7  18  -1  -19.20   29.30
   7 -18  -1  -24.60   21.70
   8  18  -1  -27.60   23.70
  -8  18   1  -13.60   27.40
   8 -18   1   21.70   25.60
  -8 -18  -1  -41.00   15.50
   8 -18   1  -34.00   20.70
   8 -18  -1   -5.70   26.90
   8 -18  -1   23.10   22.70
  -8  18  -1   -1.20   30.30
  -8 -18   1   27.10   20.70
   9 -18   1  -23.90   21.60
   9 -18   1   18.30   24.50
  -9  18   1  -38.50   26.40
  -9 -18  -1   20.40   22.60
  -9 -18   1   35.90   24.20
   9  18   1   16.30   26.80
  -9  18  -1   37.80   30.80
   9 -18  -1   13.40   22.70
   9 -18  -1  -15.40   25.90
  10 -18   1  -20.00   20.50
  10  18  -1   36.60   25.10
 -10 -18  -1  -29.20   18.60
  10 -18   1   30.00   24.80
 -10  18   1   11.50   29.10
 -10  18  -1   22.20   30.20
  10 -18  -1    6.80   21.90
  10 -18  -1   22.90   27.50
 -10 -18   1   -2.00   22.40
  10  18   1   17.30   25.20
 -11  18   1   10.00   28.80
  11  18  -1   13.90   21.50
  11 -18   1    9.00   23.00
 -11  18  -1  -11.90   28.40
  11  18   1   -1.40   21.00
  11 -18  -1  -13.20   24.50
   0 -19  -1   39.20   18.50
   0 -19   1   12.90   25.10
   0  19  -1   39.30   29.90
   0 -19  -1  -20.00   22.70
   0 -19  -1   -4.40   19.50
   0 -19   1   16.10   15.50
   0  19   1   11.00   29.20
   1  19  -1   17.30   29.20
  -1  19   1   34.60   29.80
  -1 -19  -1   -9.90   15.10
   1 -19   1   31.10   18.30
   1 -19   1   46.10   26.00
  -1 -19   1   -3.90   17.50
  -1 -19   1    6.90   27.20
   1 -19  -1  -33.10   22.30
   1  19   1  -13.80   26.00
  -1 -19   1   37.50   24.30
  -1  19  -1   12.90   28.50
   1 -19  -1   47.80   19.00
   2 -19   1   57.89   29.20
  -2  19   1   30.70   31.70
   2  19  -1   28.90   28.20
  -2 -19  -1   46.60   22.40
  -2  19  -1   33.00   32.50
  -2 -19   1   37.50   21.00
   2  19   1   49.10   31.90
   2 -19  -1   16.00   26.50
  -2 -19   1   55.49   26.30
   3 -19   1  -40.30   23.40
   3  19  -1  -19.50   23.10
  -3  19   1    2.50   29.40
  -3 -19  -1   36.00   20.90
  -3 -19   1   31.00   18.90
   3 -19  -1    9.50   26.20
  -3  19  -1   27.00   31.30
   3  19   1   10.10   26.40
   4  19  -1   47.90   27.50
  -4  19   1    2.70   29.70
  -4 -19  -1   19.20   23.20
   4 -19   1    7.20   24.50
   4  19   1    6.20   24.60
   4 -19  -1   34.80   27.80
  -4  19  -1   28.80   30.90
  -4 -19   1   37.40   21.30
  -5 -19  -1   63.39   26.10
  -5  19   1   42.20   32.60
   5 -19   1   11.00   25.70
   5  19  -1   50.59   29.10
   5 -19  -1    5.90   25.60
   5  19   1   46.20   28.00
  -5  19  -1    3.50   31.50
  -5 -19   1   88.59   26.60
  -6  19   1    6.70   30.40
   6 -19   1   44.90   28.80
  -6 -19  -1    3.90   20.90
   6  19  -1  -16.70   23.60
   6 -19   1   -5.80   21.20
  -6 -19   1   35.80   24.60
  -6  19  -1    8.70   32.00
   6  19   1  -25.80   21.80
   6 -19  -1  -33.80   23.40
  -7  19   1  -25.30   30.20
   7 -19   1   33.10   28.20
  -7 -19  -1  -14.60   20.30
   7 -19   1  -35.60   21.00
   7 -19  -1  -18.60   18.30
  -7 -19   1  -28.40   17.80
   7 -19  -1   -7.30   27.20
  -7  19  -1   10.10   32.40
   8 -19   1  -13.80   26.40
   8 -19   1  -22.20   21.10
  -8  19   1   23.70   32.00
  -8 -19   1   -8.10   21.00
  -8  19  -1  -35.70   28.90
   8 -19  -1   24.80   29.70
   9 -19   1   -6.50   26.00
  -9  19   1   36.60   30.60
  -9 -19  -1  -25.20   18.00
   9 -19   1  -11.40   22.00
   9 -19  -1   20.10   22.80
  -9 -19   1  -21.20   19.50
   9 -19  -1   13.70   27.60
  -9  19  -1   21.70   33.00
  10 -19   1  -39.30   21.80
 -10  19   1   38.90   33.20
  10 -19   1   25.10   25.50
  10 -19  -1   17.60   28.00
 -10  19  -1   -8.50   31.10
  10 -19  -1  -16.20   23.10
   0  20  -1   -7.60   29.20
   0  20   1  -43.90   25.40
   0 -20  -1   21.30   18.40
   0 -20  -1  -16.30   22.20
   0 -20   1  -16.30   15.10
  -1 -20  -1    2.50   18.00
   1 -20   1  -11.30   24.80
   1  20  -1   -6.90   29.20
  -1  20   1   -5.50   28.70
  -1 -20  -1    1.10   22.80
  -1 -20   1    6.70   17.20
   1  20   1    1.20   27.60
  -1  20  -1  -27.30   25.70
   1 -20  -1  -47.30   25.40
   2  20  -1    5.60   29.00
   2 -20   1  -12.70   24.00
  -2 -20  -1   23.00   20.90
  -2  20   1   41.60   34.40
   2  20   1  -29.90   26.80
   2 -20  -1  -12.40   26.10
  -2 -20   1   29.60   21.50
  -2  20  -1   -3.30   30.00
  -2 -20   1   53.19   28.20
   3  20  -1  -18.60   25.90
  -3  20   1   43.30   34.00
  -3 -20  -1   -6.80   17.90
   3 -20   1  -25.00   24.60
  -3 -20   1    2.90   19.30
  -3 -20   1   14.80   24.00
   3  20   1  -10.60   25.20
  -3  20  -1  -12.40   29.80
   3 -20  -1   -0.70   25.40
  -4 -20  -1   42.10   20.20
   4  20  -1   -9.10   25.60
  -4  20   1   15.20   30.80
   4 -20   1  -10.90   25.10
   4  20   1   -6.80   26.70
  -4 -20   1   23.50   18.30
   4 -20  -1   13.70   25.30
  -4  20  -1   47.90   34.50
  -5 -20  -1   36.80   22.40
   5 -20   1   47.00   28.70
  -5  20   1   20.10   33.80
   5  20  -1  -16.50   26.30
  -5  20  -1   20.80   33.00
  -5 -20   1   10.20   20.10
   5  20   1    1.00   27.80
   5 -20  -1   39.90   27.50
   6  20  -1   12.00   27.50
   6 -20   1  -40.70   21.10
  -6 -20  -1    6.10   22.90
  -6  20   1  -24.20   30.00
   6 -20  -1  -17.40   23.80
  -6 -20   1    4.90   21.20
   6  20   1  -15.00   24.60
  -6  20  -1   12.80   33.50
   7 -20   1   -7.70   24.90
  -7 -20  -1   15.40   25.30
  -7  20   1   -8.00   32.30
  -7 -20   1   60.69   27.60
   7 -20  -1   -3.20   26.00
  -7  20  -1    2.20   34.30
   8 -20   1   -8.20   20.30
  -8  20   1  -16.60   32.50
  -8 -20  -1   30.50   24.10
   8 -20  -1  -20.40   22.70
  -8  20  -1  -41.70   29.60
  -8 -20   1   10.60   24.20
  -9 -20  -1  -34.40   23.60
   9 -20   1  -33.90   20.90
  -9 -20   1   65.39   29.40
   9 -20  -1   62.99   25.20
   0  21   1   16.40   31.90
   0  21  -1  -27.40   27.40
   0 -21  -1   -4.70   21.60
  -1 -21  -1   -8.90   23.60
  -1  21   1   60.89   36.50
   1  21  -1   11.90   29.70
  -1 -21  -1   50.19   22.20
  -1  21  -1  -11.90   31.60
  -1 -21   1   19.70   19.30
   1  21   1  -10.50   28.20
  -2 -21  -1   -4.90   17.60
   2 -21   1   -8.00   27.80
  -2  21   1   -0.50   29.80
   2  21  -1   23.60   30.90
   2  21   1   44.50   33.60
  -2 -21   1   13.60   19.20
  -2 -21   1   -0.70   24.70
  -2  21  -1   18.00   33.70
  -3  21   1   78.69   36.80
   3  21  -1   10.50   27.90
   3 -21   1  -52.79   25.40
  -3 -21  -1   18.50   19.60
   3 -21  -1   -8.30   27.30
  -3  21  -1  -34.70   28.70
  -3 -21   1  -18.70   16.40
  -3 -21   1    8.70   22.90
   3  21   1   31.60   28.30
  -4  21   1   23.20   31.10
   4 -21   1  -29.40   23.00
   4  21  -1   19.60   29.90
  -4 -21  -1  -19.70   17.60
  -4 -21   1   18.70   20.30
   4  21   1  -38.60   25.30
   4 -21  -1    5.30   25.90
  -4  21  -1  -22.50   31.00
  -5 -21  -1    1.50   16.80
  -5  21   1   -3.20   32.50
   5 -21   1  -53.59   21.80
   5  21  -1  -32.40   24.40
   5  21   1  -39.60   22.70
   5 -21  -1  -34.70   21.80
  -5 -21   1  -18.00   17.90
  -5  21  -1   27.00   35.40
  -6  21   1   44.20   37.30
   6 -21   1   10.90   25.10
  -6 -21  -1   35.60   22.10
  -6 -21   1  -27.80   16.10
   6 -21  -1  -57.29   24.30
  -6  21  -1   10.00   35.40
  -7  21   1   -7.20   34.10
   7 -21   1    6.90   26.10
  -7 -21  -1   -3.40   23.00
   7 -21  -1  -12.50   26.60
  -7  21  -1  -25.00   33.20
  -7 -21   1   -4.30   20.90
   8 -21   1  -11.80   25.30
  -8 -21  -1   24.20   26.50
  -8 -21   1  -24.60   21.50
   8 -21  -1  -46.90   23.40
   0  22  -1    0.50   31.30
   0  22   1  -22.70   28.60
  -1 -22  -1   40.20   29.60
  -1  22   1   -3.80   32.00
   1  22  -1   34.70   33.30
  -1  22  -1  -12.40   34.10
   1  22   1   16.70   33.50
   2  22  -1  -14.00   28.20
  -2 -22  -1   19.10   26.90
  -2  22   1    7.60   32.70
  -2 -22  -1   38.20   23.60
  -2 -22   1  -12.00   20.00
   2  22   1   30.30   30.80
  -2  22  -1   22.90   32.80
  -3 -22  -1   19.60   20.10
  -3  22   1  -22.10   30.70
   3  22  -1   28.90   27.50
   3  22   1   10.20   29.90
  -3  22  -1   38.60   35.50
  -3 -22   1   12.40   18.30
  -3 -22   1   22.30   24.40
  -4 -22  -1   38.70   22.50
   4 -22   1   -6.30   28.00
   4  22  -1  -26.40   25.40
  -4  22   1  -20.40   31.90
  -4 -22   1    9.40   24.00
  -4 -22   1    1.20   19.10
   4  22   1    6.40   28.00
  -4  22  -1  -64.79   30.00
  -5  22   1    2.60   33.30
   5 -22   1   -7.60   26.60
  -5 -22  -1   -7.70   19.20
  -5  22  -1    6.60   34.80
  -5 -22   1  -19.30   21.70
  -5 -22   1    1.50   20.50
   5  22   1  -31.40   27.10
   6 -22   1   11.50   27.10
  -6 -22  -1   51.49   25.60
  -6 -22   1   -6.90   21.80
   6 -22  -1  -47.80   24.10
   7 -22   1  -27.40   27.40
  -7 -22  -1  -27.40   18.80
   7 -22  -1  -19.10   22.30
  -7 -22   1   12.60   22.50
   0  23   1   44.80   35.20
   0  23  -1    5.50   32.70
   1  23  -1   14.30   32.80
  -1  23   1   23.50   36.70
   1  23   1  -25.20   31.80
  -1  23  -1  -26.90   32.40
  -2 -23  -1   -6.30   24.10
  -2  23   1   -6.10   34.30
   2  23  -1   11.80   28.90
   2  23   1   -1.20   30.00
  -2  23  -1  -76.49   28.20
  -3 -23  -1   28.70   24.10
   3  23  -1  -11.30   32.40
  -3 -23  -1   25.20   27.50
  -3  23   1   38.40   35.10
  -3  23  -1    6.80   34.40
   3  23   1    3.50   31.20
   4  23  -1  -45.40   27.90
  -4 -23  -1   13.10   20.70
   4  23   1   -7.20   29.40
  -4 -23   1  -21.90   22.00
  -4 -23   1   -7.50   20.80
  -5 -23  -1   13.10   21.80
   5  23  -1  -43.40   28.50
  -5 -23   1  -10.30   23.70
  -5 -23   1   -9.60   19.50
  -6 -23  -1   12.60   24.10
  -6 -23   1  -38.20   19.40
  -6 -23   1   -0.80   27.10
   0  24  -1  -35.20   31.20
   0  24   1   31.30   37.80
   1  24  -1   -5.10   33.70
  -1  24   1    2.50   35.40
  -1  24  -1    3.70   36.00
   1  24   1    2.10   34.60
   2  24  -1  -15.50   28.10
   2  24   1   -1.20   32.60
   3  24  -1  -23.80   29.60
  -3 -24  -1  -15.50   24.60
   3  24   1   11.70   33.30
  -4 -24  -1   -2.20   25.50
   4  24  -1  -12.60   29.40
   4  24   1  -36.10   31.20
   0   0   2   -0.10    0.40
   0   0  -2   -0.20    1.20
   0   0   2    0.20    0.70
   0   0  -2    1.70    1.10
   0   0   2   -1.40    0.80
   0   0  -2    0.10    0.70
   0   0  -2    0.10    0.60
   0   0   2   -0.30    0.90
   0   0   2   -0.20    0.90
   0   0  -2   -0.30    0.70
   0   0   2   -0.10    0.80
   2   0  -2  803.52   36.40
  -2   0  -2  725.83   36.40
  -2   0  -2  728.03   32.00
  -2   0   2  630.24   35.10
   2   0   2  827.02   31.60
  -2   0   2  692.83   31.00
  -2   0   2  657.13   35.20
  -2   0   2  630.94   35.90
   2   0   2  653.93   27.10
  -2   0   2  723.23   35.80
  -3   0   2   78.09    8.40
   3   0  -2   43.50    7.20
   3   0  -2   45.90    8.00
  -3   0   2   72.69    8.20
   3   0  -2   47.60    7.90
   3   0   2   52.09    7.90
   3   0   2   40.20    8.80
  -3   0   2   65.29    8.10
   3   0   2   56.79    9.40
  -3   0  -2   27.80    7.70
  -3   0   2   64.69    9.20
  -3   0   2   77.49    9.50
  -3   0  -2   60.59    8.70
   3   0  -2   49.80    7.20
   3   0   2   63.99    7.10
  -3   0  -2   50.59    9.60
  -3   0  -2   55.89   12.00
  -3   0  -2   50.99    6.50
  -4   0   2 2108.79   99.69
  -4   0   2 2341.37  102.39
   4   0  -2 1966.10   88.79
  -4   0   2 2153.28  101.29
  -4   0   2 2222.08  102.29
  -4   0  -2 1950.50   75.89
   4   0  -2 2015.40   99.59
  -4   0   2 2155.18   99.89
   4   0   2 2057.49   76.59
   4   0   2 2008.60   89.69
  -4   0  -2 1941.21  101.69
  -4   0  -2 2186.08   87.39
   4   0  -2 2003.30  101.19
   4   0   2 2106.29   98.99
  -4   0   2 2289.77   89.29
   4   0   2 2065.39  102.39
   4   0  -2 2059.49   99.89
  -4   0  -2 2049.89   89.59
  -5   0   2   28.20    7.90
  -5   0   2   28.60   10.30
   5   0   2   40.50   12.00
   5   0  -2   40.90   11.30
   5   0   2   37.00   16.00
   5   0  -2   44.90   10.40
  -5   0   2   33.20    9.30
  -5   0  -2   31.50   11.20
  -5   0   2   24.60    8.60
   5   0  -2   32.80   15.50
   5   0  -2   42.40   11.60
  -5   0  -2   33.50   10.10
  -5   0   2   43.20   11.20
   5   0   2   20.30    7.70
   5   0   2   37.10   10.00
  -5   0  -2   33.40   11.50
  -5   0   2   33.80    8.50
   5   0  -2   41.00    8.80
  -6   0  -2 1141.29   66.79
  -6   0   2 1363.06   62.79
  -6   0   2 1218.28   66.19
   6   0   2 1225.68   47.50
  -6   0   2 1291.47   62.59
   6   0  -2 1135.89   61.69
  -6   0  -2 1156.58   46.60
   6   0   2 1244.38   67.69
  -6   0   2 1233.08   62.09
   6   0  -2 1233.38   59.29
   6   0   2 1188.68   59.79
   6   0   2 1249.97   66.79
   6   0  -2 1164.18   62.49
  -6   0  -2 1347.17   58.89
   6   0  -2 1256.67   66.79
   6   0  -2 1238.38   66.89
  -6   0   2 1232.28   61.99
  -7   0   2   66.89   12.10
  -7   0  -2   79.09   14.90
   7   0   2   94.89   16.10
   7   0  -2   63.09   14.90
   7   0  -2   73.49   14.50
  -7   0   2   60.49   15.40
  -7   0  -2   69.59   16.20
  -7   0   2   71.99   12.30
   7   0  -2   61.59   19.90
   7   0   2   81.39   17.30
   7   0   2   89.19   21.70
  -7   0   2   57.69   10.80
   7   0  -2   67.89   16.50
  -7   0   2   44.20   10.50
   7   0  -2   75.79   12.40
   8   0  -2  165.68   20.00
   8   0  -2  205.28   24.40
   8   0  -2  201.98   22.40
   8   0   2  174.08   24.30
  -8   0  -2  182.18   21.70
  -8   0   2  167.38   23.10
   8   0  -2  192.88   28.70
   8   0   2  190.58   21.60
  -8   0   2  192.38   17.10
  -8   0   2  224.68   17.60
  -8   0   2  132.69   17.20
   8   0  -2  176.78   17.10
   8   0   2  162.78   28.00
  -9   0   2  130.89   16.50
   9   0   2  157.38   28.30
   9   0   2  170.68   23.30
  -9   0   2  157.28   16.70
   9   0  -2  126.39   16.20
   9   0  -2  157.48   29.20
   9   0   2  203.78   25.50
   9   0  -2  164.08   25.00
   9   0  -2  162.58   21.00
   9   0  -2  166.28   22.70
  10   0   2   -1.30   21.50
  10   0   2   57.49   20.60
  10   0   2   51.29   18.70
 -10   0   2   40.80   12.30
  10   0  -2   48.10   13.00
 -10   0   2   51.49   13.30
  10   0  -2   64.19   27.00
  10   0  -2   70.39   21.00
  10   0  -2   51.49   17.50
  11   0  -2   73.89   18.10
 -11   0   2   87.39   15.20
 -11   0   2   66.29   15.20
  11   0  -2   65.59   22.10
  11   0  -2   32.40   18.60
  11   0  -2   97.29   30.00
  11   0   2   62.59   23.40
  11   0   2   67.59   21.20
  11   0   2   91.49   28.70
  12   0   2    4.70   18.10
  12   0  -2    1.10   17.40
  12   0  -2   20.40   27.50
 -12   0  -2    0.90   10.60
 -12   0  -2   11.70   10.80
  12   0  -2   -5.20   17.90
  12   0   2   24.70   21.20
 -12   0   2   -4.30   11.30
 -13   0  -2   14.90   13.20
  13   0  -2   61.29   23.40
  13   0  -2   50.19   24.90
  13   0   2   46.40   24.20
  13   0   2   38.70   21.30
 -13   0   2   46.70   15.10
  13   0  -2   64.39   32.40
  14   0   2    5.00   20.70
  14   0  -2   41.20   33.00
 -14   0  -2   -6.70   13.40
  14   0  -2   44.90   23.50
  14   0   2   17.70   23.60
  14   0  -2   24.80   22.60
 -14   0   2    2.10   14.00
 -15   0  -2  -10.20   14.60
 -15   0   2   -6.90   15.30
  15   0  -2   57.59   28.60
  15   0  -2   37.70   24.80
  15   0  -2   46.30   34.50
  15   0   2   27.60   25.20
  15   0   2   35.40   26.10
  16   0   2  -17.40   22.50
 -16   0  -2  -12.70   15.10
  16   0  -2   19.20   34.30
  16   0  -2    3.80   24.20
 -16   0   2   10.10   16.70
  16   0  -2  -24.60   21.50
   0  -1   2    0.20    0.60
   0  -1   2   -0.20    1.10
   0   1  -2   -1.50    1.10
   0   1   2    0.40    0.90
   0   1  -2   -0.10    1.00
   0  -1   2    0.20    0.90
   0  -1  -2    1.00    1.40
   0  -1  -2   -1.10    0.80
   0   1  -2   -0.70    0.70
   0  -1  -2    0.30    0.90
   0  -1   2    0.10    1.10
   0  -1  -2   -0.40    0.90
   0  -1  -2   -0.50    1.50
   0  -1  -2    0.40    1.20
   0   1   2    0.70    0.80
   0   1   2   -0.30    1.40
   0   1  -2   -0.20    0.60
   0   1   2    0.40    1.50
   0   1  -2    1.30    1.40
   0  -1  -2   -0.60    1.30
   0  -1   2   -1.00    1.30
  -1  -1  -2    0.40    1.10
   1  -1   2   -0.70    0.90
  -1   1   2    0.10    0.90
  -1  -1  -2    1.50    2.00
   1   1  -2    1.20    1.80
   1  -1   2   -0.50    1.10
   1   1  -2    0.20    1.60
   1  -1   2   -0.60    1.00
   1   1  -2    0.00    1.60
  -1  -1  -2   -1.40    1.10
   1   1  -2   -1.50    0.90
  -1  -1  -2    0.40    2.00
   1  -1  -2    0.30    1.80
  -1  -1   2    2.00    1.90
  -1   1  -2   -2.50    1.00
   1   1   2    0.30    1.50
  -1  -1   2    0.20    1.00
   1  -1  -2   -2.90    1.30
   1  -1  -2    0.40    1.50
   1   1   2    0.10    1.10
   1  -1  -2    1.90    1.70
  -1  -1   2    5.50    1.90
   1   1   2   -0.20    1.10
   1   1   2   -1.60    1.40
  -1   1  -2   -2.90    1.40
  -2   1   2 1072.39   52.69
  -2  -1  -2 1068.19   53.39
   2   1  -2 1179.38   54.69
  -2   1   2  996.20   52.29
   2  -1   2 1187.88   45.90
  -2  -1  -2 1148.39   47.00
  -2  -1  -2 1121.29   53.19
   2  -1   2 1059.99   41.00
  -2   1   2 1005.00   52.19
  -2   1   2 1143.49   46.60
  -2  -1  -2 1095.29   51.39
  -2   1   2  953.00   53.69
  -2  -1   2 1078.19   45.70
   2   1   2 1244.08   45.70
  -2   1  -2 1073.19   53.49
  -2  -1   2  964.50   52.79
  -2   1  -2 1104.49   46.90
  -2  -1   2 1109.79   54.29
  -2  -1   2  978.70   40.50
   2  -1  -2 1085.39   53.99
  -2  -1   2 1091.69   53.19
  -3  -1  -2 1447.46   86.29
   3  -1   2 1671.73   67.29
   3   1  -2 1829.52   79.49
  -3  -1  -2 1580.94   68.59
   3   1  -2 1414.26   77.19
  -3  -1  -2 1336.07   65.79
   3   1  -2 1502.25   67.79
  -3  -1  -2 1600.24   76.99
   3   1  -2 1519.85   77.29
   3  -1   2 1399.06   68.39
   3   1  -2 1544.05   77.29
  -3   1   2 1702.73   76.89
  -3   1   2 1753.72   77.89
  -3  -1  -2 1510.95   75.29
  -3   1   2 1781.52   77.09
   3  -1   2 1614.74   59.69
  -3   1   2 1827.32   79.39
  -3  -1  -2 1533.25   78.19
  -3   1   2 1867.11   69.09
  -3   1  -2 1551.64   67.59
  -3  -1   2 1774.02   76.89
  -3  -1   2 1780.22   76.89
   3  -1  -2 1573.04   75.29
   3   1   2 1419.16   67.39
   3  -1  -2 1542.75   76.09
  -3  -1   2 1616.04   77.99
   3  -1  -2 1526.05   67.19
   3   1   2 1612.24   58.09
   3  -1  -2 1428.06   75.19
  -3   1  -2 1536.05   58.29
  -3   1  -2 1597.84   77.39
   3   1   2 1543.05   75.69
   3   1   2 1378.06   76.59
  -3  -1   2 1854.91   77.19
   3   1   2 1406.46   73.69
  -3   1  -2 1605.64   74.69
  -4   1   2  394.46   22.30
  -4   1   2  382.96   21.60
  -4   1   2  374.46   21.80
   4  -1   2  386.36   26.10
   4  -1   2  371.26   22.90
  -4  -1  -2  378.46   22.30
   4  -1   2  373.16   18.70
   4   1  -2  409.86   25.30
  -4   1   2  372.76   22.60
   4   1  -2  371.56   23.30
   4   1  -2  365.66   24.80
  -4  -1  -2  373.46   25.70
  -4   1   2  370.46   24.60
  -4  -1  -2  400.86   23.20
   4   1  -2  362.16   21.60
  -4   1   2  420.56   21.30
  -4  -1  -2  389.16   22.80
  -4  -1  -2  372.36   25.30
   4   1   2  362.46   25.90
  -4   1  -2  405.36   23.00
  -4  -1   2  349.87   23.90
  -4  -1   2  390.56   23.30
  -4   1  -2  364.56   17.60
   4  -1  -2  371.06   22.60
  -4  -1   2  368.36   23.70
   4  -1  -2  370.26   24.50
   4   1   2  367.56   16.70
  -4  -1   2  355.16   20.90
   4   1   2  343.57   21.90
   4  -1  -2  339.77   21.50
   4  -1  -2  354.56   21.30
   4   1   2  374.96   21.90
  -4   1  -2  359.26   22.00
  -4  -1   2  381.36   23.30
   4  -1  -2  365.26   25.70
  -4  -1   2  395.06   22.70
   4   1   2  385.16   25.40
  -4   1  -2  357.16   25.00
   5   1  -2  599.94   36.40
   5  -1   2  610.54   38.30
  -5   1   2  605.04   35.90
   5   1  -2  567.74   33.70
  -5   1   2  611.54   32.30
   5   1  -2  571.94   32.00
   5   1  -2  555.44   34.50
  -5   1   2  605.84   32.10
   5   1  -2  581.04   38.00
   5  -1   2  593.94   26.30
   5  -1   2  598.34   37.40
  -5  -1  -2  563.74   36.90
  -5  -1  -2  605.14   32.60
  -5   1   2  618.04   31.50
  -5   1   2  584.44   32.60
  -5  -1  -2  614.04   32.60
  -5   1   2  619.04   31.90
   5  -1   2  624.94   33.60
  -5  -1   2  545.45   32.90
  -5  -1   2  573.24   33.50
   5   1   2  593.04   24.30
  -5  -1   2  625.74   33.10
  -5   1  -2  551.34   36.30
   5  -1  -2  577.94   31.70
   5   1   2  640.74   32.20
  -5  -1   2  569.14   33.70
   5  -1  -2  594.94   35.80
  -5   1  -2  547.95   24.90
  -5  -1   2  554.44   35.30
   5  -1  -2  553.64   32.40
  -5   1  -2  611.24   32.90
   5   1   2  584.74   36.70
   5  -1  -2  598.54   31.70
  -5   1  -2  591.64   32.20
   5  -1  -2  576.44   36.90
   5   1   2  566.64   36.80
   5   1   2  550.14   32.00
  -5  -1   2  590.44   31.10
  -6   1   2  285.07   23.30
  -6  -1  -2  212.38   23.10
   6   1  -2  258.87   26.50
   6   1  -2  242.78   19.90
   6  -1   2  256.97   26.30
   6  -1   2  232.78   23.20
   6   1  -2  276.57   23.40
  -6  -1  -2  208.58   21.50
   6   1  -2  244.68   21.90
   6  -1   2  236.98   20.70
   6   1  -2  223.58   19.20
   6   1   2  217.88   14.10
   6   1   2  236.68   23.80
  -6  -1   2  291.57   24.40
   6  -1  -2  289.67   24.50
  -6  -1   2  283.47   21.10
  -6  -1   2  299.97   20.00
  -6  -1   2  256.77   21.00
  -6  -1   2  332.57   21.20
  -6   1  -2  251.77   15.30
  -6   1  -2  224.58   23.90
  -6   1  -2  266.17   22.90
   6  -1  -2  263.97   26.90
   6   1   2  248.38   26.20
   6  -1  -2  270.67   18.80
   6   1   2  255.17   21.10
   6  -1  -2  242.58   20.50
   6  -1  -2  279.37   20.30
   7  -1   2  203.98   23.20
  -7   1   2  203.38   15.00
  -7  -1  -2  180.38   22.40
   7   1  -2  211.08   21.00
  -7   1   2  209.28   22.20
   7   1  -2  189.28   20.00
   7  -1   2  200.58   26.20
   7   1  -2  197.18   18.10
   7   1  -2  209.18   26.90
  -7  -1  -2  193.08   21.40
   7   1  -2  186.28   22.00
   7  -1   2  229.78   21.20
  -7  -1   2  172.88   18.20
  -7  -1   2  198.38   21.90
  -7  -1   2  151.78   17.80
   7   1   2  203.58   25.50
  -7  -1   2  207.28   17.10
  -7   1  -2  175.28   21.30
   7   1   2  211.78   22.50
   7  -1  -2  197.58   26.60
   7   1   2  191.68   19.70
  -7   1  -2  167.08   12.70
   7  -1  -2  187.78   15.80
  -7   1  -2  189.38   20.60
   7  -1  -2  207.38   22.20
   7  -1  -2  176.48   19.20
  -7  -1   2  174.08   17.00
   7  -1  -2  175.78   18.00
   8   1  -2  446.46   38.20
  -8   1   2  495.25   27.30
   8  -1   2  410.56   35.70
   8   1  -2  441.76   32.00
   8   1  -2  416.26   31.40
  -8  -1  -2  422.66   31.20
   8  -1   2  444.16   38.10
   8  -1   2  461.15   33.00
  -8   1   2  429.46   34.80
  -8   1   2  465.65   27.30
   8   1  -2  456.85   35.70
   8   1  -2  421.06   29.50
   8   1   2  484.55   39.10
  -8   1  -2  363.06   30.40
   8   1   2  440.46   35.40
  -8  -1   2  421.46   28.00
   8  -1  -2  450.65   31.50
  -8  -1   2  456.65   29.20
  -8  -1   2  451.25   29.40
   8   1   2  447.36   32.10
   8  -1  -2  402.56   37.60
  -8   1  -2  385.56   20.30
  -8  -1   2  418.36   34.10
   8  -1  -2  437.06   35.10
  -8  -1   2  403.66   28.60
   9   1  -2  103.89   15.50
   9   1  -2   66.19   18.00
  -9   1   2   86.19   13.20
  -9   1   2   73.39   12.30
   9   1  -2   87.79   18.80
   9  -1   2   73.59   23.80
   9  -1   2  108.79   22.50
   9   1  -2  103.79   26.40
   9   1  -2  103.49   21.70
  -9  -1  -2   74.29   11.70
   9  -1   2   88.29   19.20
   9  -1  -2  102.39   22.00
   9   1   2  115.29   22.40
   9  -1  -2   74.09   18.30
   9  -1  -2  103.59   27.10
  -9  -1   2   79.19   15.00
  -9   1  -2   89.09   10.30
   9   1   2  103.39   26.30
  -9  -1   2  107.29   16.10
   9   1   2   77.49   18.10
  10   1  -2   31.30   16.30
  10  -1   2   14.90   15.40
  10   1  -2   22.30   18.00
 -10   1   2   55.09   12.60
  10  -1   2   27.50   18.90
  10   1  -2    7.20   17.60
 -10   1   2   49.50   11.50
  10   1  -2   41.00   25.10
  10   1  -2   41.00   13.60
  10   1   2   15.10   17.20
 -10  -1   2   67.89   15.80
  10  -1  -2   39.20   18.10
  10  -1  -2   34.70   16.40
  10   1   2   35.20   16.70
 -10  -1   2   43.60   13.50
  10   1   2   20.60   22.90
  10  -1  -2   -0.10   23.20
 -11   1   2   48.70   12.70
  11   1  -2    6.50   24.90
  11   1  -2   56.19   21.30
 -11  -1  -2   35.50   12.00
 -11  -1  -2   28.50   12.80
  11   1  -2   24.30   12.90
 -11   1   2   36.10   13.10
  11  -1   2   25.00   19.90
  11   1  -2   24.20   16.50
  11  -1   2   39.60   18.90
  11   1  -2   36.70   19.50
  11  -1  -2   53.39   21.60
 -11  -1   2   51.79   15.20
  11   1   2   39.20   20.70
  11   1   2   33.00   25.10
 -11  -1   2   44.80   14.10
  11   1   2   42.80   19.00
  11  -1  -2   31.70   17.70
  11  -1  -2   37.50   27.40
  12  -1   2   28.50   21.60
 -12   1   2   17.70   11.90
  12  -1   2   10.50   19.60
  12   1  -2   16.70   18.10
  12   1  -2   33.20   21.80
 -12  -1  -2   18.50   13.90
  12   1  -2    5.90   12.30
  12   1  -2   13.40   28.10
 -12  -1   2    9.60   13.60
  12  -1  -2   14.80   27.50
  12   1   2   40.30   21.30
  12   1   2   22.60   19.20
  12  -1  -2   11.40   19.40
  12  -1  -2    3.10   17.20
  13   1  -2   34.80   23.10
 -13  -1  -2   15.60   15.00
  13   1  -2   70.89   33.00
  13  -1   2   52.89   23.10
 -13   1   2   32.00   14.30
  13  -1   2   33.60   23.40
  13   1  -2   64.39   23.60
 -13  -1   2   36.50   15.60
  13   1   2   43.30   22.90
  13  -1  -2    4.30   18.00
  13  -1  -2   14.90   29.30
  13   1   2   54.19   24.60
  13  -1  -2   19.20   22.80
 -14   1   2    9.20   13.80
 -14  -1  -2  -13.50   13.80
  14   1  -2   27.80   22.70
  14   1  -2   23.90   22.80
  14  -1   2   29.00   22.60
  14  -1   2   21.30   23.60
  14   1  -2    8.10   30.40
  14  -1  -2   -1.80   20.20
  14  -1  -2    1.40   30.60
  14   1   2   20.50   22.20
  14   1   2   14.30   24.50
 -14  -1   2   -7.20   14.20
 -14   1  -2   -5.20   11.90
  14  -1  -2   33.30   23.40
 -15  -1  -2   28.30   18.20
  15  -1   2   17.10   24.60
  15   1  -2   64.49   28.80
  15   1  -2   45.90   24.90
  15  -1   2   46.50   27.20
  15   1  -2   98.49   37.40
 -15   1   2   41.30   17.00
  15   1   2   45.00   27.90
 -15  -1   2   34.10   18.70
 -15   1  -2   20.60   15.00
  15  -1  -2   31.20   25.80
  15  -1  -2   43.00   26.30
  15  -1  -2   70.99   35.50
  15   1   2   79.89   31.20
  16   1  -2   -5.90   33.10
  16  -1   2  -15.10   21.70
 -16  -1  -2   -3.80   15.60
 -16   1   2    4.20   15.30
  16   1  -2   48.00   30.90
  16   1  -2   -4.10   23.20
  16  -1  -2   14.50   26.00
  16  -1  -2    0.60   24.70
  16   1   2  -37.50   21.40
 -16  -1   2   -9.50   15.70
  -1   2   2 1034.40   51.09
  -1   2   2  991.50   52.19
   1  -2   2 1258.37   40.50
   1  -2   2  902.41   51.99
  -1  -2  -2 1006.10   52.69
   1   2   2 1078.99   44.10
  -1   2  -2 1019.50   52.29
  -1  -2   2 1123.39   40.80
   1  -2  -2 1193.58   53.69
   1   2   2 1188.78   60.79
  -1   2  -2  895.01   51.79
  -2   2   2  469.95   26.80
  -2  -2  -2  489.85   27.60
  -2   2   2  532.25   26.50
  -2  -2  -2  492.35   26.40
   2   2  -2  476.45   28.00
   2  -2   2  477.55   21.60
   2   2  -2  417.46   27.00
  -2   2   2  489.95   26.70
  -2  -2  -2  573.14   28.50
   2  -2   2  479.85   23.50
  -2   2   2  498.15   30.50
   2   2   2  497.55   26.60
  -2  -2   2  453.15   26.90
   2  -2  -2  466.95   24.70
  -2   2  -2  486.05   23.80
  -2  -2   2  531.05   28.00
   2   2   2  453.15   30.10
  -2  -2   2  454.05   27.10
  -3  -2  -2 1004.80   49.10
  -3  -2  -2 1079.69   50.79
   3   2  -2  904.91   49.50
   3   2  -2  929.01   50.09
  -3   2   2 1022.60   49.50
   3   2  -2  968.80   43.80
  -3  -2  -2  946.81   56.39
   3  -2   2  994.10   43.80
  -3  -2  -2  967.20   50.49
  -3   2   2  932.91   48.50
  -3   2   2  921.61   54.89
  -3   2   2 1039.30   48.80
  -3  -2  -2  969.50   42.70
  -3  -2  -2  959.10   49.70
  -3   2   2  933.51   48.00
   3   2  -2  947.31   50.49
   3   2  -2 1101.29   51.39
   3  -2   2  979.80   38.80
  -3   2   2 1015.00   44.50
  -3   2   2  946.61   49.30
   3  -2   2  913.41   44.40
   3   2   2  977.10   47.80
   3   2   2  952.60   48.50
   3   2   2 1079.19   48.40
   3  -2  -2  959.70   47.50
  -3  -2   2 1045.10   49.70
   3   2   2  941.51   49.30
   3   2   2  888.51   43.00
  -3   2  -2  917.21   49.30
   3  -2  -2  848.62   46.80
  -3   2  -2  959.70   43.70
  -3   2  -2  854.71   41.70
   3   2   2  950.30   53.59
  -3   2  -2  980.70   37.60
   3  -2  -2  876.51   46.60
  -3  -2   2  953.60   49.00
  -3   2  -2  893.01   47.80
  -3  -2   2  929.21   48.70
  -3  -2   2  940.31   49.70
   4   2  -2  582.94   30.90
  -4   2   2  609.74   31.40
  -4   2   2  608.64   31.10
  -4  -2  -2  623.04   34.20
  -4  -2  -2  625.04   33.50
  -4  -2  -2  563.84   38.70
  -4  -2  -2  626.54   31.00
   4   2  -2  562.74   35.10
  -4  -2  -2  684.73   33.30
  -4  -2  -2  584.14   34.30
   4   2  -2  612.14   34.70
  -4   2   2  599.04   31.60
  -4  -2  -2  596.34   35.60
  -4  -2  -2  621.24   31.60
   4   2  -2  605.34   35.40
  -4   2   2  565.04   36.50
   4  -2   2  568.44   35.50
   4  -2   2  599.64   31.70
  -4   2   2  579.44   34.40
  -4   2   2  585.94   32.20
   4  -2   2  637.84   32.20
   4   2  -2  633.74   33.40
  -4  -2   2  533.35   32.50
   4  -2  -2  539.55   33.50
  -4  -2   2  535.65   28.30
  -4  -2   2  540.15   32.80
   4   2   2  560.84   33.80
   4  -2  -2  558.04   30.80
  -4  -2   2  562.24   32.70
  -4   2  -2  530.55   33.50
  -4   2  -2  615.44   25.30
   4   2   2  561.84   34.20
   4  -2  -2  548.35   29.60
   4  -2  -2  529.55   29.70
  -4   2  -2  575.14   29.90
  -4   2  -2  570.44   30.20
   4  -2  -2  558.64   32.60
   4   2   2  554.74   29.90
  -4  -2   2  603.44   32.70
   4   2   2  567.24   31.90
  -5   2   2  120.89   12.80
  -5  -2  -2  104.99   14.30
  -5  -2  -2  141.09   20.30
  -5  -2  -2  117.99   16.60
  -5  -2  -2   76.49   11.80
  -5   2   2  117.29   14.30
  -5   2   2  118.89   15.10
  -5  -2  -2  127.09   14.40
   5  -2   2  103.99   16.10
  -5  -2  -2  106.09   14.30
   5   2  -2  118.49   15.40
   5  -2   2  115.39   15.00
  -5   2   2  113.19   10.80
   5   2  -2  136.09   17.80
   5   2  -2  117.89   14.20
  -5  -2  -2  123.79   15.00
  -5  -2  -2  100.19   11.60
   5   2  -2  114.89   13.70
  -5  -2   2  119.29   16.30
   5  -2  -2  131.69   15.60
  -5  -2   2  110.29   12.80
  -5  -2   2  100.19   14.40
   5   2   2  136.59    9.70
  -5   2  -2  121.79   16.60
  -5  -2   2  114.79   14.30
   5   2   2  118.49   16.60
   5  -2  -2  123.09   12.00
   5   2   2  146.69   15.20
  -5  -2   2  134.29   16.00
  -5   2  -2  112.19   14.80
   5   2   2  135.09   20.20
   5  -2  -2  109.29   19.10
   5  -2  -2  115.59   13.60
   5  -2  -2  122.69   13.70
  -5   2  -2  124.19   14.10
  -5  -2   2  123.39   15.70
   5   2   2  129.79   14.30
  -5   2  -2  129.09   11.80
  -6  -2  -2  564.44   31.60
   6  -2   2  541.05   36.60
   6   2  -2  533.55   34.50
   6   2  -2  533.25   33.20
  -6  -2  -2  548.95   30.10
   6   2  -2  580.44   38.00
  -6  -2  -2  514.35   31.80
   6  -2   2  530.05   32.70
   6   2  -2  535.25   35.70
  -6   2   2  499.85   34.60
  -6  -2  -2  533.05   31.20
  -6  -2  -2  466.45   35.70
   6   2  -2  547.15   31.80
  -6  -2  -2  520.15   31.90
  -6  -2   2  535.15   32.40
   6  -2  -2  529.45   34.60
   6   2   2  501.45   34.80
  -6  -2   2  516.65   34.30
   6  -2  -2  488.05   36.00
  -6  -2   2  481.15   31.50
  -6   2  -2  504.45   31.80
  -6   2  -2  482.75   23.60
  -6  -2   2  493.95   31.90
  -6  -2   2  531.25   31.40
  -6   2  -2  440.46   34.00
   6   2   2  501.95   36.40
   6   2   2  529.15   31.60
   6  -2  -2  480.05   30.40
   6  -2  -2  483.15   29.50
   6   2   2  485.15   30.60
   7   2  -2  254.87   23.70
   7   2  -2  192.88   18.50
  -7  -2  -2  210.98   21.50
  -7   2   2  208.18   22.30
  -7  -2  -2  180.98   18.20
   7  -2   2  199.18   20.50
  -7  -2  -2  215.58   16.40
   7  -2   2  191.38   23.00
   7   2  -2  187.38   21.30
  -7  -2  -2  169.18   18.60
  -7   2   2  253.87   13.80
   7   2  -2  200.88   20.00
  -7  -2  -2  178.38   17.50
  -7  -2  -2  156.48   22.10
   7   2  -2  234.08   27.30
  -7  -2   2  277.47   20.40
   7  -2  -2  203.18   16.70
  -7  -2   2  262.27   24.70
   7   2   2  191.38   18.90
   7  -2  -2  267.37   27.90
   7   2   2  233.08   24.10
  -7  -2   2  217.68   21.10
  -7  -2   2  242.98   21.20
   7  -2  -2  217.08   22.90
   7   2   2  229.48   26.60
  -7   2  -2  175.48   24.30
   7  -2  -2  220.58   18.70
  -7   2  -2  194.18   22.00
  -7   2  -2  185.88   14.60
   7   2   2  222.88   21.10
  -7  -2   2  230.28   20.80
   7  -2  -2  204.78   20.40
   8  -2   2   55.79   15.70
   8   2  -2   72.29   18.40
   8  -2   2   81.29   19.20
  -8   2   2    5.00    8.90
   8   2  -2   71.39   14.30
  -8  -2  -2   53.59   11.50
  -8   2   2   46.50   16.80
   8   2  -2   59.69   17.40
   8   2  -2   26.20   21.50
  -8  -2  -2   41.10   15.20
  -8  -2  -2   34.70   11.90
   8   2  -2   39.30   14.40
  -8  -2  -2   50.99   14.20
   8   2   2   74.79   18.30
   8   2   2   62.79   22.90
  -8   2  -2   57.59   10.10
  -8  -2   2   58.39   17.20
  -8  -2   2   75.09   14.40
   8  -2  -2   62.09   15.90
  -8   2  -2   56.89   16.50
  -8  -2   2   41.30   13.50
   8  -2  -2   76.09   23.30
   8  -2  -2   51.99   17.30
  -8  -2   2   71.99   16.10
  -8  -2   2   30.70   13.70
   8   2   2   75.69   16.40
   8   2   2   67.89   13.40
  -9  -2  -2   97.49   14.10
   9  -2   2  101.79   22.10
   9   2  -2   52.09   19.30
   9  -2   2   94.29   19.10
  -9   2   2   91.39   11.40
   9   2  -2  105.59   20.00
  -9   2   2  101.49   12.90
  -9  -2  -2   66.49   14.80
   9   2  -2  100.79   21.60
   9   2  -2   82.39   25.30
   9   2  -2   88.99   16.90
   9  -2  -2   89.89   26.10
  -9  -2   2   84.19   16.60
   9   2   2  104.39   21.10
   9  -2  -2   60.19   17.30
  -9   2  -2   67.89   10.70
   9   2   2   95.49   19.10
   9   2   2   85.79   14.90
   9   2   2  137.19   27.80
  -9  -2   2   89.09   16.20
  -9  -2   2   91.99   17.80
   9  -2  -2   82.89   20.90
  10   2  -2  114.69   21.60
  10   2  -2   97.49   20.90
  10  -2   2   93.39   22.70
 -10  -2  -2   79.19   14.90
  10   2  -2  117.89   23.70
 -10   2   2  107.89   14.10
 -10   2   2  100.59   13.10
  10   2  -2   86.79   17.10
 -10  -2  -2   72.59   15.80
  10   2  -2  124.19   29.40
  10  -2   2   72.59   19.90
  10  -2  -2   93.79   28.50
  10  -2  -2   84.19   20.20
 -10  -2   2  118.49   18.20
  10   2   2  132.59   29.60
 -10   2  -2  125.39   12.40
 -10  -2   2   90.39   17.30
  10   2   2  103.59   22.00
  10  -2  -2  110.89   22.80
  10   2   2   93.89   23.20
 -11   2   2   51.29   12.20
  11   2  -2   64.69   28.50
 -11  -2  -2   40.30   16.00
  11  -2   2   67.79   22.10
  11   2  -2   30.60   19.50
 -11   2   2   56.89   12.90
  11   2  -2   76.79   23.50
  11  -2   2   35.30   18.20
 -11  -2  -2   56.99   14.80
  11   2  -2   70.69   16.40
  11   2  -2   58.29   21.00
  11  -2  -2   50.89   21.00
  11   2   2   34.40   18.90
  11  -2  -2   42.50   18.50
 -11  -2   2   47.80   15.60
 -11  -2   2   61.89   16.50
  11   2   2   48.00   20.60
  11   2   2   47.80   26.20
  11  -2  -2   47.40   27.40
  12   2  -2   84.29   23.40
  12   2  -2   76.79   32.30
  12  -2   2   26.10   19.90
 -12  -2  -2   57.99   17.50
 -12   2   2   53.89   13.60
  12   2  -2   86.39   18.30
  12   2  -2   59.69   24.30
  12  -2   2   96.39   26.50
  12  -2  -2   68.59   23.90
  12   2   2   99.59   26.30
  12  -2  -2   65.19   30.90
 -12  -2   2   70.19   18.00
  12   2   2   83.59   32.00
  12  -2  -2   92.29   23.70
  12   2   2   65.69   22.70
  13   2  -2   60.89   25.20
 -13  -2  -2   30.50   16.80
  13   2  -2   59.69   24.00
  13   2  -2   45.70   31.20
 -13   2   2   31.20   13.20
  13  -2   2   43.60   24.60
  13  -2   2   45.30   22.80
  13   2   2   18.70   21.30
 -13  -2   2   32.90   16.30
  13  -2  -2   58.39   25.50
  13   2   2   27.70   23.70
  13  -2  -2   34.90   21.00
  13  -2  -2   62.89   32.90
  14   2  -2   58.59   27.30
  14   2  -2   67.59   34.30
  14   2  -2   63.09   24.50
 -14  -2  -2   56.49   19.30
 -14   2   2   75.19   16.30
  14  -2   2   41.80   23.30
  14  -2  -2   39.70   26.10
 -14  -2   2   49.99   18.50
  14  -2  -2   44.00   33.20
  14  -2  -2   94.99   27.70
  14   2   2   61.19   26.50
  14   2   2   49.60   26.60
  15   2  -2   20.50   24.00
 -15  -2  -2  -40.40   15.20
  15   2  -2   29.80   24.90
  15  -2   2   21.50   24.20
  15   2  -2   10.10   33.30
 -15   2   2    4.10   13.30
  15  -2  -2   22.20   32.70
 -15  -2   2  -14.60   15.90
  15   2   2    3.20   24.30
  15   2   2   -4.00   23.20
 -15   2  -2    2.30   12.00
  16   2  -2   -5.70   32.30
 -16   2   2   15.80   14.30
  16   2  -2   30.40   29.70
 -16  -2  -2  -15.40   16.30
  16   2  -2   17.80   25.30
  16  -2   2   28.10   26.50
  16   2   2  -21.10   24.20
 -16  -2   2   -0.40   17.10
   0  -3  -2   32.30    7.40
   0   3   2   34.00    7.70
   0  -3  -2   -0.60    3.30
   0  -3   2   -0.30    3.60
   0  -3   2   31.90    7.50
   0  -3  -2   -0.80    2.50
   0   3   2   32.00    7.90
   0   3  -2    1.20    2.70
   0  -3  -2    1.20    4.20
   0   3  -2    5.70    6.40
   0   3  -2   32.20    6.90
   0  -3   2    8.50    6.40
   0   3   2   41.40   11.90
   0   3   2    1.90    3.30
   0  -3  -2   16.20    6.70
  -1  -3  -2    0.40    5.40
  -1  -3  -2    9.10    5.20
  -1   3   2   12.40    7.30
   1   3  -2    4.80    6.40
  -1   3   2   20.80    7.80
  -1   3   2   -0.30    2.90
  -1   3   2    8.40   10.80
  -1   3   2    8.40    4.40
  -1  -3  -2   14.50    7.40
  -1   3   2    0.90    2.50
  -1  -3  -2    6.10    2.80
   1   3  -2    1.10    3.80
  -1  -3  -2   -0.10    3.30
   1   3  -2   11.80    6.60
  -1   3   2   15.80    7.30
  -1  -3  -2    8.40    7.30
   1  -3   2   -3.40    4.70
   1  -3  -2   21.60    4.70
   1   3   2    7.10    5.70
  -1   3  -2   16.20    4.40
  -1   3  -2    5.20    3.30
  -1   3  -2   21.30    8.30
  -1   3  -2    4.20    3.70
   1   3   2   23.20   11.70
   1  -3  -2   15.20    5.90
   1   3   2   13.90    7.30
  -1  -3   2   13.70    7.60
  -1   3  -2   25.00    6.40
  -1  -3   2    6.30    8.00
  -1   3  -2   15.30    4.60
   1  -3  -2   15.70    5.10
   1   3   2   16.80    7.60
   1  -3  -2    4.30    3.90
  -2   3   2 3406.66  157.38
   2   3  -2 3282.67  158.38
   2   3  -2 3244.98  157.98
  -2  -3  -2 3720.53  163.08
   2  -3   2 3643.14  132.79
   2  -3   2 2803.62  155.98
  -2   3   2 3506.85  157.08
  -2  -3  -2 3313.17  131.69
  -2  -3  -2 2838.62  178.08
  -2  -3  -2 3404.66  158.38
  -2   3   2 3510.95  161.48
  -2   3   2 3340.77  177.98
  -2  -3  -2 3368.96  148.69
   2   3  -2 3383.66  161.98
   2   3  -2 3617.84  162.68
   2   3   2 3601.04  160.48
   2   3   2 3083.59  146.99
  -2  -3   2 3368.86  156.48
  -2  -3   2 3397.56  156.78
   2  -3  -2 2802.92  154.48
  -2  -3   2 3665.93  160.78
   2   3   2 3259.87  176.58
   2  -3  -2 3466.65  158.68
   2  -3  -2 3167.88  155.08
  -2   3  -2 3577.64  155.78
   2   3   2 3407.56  156.68
   2  -3  -2 3047.09  146.89
  -3   3   2  371.86   20.90
   3   3  -2  311.17   23.10
  -3  -3  -2  340.37   23.60
  -3   3   2  377.66   25.50
  -3   3   2  352.96   19.40
  -3  -3  -2  339.87   28.40
  -3   3   2  361.36   22.00
   3   3  -2  313.37   24.60
  -3   3   2  376.96   21.30
  -3  -3  -2  315.87   23.50
  -3  -3  -2  322.87   22.40
  -3   3   2  353.56   22.10
   3  -3   2  304.97   20.00
  -3  -3  -2  326.87   23.80
   3   3  -2  373.06   24.00
   3   3  -2  335.67   23.10
  -3  -3  -2  321.67   19.40
   3   3   2  403.06   24.20
  -3  -3   2  329.07   24.40
  -3  -3   2  422.56   25.20
  -3  -3   2  377.06   24.70
   3   3   2  367.66   24.00
  -3   3  -2  317.17   20.80
   3   3   2  433.26   28.50
   3   3   2  370.56   24.70
  -3   3  -2  327.47   20.70
  -3  -3   2  346.27   24.90
   3   3   2  404.86   23.10
   3  -3  -2  350.46   22.00
   3  -3  -2  347.27   22.50
   3  -3  -2  373.46   23.40
  -3   3  -2  329.77   19.00
  -4   3   2  575.14   30.00
   4   3  -2  522.35   32.30
  -4  -3  -2  498.95   31.90
  -4  -3  -2  537.35   28.00
  -4  -3  -2  525.75   33.20
  -4  -3  -2  513.15   32.20
   4  -3   2  542.85   29.50
  -4  -3  -2  561.44   32.40
   4   3  -2  478.85   31.50
  -4   3   2  524.35   33.90
   4   3  -2  424.26   29.80
  -4   3   2  541.25   31.60
  -4   3   2  499.55   27.30
   4   3  -2  514.65   28.10
   4   3  -2  489.05   31.30
  -4   3   2  514.35   28.50
  -4   3   2  583.64   29.30
   4   3  -2  534.85   33.90
  -4   3   2  562.44   28.70
   4  -3   2  526.95   28.90
   4  -3  -2  510.25   33.30
  -4   3  -2  566.84   26.10
  -4   3  -2  529.65   29.90
   4   3   2  523.05   34.00
  -4   3  -2  505.95   33.80
  -4  -3   2  545.15   33.60
   4   3   2  525.45   36.10
   4   3   2  592.34   34.10
   4  -3  -2  540.15   31.00
   4   3   2  585.14   29.60
  -4  -3   2  545.35   33.90
   4   3   2  585.04   30.40
  -4  -3   2  599.94   34.00
  -4   3  -2  570.64   30.00
   4   3   2  585.54   29.70
  -4  -3   2  519.25   33.80
   4   3   2  508.15   32.80
   4  -3  -2  549.05   30.50
  -5  -3  -2  394.26   29.00
  -5  -3  -2  397.56   25.30
  -5  -3  -2  360.36   26.90
  -5   3   2  399.86   24.30
   5   3  -2  386.76   28.90
   5  -3   2  369.36   25.50
  -5  -3  -2  389.86   28.10
  -5   3   2  464.55   23.90
  -5   3   2  489.25   29.00
   5   3  -2  402.76   25.30
   5   3  -2  402.16   24.10
   5   3  -2  348.47   24.70
  -5  -3  -2  423.06   26.80
   5   3  -2  354.86   27.30
  -5  -3  -2  370.86   27.60
  -5   3   2  444.86   26.30
   5   3  -2  460.95   29.40
   5   3   2  365.76   29.20
  -5   3  -2  392.46   25.70
   5   3   2  386.96   25.10
  -5   3  -2  343.87   24.70
   5   3   2  386.46   26.50
  -5   3  -2  363.26   28.20
   5  -3  -2  432.66   23.80
  -5  -3   2  376.56   27.30
  -5  -3   2  399.46   27.90
  -5   3  -2  379.76   20.90
  -5  -3   2  409.56   26.70
  -5  -3   2  341.37   27.10
   5   3   2  354.56   27.30
   5   3   2  372.26   27.40
   5  -3  -2  409.56   24.30
   5  -3  -2  379.76   29.40
  -6  -3  -2   43.00   13.90
   6  -3   2   40.70   12.50
  -6  -3  -2   78.19   14.00
  -6  -3  -2   54.89   14.90
  -6  -3  -2   62.49   13.70
  -6  -3  -2   68.49   12.40
  -6  -3  -2   32.50   13.90
  -6   3  -2   45.10   14.60
   6   3   2   78.99   20.00
  -6   3  -2   76.09   16.40
  -6   3  -2   59.39   10.90
   6   3   2   74.59   14.40
  -6  -3   2  105.69   16.20
   6   3   2   53.49    8.30
   6   3   2   62.09   13.70
   6   3   2   68.79   15.30
   7   3  -2  243.88   24.00
  -7  -3  -2  170.38   19.50
  -7  -3  -2  193.28   20.70
  -7  -3  -2  221.98   19.40
  -7   3   2  233.38   23.30
  -7  -3  -2  178.08   22.00
  -7  -3  -2  205.58   21.60
   7   3  -2  207.78   20.50
  -7  -3  -2  196.08   21.20
   7  -3   2  199.48   20.50
   7   3  -2  211.38   28.00
   7   3  -2  172.38   22.70
   7   3  -2  231.38   20.70
   7   3  -2  205.68   22.90
  -7  -3   2  223.18   20.30
  -7  -3   2  186.58   20.50
   7   3   2  200.28   20.70
  -7   3  -2  207.18   15.80
   7   3   2  205.78   27.80
  -7   3  -2  172.58   22.10
  -7  -3   2  250.17   22.30
  -7  -3   2  218.48   21.60
   7  -3  -2  216.78   26.60
   7  -3  -2  226.88   22.10
  -7   3  -2  200.78   22.60
   7   3   2  186.08   20.10
   7  -3  -2  192.38   17.50
   7  -3  -2  178.28   19.50
   7   3   2  213.08   23.20
  -8  -3  -2   57.09   13.90
   8   3  -2   74.29   17.70
  -8   3   2   53.29   17.00
  -8  -3  -2   56.89   15.50
   8   3  -2   73.29   16.10
   8  -3   2   51.49   15.00
  -8  -3  -2   50.19   15.50
  -8   3   2   84.39   16.60
   8   3  -2   59.99   19.80
   8   3  -2   64.99   15.60
  -8   3   2   20.00   10.90
  -8  -3  -2   36.60   13.80
   8   3  -2   31.70   22.70
   8   3   2   65.99   22.80
  -8  -3   2   41.00   14.40
  -8   3  -2   35.20   10.50
   8  -3  -2   39.50   21.70
   8   3   2   79.09   15.30
   8   3   2  117.69   18.20
  -8  -3   2   57.59   14.60
   8  -3  -2   50.19   15.40
   8  -3  -2   82.79   18.40
  -8   3  -2   55.89   17.30
   8   3   2   70.09   18.30
  -8  -3   2   37.90   15.10
  -8  -3   2   58.79   16.80
   9   3  -2   34.80   20.90
  -9  -3  -2   35.70   13.50
  -9   3   2   37.90   10.60
   9   3  -2   47.80   15.80
   9   3  -2   38.60   23.80
   9  -3   2   10.40   13.60
   9  -3   2   45.70   18.10
   9   3  -2   88.79   20.30
   9   3  -2   46.50   14.50
  -9  -3  -2   19.40   14.10
   9  -3  -2   53.89   16.00
  -9  -3   2   25.30   15.00
   9   3   2   66.09   16.90
   9   3   2   27.40   13.20
   9   3   2   38.00   23.90
   9   3   2   55.49   18.10
  -9  -3   2   30.40   14.10
   9  -3  -2   57.89   24.50
   9  -3  -2   35.00   17.20
  -9   3  -2   14.30    9.80
  -9  -3   2   45.60   17.20
 -10  -3  -2   -5.80   12.60
  10   3  -2   12.30   20.20
  10  -3   2  -13.00   12.20
  10   3  -2   26.20   24.10
  10   3  -2   -0.70   12.80
 -10   3   2   20.40    9.70
 -10   3   2   19.80    8.50
 -10  -3  -2   -1.40   12.90
  10   3  -2   33.10   18.20
 -10   3   2   21.60    9.00
  10   3  -2   15.70   14.70
  10  -3  -2    9.90   22.40
  10  -3  -2   -7.90   13.30
  10   3   2   30.30   24.20
  10   3   2   22.30   16.30
  10  -3  -2   20.20   16.80
 -10   3  -2   -0.20    9.40
  10   3   2   24.80   13.10
 -10  -3   2   13.50   14.10
  10   3   2   18.50   16.60
 -10  -3   2   11.00   13.10
  11  -3   2  116.39   23.70
 -11   3   2  135.29   16.90
  11   3  -2  127.49   32.30
 -11  -3  -2  179.68   22.00
 -11  -3  -2  142.89   21.70
  11   3  -2  124.39   20.70
  11   3  -2  136.29   28.30
 -11   3   2  125.99   14.70
  11   3  -2  146.09   24.70
  11   3   2  141.29   19.70
  11   3   2  174.48   29.00
  11  -3  -2  115.59   25.70
  11  -3  -2  188.98   34.80
 -11  -3   2  129.69   21.30
  11   3   2  128.39   24.50
  11  -3  -2  139.49   24.00
  11   3   2  167.98   33.50
 -11  -3   2   95.49   20.00
  12   3  -2   19.30   29.00
 -12   3   2   20.00   10.70
  12   3  -2   33.30   21.10
  12   3  -2   27.10   19.50
  12  -3   2  -11.60   15.80
  12   3  -2    3.90   14.30
 -12  -3  -2   24.40   16.80
  12   3   2   19.70   18.10
  12   3   2   28.90   14.30
  12   3   2   65.29   23.60
  12  -3  -2   10.00   28.00
  12   3   2  -24.40   26.30
 -12  -3   2   27.60   15.70
  13   3  -2  194.38   34.70
 -13   3   2  194.38   19.30
 -13  -3  -2  164.48   25.20
  13  -3   2   96.29   26.70
  13   3  -2  172.88   31.70
  13   3  -2  195.78   23.80
  13   3  -2   83.49   35.90
  13   3   2  189.08   40.00
 -13  -3   2  204.18   25.90
  13  -3  -2  203.48   40.50
  13   3   2  196.98   32.40
  13   3   2  143.19   32.10
  14   3  -2   19.50   23.20
  14   3  -2   82.99   33.60
  14   3  -2   31.60   15.50
 -14   3   2    5.80   11.90
  14   3  -2    7.70   22.10
  14  -3   2   41.90   23.40
  14   3   2    9.90   21.60
 -14  -3   2    0.90   15.40
  14  -3  -2    0.90   29.40
  14   3   2   41.30   24.00
 -15   3   2   66.89   15.90
 -15  -3  -2   33.80   21.10
  15   3  -2   40.20   26.80
  15   3  -2   67.19   26.70
  15   3  -2  121.79   39.40
 -15  -3   2   66.39   22.00
  15   3   2   96.99   30.40
  15   3   2   66.29   29.60
 -16   3   2   -2.00   13.00
  16   3  -2   29.90   27.50
 -16  -3  -2   -9.60   17.30
  16   3  -2   16.90   26.90
  16   3  -2   27.50   32.60
 -16  -3   2   -3.30   17.30
  16   3   2  -11.10   24.90
   0   4  -2 2725.63  128.49
   0  -4   2 2594.64  128.79
   0   4  -2 2611.54  125.69
   0   4   2 2944.51  143.69
   0   4  -2 2316.37  125.09
   0  -4   2 2751.32  126.09
   0  -4  -2 2284.07  125.19
   0   4   2 2973.50  130.39
   0   4   2 2525.85  125.79
   0  -4  -2 2564.04  128.49
   0  -4   2 2755.22  125.99
  -1   4   2 1082.09   63.89
   1  -4   2 1191.48   56.09
   1   4  -2 1108.19   56.89
   1   4  -2  939.11   57.19
  -1   4   2 1027.50   57.19
  -1   4   2 1215.78   56.79
   1  -4   2 1100.69   55.39
  -1  -4  -2 1122.29   58.49
   1  -4   2 1050.99   55.29
   1   4  -2 1091.99   57.89
   1   4   2 1057.29   60.29
   1  -4  -2 1232.88   58.89
   1  -4  -2 1198.68   58.69
   1  -4  -2 1191.48   59.09
   1  -4  -2 1233.78   59.89
  -1   4  -2 1183.98   57.99
   1   4   2 1086.49   60.39
   1   4   2 1250.27   60.29
   1   4   2 1072.79   58.59
   1   4   2 1085.49   67.39
   1  -4  -2 1085.79   59.29
  -1   4  -2 1130.59   57.99
  -1  -4   2 1212.58   59.49
   1  -4  -2 1047.10   57.29
   2  -4   2   27.80   10.60
  -2   4   2   23.90    9.40
   2   4  -2   28.10   11.10
   2   4  -2   31.20   10.40
   2   4  -2   23.00   10.00
  -2   4   2   31.50   11.00
  -2  -4  -2   24.40   11.90
  -2  -4  -2   17.00   11.40
  -2   4   2   26.10    9.20
   2   4  -2   18.90   13.20
   2  -4   2   36.70    8.60
   2  -4   2   38.50    7.60
  -2   4   2   17.60   14.50
  -2  -4  -2    8.60   10.10
  -2   4   2   19.50    6.20
   2  -4  -2   24.90    8.90
   2  -4  -2   28.40    5.60
  -2  -4   2   18.20    9.70
  -2  -4   2   12.80   10.70
  -2  -4   2    3.30    8.60
  -2   4  -2   28.70    7.40
   2   4   2   32.30   11.50
   2  -4  -2    8.30   10.20
  -2   4  -2   12.30    7.30
   2   4   2   17.90   15.50
   2   4   2    5.60    9.70
  -2   4  -2   24.10    5.60
  -2   4  -2   32.40    8.10
  -2  -4   2   21.20   11.70
   2   4   2   22.60    9.00
   2   4   2   27.80   11.30
   2  -4  -2   22.70   10.80
  -3  -4  -2  431.96   29.00
  -3  -4  -2  436.56   30.10
   3   4  -2  390.16   28.30
   3  -4   2  438.56   24.00
  -3  -4  -2  426.16   28.90
  -3   4   2  421.86   26.40
   3   4  -2  397.06   30.00
   3  -4   2  424.06   24.80
  -3   4   2  409.76   25.30
   3   4  -2  408.66   28.30
   3   4  -2  510.25   29.60
  -3   4   2  400.36   30.90
  -3   4   2  456.45   26.30
  -3   4   2  431.96   24.10
  -3   4  -2  421.86   22.70
  -3  -4   2  439.96   29.00
   3  -4  -2  441.36   26.70
   3   4   2  410.96   28.70
   3   4   2  462.85   28.50
  -3   4  -2  420.26   24.20
   3  -4  -2  406.46   26.30
  -3   4  -2  398.56   23.60
   3   4   2  470.35   28.80
   3   4   2  460.35   27.00
  -3  -4   2  438.46   29.70
   3   4   2  421.86   33.70
   3  -4  -2  422.56   26.90
  -3  -4   2  492.45   29.90
  -3  -4   2  417.66   29.40
   4   4  -2  463.95   29.80
   4   4  -2  489.95   29.70
   4   4  -2  403.16   29.40
  -4   4   2  490.75   26.60
  -4  -4  -2  432.96   30.10
  -4   4   2  453.85   28.10
  -4  -4  -2  455.05   30.70
  -4   4   2  409.36   25.50
  -4  -4  -2  400.16   29.80
  -4   4   2  430.56   31.50
  -4   4   2  437.06   26.90
  -4  -4  -2  397.16   30.50
  -4   4   2  405.86   23.70
   4   4  -2  399.06   31.70
  -4   4   2  448.96   25.60
   4   4  -2  388.86   24.60
   4  -4   2  408.26   25.70
   4  -4  -2  411.56   26.00
   4   4   2  419.26   28.50
  -4  -4   2  498.15   30.70
  -4  -4   2  433.36   29.70
   4   4   2  425.76   26.90
  -4   4  -2  424.96   23.30
   4  -4  -2  412.76   26.20
   4   4   2  383.66   28.60
  -4  -4   2  418.56   30.00
   4  -4  -2  409.86   28.30
   4   4   2  432.96   29.20
   4   4   2  411.76   32.80
  -4   4  -2  448.96   25.70
  -4  -4   2  422.86   30.00
  -4   4  -2  384.26   25.00
   5   4  -2  674.03   40.50
  -5   4   2  697.63   36.90
   5   4  -2  730.53   42.20
  -5   4   2  656.23   43.40
  -5  -4  -2  668.33   41.50
  -5  -4  -2  737.83   42.80
  -5   4   2  688.03   36.50
  -5  -4  -2  717.03   42.20
   5   4  -2  656.33   43.40
   5  -4   2  742.33   37.60
   5   4  -2  671.83   41.70
  -5   4   2  676.33   35.60
  -5   4   2  650.63   37.50
   5   4  -2  710.53   37.00
  -5  -4  -2  674.13   42.00
  -5   4   2  698.23   41.30
   5  -4  -2  706.93   42.70
   5  -4  -2  711.83   38.70
   5   4   2  763.52   38.80
  -5  -4   2  713.03   42.80
   5   4   2  686.93   42.70
   5   4   2  639.54   31.80
   5   4   2  648.04   45.90
   5   4   2  759.82   37.90
  -5  -4   2  740.53   43.30
  -5   4  -2  716.13   37.80
  -5   4  -2  686.73   32.90
  -5  -4   2  721.93   43.80
  -5  -4   2  676.73   42.80
   5  -4  -2  722.23   38.50
  -5   4  -2  671.53   43.00
   5   4   2  719.63   42.30
   5   4   2  666.23   42.40
   5   4   2  751.62   37.70
  -6  -4  -2  103.59   15.40
  -6   4   2  137.99   16.90
  -6  -4  -2   98.69   17.60
  -6  -4  -2   76.49   15.50
  -6  -4  -2   97.09   17.60
   6   4  -2  144.29   17.80
  -6  -4  -2   71.99   16.00
   6  -4  -2  114.39   14.30
  -6  -4   2  162.28   19.70
  -6   4  -2   83.29   13.30
   6   4   2  127.49   19.30
   6   4   2  105.79   21.40
  -6   4  -2   84.29   17.50
   6   4   2   93.49   14.90
   6   4   2  122.39   18.70
  -6   4  -2   65.09   15.10
   6   4   2  106.99   17.40
   7   4  -2  155.18   19.30
  -7  -4  -2  134.69   18.60
   7   4  -2  113.59   23.10
   7   4  -2  141.09   19.10
  -7   4   2  229.18   22.40
  -7  -4  -2  149.69   18.60
   7   4  -2  161.48   21.30
   7   4  -2  168.28   26.90
  -7  -4  -2  147.79   21.00
  -7  -4  -2  165.38   20.70
  -7  -4  -2  131.49   19.90
  -7   4   2  170.48   20.30
  -7  -4   2  136.69   19.50
   7  -4  -2  157.28   24.20
   7   4   2  158.48   25.40
  -7   4  -2  116.09   18.50
   7   4   2  133.39   10.90
  -7   4  -2  164.18   15.70
   7   4   2  136.99   19.50
   7  -4  -2  123.79   15.50
  -7  -4   2  167.88   19.20
   7   4   2  142.19   21.30
  -7   4  -2  139.99   21.80
  -7  -4   2  143.89   20.60
   7   4   2  128.89   19.30
  -7  -4   2  156.78   20.50
   8   4  -2   63.29   17.80
  -8  -4  -2   39.00   16.20
   8   4  -2   43.30   15.20
  -8   4   2   41.50   16.50
  -8   4   2   49.70   15.80
  -8  -4  -2   41.90   15.00
  -8  -4  -2   33.10   14.00
   8   4  -2    5.80   20.40
  -8  -4  -2   23.30   15.30
   8   4  -2   49.70   15.10
   8   4  -2   21.80   22.40
   8  -4   2   47.10   14.90
   8  -4  -2   70.99   23.10
   8   4   2   48.40   15.70
  -8  -4   2   54.09   16.50
   8   4   2   44.50   16.30
  -8  -4   2   42.80   14.60
  -8  -4   2   62.99   16.60
  -8   4  -2   32.10   11.30
  -8   4  -2   -9.60   13.90
   8   4   2   39.40   14.90
  -8  -4   2   41.00   16.80
   8   4   2   53.09   22.50
   9   4  -2    0.90   13.30
   9   4  -2    8.30   12.60
   9  -4   2   -2.40   12.90
   9   4  -2   40.00   16.30
  -9  -4  -2   -3.60   15.30
   9   4  -2   11.30   20.10
  -9   4   2   17.70   10.30
  -9  -4  -2   18.00   14.60
   9   4  -2   27.00   23.10
  -9  -4  -2    3.50   13.50
  -9  -4   2   20.80   14.10
   9   4   2   24.10   13.80
  -9  -4   2   23.60   14.70
   9  -4  -2   20.40   22.40
  -9  -4   2   10.80   16.40
   9   4   2   23.50   16.00
   9   4   2   37.10   22.80
   9   4   2   47.90   15.90
  -9   4  -2   11.80   10.10
  10   4  -2   65.49   16.60
 -10  -4  -2   63.29   17.00
 -10  -4  -2   49.10   16.70
 -10   4   2   49.00    9.40
  10   4  -2   60.29   26.60
 -10   4   2   43.80   11.20
  10  -4   2   46.40   17.40
  10   4  -2   43.60   20.20
  10   4  -2   55.69   18.40
  10   4   2   82.19   22.00
  10   4   2   62.29   16.40
  10   4   2   87.59   26.80
 -10  -4   2   45.80   16.90
  10   4   2   45.20   17.50
 -10   4  -2   60.59   11.90
  10  -4  -2   23.10   26.40
 -10  -4   2   70.59   18.30
  11   4  -2   -8.10   14.10
  11  -4   2   -7.40   14.20
  11   4  -2    6.20   13.40
  11   4  -2    6.00   18.40
 -11   4   2   -2.20   10.40
 -11  -4  -2    2.40   14.30
 -11   4   2    3.50    7.90
 -11  -4  -2   -3.00   14.60
  11   4  -2   25.60   26.30
  11   4   2  -13.80   23.20
  11  -4  -2  -35.90   24.50
  11   4   2    3.80   17.80
 -11  -4   2   -6.90   12.90
  11   4   2   19.80   17.20
 -11  -4   2   -9.40   14.10
  11   4   2   -3.10   12.60
  12   4  -2   78.29   20.00
  12   4  -2   73.09   33.90
 -12  -4  -2   48.50   19.50
  12   4  -2   91.79   25.80
  12   4  -2   53.89   22.60
 -12   4   2   81.89   12.70
  12  -4  -2   70.29   31.80
 -12  -4   2   75.89   20.20
  12   4   2   76.79   31.50
  12   4   2   72.49   22.70
  12   4   2   71.89   23.70
  12   4   2   76.49   19.30
 -13  -4  -2   -2.80   16.80
  13   4  -2   22.50   15.40
  13   4  -2   19.90   22.60
  13   4  -2    8.40   20.00
 -13   4   2   14.70    9.90
 -13  -4   2   -1.30   16.30
  13   4   2   24.50   15.30
  13   4   2    4.80   27.70
  13   4   2   -9.30   20.00
  13  -4  -2  -22.50   27.30
  13   4   2   27.10   22.90
  14   4  -2   57.49   27.10
  14   4  -2   59.69   17.80
 -14  -4  -2   13.40   18.20
  14   4  -2   45.20   25.90
 -14   4   2   27.70   11.90
  14   4  -2   26.80   33.30
 -14  -4   2   35.90   18.70
  14   4   2   29.50   23.20
  14   4   2   35.20   24.60
  15   4  -2   58.99   17.90
 -15   4   2   15.30   12.30
  15   4  -2   54.49   37.20
 -15  -4  -2   10.40   19.00
  15   4  -2   16.40   25.20
  15   4  -2   21.80   25.80
  15   4   2   22.20   26.30
 -15  -4   2    4.90   17.40
  15   4   2   20.80   26.50
  16   4  -2    9.10   35.70
 -16  -4  -2   -6.00   18.00
  16   4  -2    4.10   25.00
 -16   4   2    6.30   12.00
 -16  -4   2  -12.10   18.00
  16   4   2   -7.80   25.20
   0   5  -2   12.40    8.60
   0   5   2    0.70   10.60
   0  -5  -2    0.60   10.70
   0   5   2   24.90   11.10
   0   5  -2   16.00    9.90
   0  -5   2    7.40    8.20
   0  -5  -2    1.80    8.90
   0   5   2   16.60   10.50
   0   5   2   11.50    8.10
   0   5  -2   11.00   11.30
   0  -5   2    4.90   11.40
   0  -5  -2   17.00   10.40
   0  -5   2   23.60   10.20
   0  -5   2    3.10   10.20
   0  -5   2   11.40    7.70
   0   5   2    4.80   15.90
  -1   5   2  464.95   29.80
   1   5  -2  469.95   31.50
  -1   5   2  498.05   29.70
   1  -5   2  442.66   28.40
  -1   5   2  438.76   29.80
   1   5  -2  429.06   29.50
  -1   5   2  464.55   35.30
  -1  -5  -2  415.96   30.50
  -1  -5  -2  419.66   30.40
   1  -5   2  445.86   29.70
  -1   5   2  498.05   29.90
  -1   5   2  473.75   20.60
   1  -5   2  462.65   28.30
   1   5  -2  418.56   29.80
   1  -5   2  482.55   26.80
  -1   5  -2  380.66   25.20
  -1   5  -2  438.06   26.80
   1   5   2  369.16   27.80
   1  -5  -2  439.26   28.30
   1  -5  -2  422.86   24.20
  -1  -5   2  387.06   28.80
   1   5   2  418.06   28.40
   1   5   2  465.95   30.30
  -1   5  -2  398.36   28.00
   1  -5  -2  414.66   26.20
   1   5   2  419.56   34.30
   1  -5  -2  424.56   27.20
  -1  -5   2  393.56   27.10
  -1  -5   2  340.27   26.00
   1  -5  -2  431.56   27.80
  -1  -5   2  414.96   28.50
   2   5  -2  316.67   23.80
  -2   5   2  215.18   19.90
   2   5  -2  189.88   22.60
  -2  -5  -2  292.87   22.90
  -2   5   2  212.78   19.20
  -2   5   2  264.67   19.20
  -2   5   2  230.38   14.80
   2  -5   2  216.28   20.10
   2   5  -2  216.98   20.30
   2  -5   2  246.78   15.10
  -2   5   2  209.88   24.40
   2  -5   2  237.98   14.10
  -2  -5  -2  287.87   24.60
  -2  -5  -2  206.88   21.40
   2  -5   2  260.97   16.10
   2  -5   2  221.28   18.60
  -2   5   2  266.07   20.50
   2   5  -2  293.67   22.50
  -2   5   2  235.78   16.20
  -2  -5   2  236.88   23.20
   2   5   2  270.57   17.70
   2  -5  -2  248.08   18.90
   2  -5  -2  241.38   17.30
  -2   5  -2  253.37   19.30
  -2   5  -2  248.38   19.90
  -2  -5   2  293.07   23.90
   2   5   2  302.07   24.20
   2  -5  -2  246.58   20.80
  -2  -5   2  278.67   21.90
   2  -5  -2  255.87   21.40
   2   5   2  240.58   27.00
   2   5   2  274.57   22.60
   2   5   2  293.07   23.40
   2  -5  -2  306.27   17.40
  -2   5  -2  276.77   18.10
   3   5  -2  166.58   19.20
  -3  -5  -2  150.88   19.40
  -3  -5  -2  158.88   20.60
  -3   5   2  180.98   17.20
  -3   5   2  164.68   21.60
  -3   5   2  175.08   16.10
   3  -5   2  147.19   15.10
   3   5  -2  121.59   16.90
  -3   5   2  172.98   14.30
  -3  -5  -2  125.89   18.30
   3  -5   2  135.69   14.20
  -3   5   2  114.89   11.90
   3   5  -2  138.69   21.30
  -3   5   2  149.99   15.70
   3   5  -2  127.29   17.60
  -3   5  -2  152.78   14.30
  -3  -5   2  184.38   21.10
   3   5   2  122.69   17.70
  -3   5  -2  118.39   12.20
   3   5   2  123.29   15.60
   3   5   2  141.49   18.50
  -3   5  -2  140.19   13.70
   3   5   2  144.49   18.40
   3  -5  -2  145.39   16.10
  -3  -5   2  181.18   18.50
   3   5   2  158.98   24.80
  -3  -5   2  177.08   18.20
   3  -5  -2  149.88   17.30
   3  -5  -2  161.28   15.80
  -3  -5   2  136.79   18.80
  -3   5  -2  120.49   10.80
   3  -5  -2  136.69   10.00
   3  -5  -2  173.58   11.40
  -4   5   2  511.25   36.10
   4   5  -2  482.75   33.70
  -4   5   2  475.25   28.90
  -4  -5  -2  473.65   34.00
  -4  -5  -2  504.75   34.70
   4   5  -2  446.66   34.50
   4   5  -2  485.45   33.60
  -4  -5  -2  464.55   34.50
   4  -5   2  518.75   28.80
  -4   5   2  464.25   27.40
  -4   5   2  489.05   30.00
   4   5  -2  530.85   33.40
  -4   5   2  472.75   27.10
   4  -5   2  507.25   28.90
  -4  -5  -2  523.45   35.70
  -4   5   2  483.75   30.50
  -4   5  -2  463.75   27.30
   4   5   2  461.35   31.40
  -4  -5   2  476.85   33.30
  -4  -5   2  560.54   35.30
   4  -5  -2  472.25   30.30
  -4  -5   2  487.25   34.00
   4   5   2  533.05   32.00
  -4  -5   2  504.85   34.60
   4   5   2  447.66   38.40
   4  -5  -2  476.15   30.40
   4  -5  -2  481.55   31.20
   4   5   2  446.66   31.70
  -4   5  -2  476.45   28.60
  -4   5  -2  528.85   27.20
   4   5   2  489.05   33.40
  -4   5  -2  490.15   28.20
   4   5   2  513.95   32.50
   5   5  -2  345.37   23.10
   5   5  -2  301.77   29.70
  -5   5   2  320.17   27.80
  -5   5   2  303.07   19.50
   5   5  -2  318.47   26.20
   5   5  -2  298.97   26.70
   5   5  -2  347.07   25.70
  -5   5   2  315.07   23.00
   5  -5   2  319.27   23.70
  -5   5   2  349.57   26.20
  -5  -5  -2  307.27   28.10
  -5  -5  -2  298.67   27.10
  -5   5   2  329.87   22.00
  -5  -5  -2  318.27   27.60
  -5   5   2  318.47   23.40
  -5   5   2  335.47   21.70
   5   5  -2  345.47   26.60
  -5  -5  -2  320.87   27.70
   5   5   2  330.67   24.00
  -5  -5   2  353.26   28.00
   5   5   2  321.47   27.70
   5   5   2  364.76   28.10
  -5   5  -2  304.37   27.20
   5  -5  -2  324.87   23.70
   5  -5  -2  345.27   27.90
   5   5   2  353.76   24.20
   5   5   2  353.16   27.10
  -5   5  -2  340.97   24.40
  -5  -5   2  341.17   28.30
  -5  -5   2  306.17   28.00
  -5  -5   2  337.37   28.10
  -5   5  -2  329.67   22.10
   5  -5  -2  343.67   24.00
   5   5   2  346.57   31.60
  -6  -5  -2  277.47   26.10
   6   5  -2  260.77   24.50
  -6   5   2  256.17   18.60
  -6  -5  -2  239.08   25.40
  -6   5   2  285.97   16.80
   6   5  -2  273.47   24.80
  -6   5   2  263.07   24.00
   6   5  -2  235.38   27.60
  -6  -5  -2  255.87   25.80
   6   5  -2  276.07   22.80
  -6  -5  -2  259.87   25.40
  -6   5   2  225.88   21.70
  -6   5   2  254.07   18.90
   6   5  -2  285.37   22.10
  -6   5   2  264.17   25.20
  -6   5  -2  247.88   19.60
   6  -5  -2  247.28   21.00
   6   5   2  272.37   25.10
  -6  -5   2  288.07   25.70
  -6   5  -2  250.27   25.90
  -6  -5   2  253.87   25.90
   6  -5  -2  271.07   21.30
  -6  -5   2  277.87   25.90
   6   5   2  299.47   19.10
   6   5   2  295.67   26.00
  -6   5  -2  252.77   23.60
   6   5   2  286.17   27.60
   6  -5  -2  303.17   27.80
   6   5   2  281.37   27.50
   6   5   2  276.07   22.60
  -6  -5   2  275.87   26.10
   6   5   2  297.77   18.90
  -7  -5  -2  231.38   26.60
   7   5  -2  247.48   29.90
   7   5  -2  297.87   27.70
   7   5  -2  251.87   20.80
  -7   5   2  275.27   24.40
   7   5  -2  260.07   25.80
  -7   5   2  327.57   27.90
  -7  -5  -2  221.88   26.10
  -7   5   2  341.67   20.40
  -7   5   2  329.97   26.90
  -7  -5  -2  263.07   23.80
  -7  -5  -2  271.87   27.30
   7   5  -2  337.97   31.70
  -7   5   2  322.17   18.10
   7   5  -2  277.77   20.50
  -7  -5  -2  263.57   27.30
   7   5  -2  271.97   24.30
   7  -5  -2  315.87   29.40
   7   5   2  255.27   29.50
  -7  -5   2  301.47   27.10
  -7   5  -2  246.68   25.30
   7   5   2  247.98   23.40
  -7  -5   2  277.27   26.30
   7  -5  -2  299.87   21.50
   7   5   2  241.88   26.00
  -7  -5   2  244.48   25.80
  -7   5  -2  213.68   26.60
  -7  -5   2  324.27   27.30
   7   5   2  249.58   25.10
  -7   5  -2  242.28   19.60
   7   5   2  258.27   26.30
   8   5  -2   97.39   25.60
   8   5  -2  122.69   19.80
  -8  -5  -2   86.39   20.70
   8   5  -2  107.59   24.60
   8   5  -2  135.09   21.90
  -8  -5  -2   99.99   17.40
  -8  -5  -2  122.69   20.50
   8   5  -2   85.19   23.80
  -8  -5  -2  117.79   20.90
  -8   5   2  107.69   17.90
   8   5  -2  117.19   19.50
  -8   5   2   92.19   19.20
  -8   5   2   89.89    9.70
   8  -5  -2  115.19   25.00
   8   5   2  132.79   27.40
  -8   5  -2  113.49   20.20
  -8  -5   2   81.59   18.80
   8   5   2   93.49   18.10
  -8  -5   2  125.49   20.30
   8   5   2  129.79   22.10
  -8  -5   2   70.99   19.30
   8   5   2  115.39   20.00
  -8  -5   2   95.79   20.40
  -9  -5  -2   83.39   19.40
   9   5  -2  102.89   19.60
  -9  -5  -2   69.59   19.60
   9   5  -2   80.19   25.70
   9   5  -2   62.29   17.40
   9   5  -2   96.69   21.10
  -9   5   2   77.09   13.40
  -9   5   2   61.39    9.00
   9   5  -2   76.19   22.10
  -9  -5  -2   59.79   19.60
  -9   5   2   58.29   10.80
  -9  -5   2   63.09   18.40
  -9  -5   2   52.09   20.10
   9   5   2   67.09   19.50
   9   5   2   73.89   17.60
   9  -5  -2   51.19   25.20
   9   5   2   66.39   18.30
   9   5   2   79.79   26.30
  -9  -5   2   45.70   18.10
 -10   5   2   22.10   10.00
 -10   5   2   17.70   11.10
  10   5  -2   30.50   18.70
  10   5  -2    5.60   14.60
 -10  -5  -2   -4.70   14.60
 -10  -5  -2   27.50   16.60
  10   5  -2   48.30   25.00
  10   5  -2   24.10   15.50
 -10  -5   2   13.80   15.50
  10   5   2   16.10   16.90
  10   5   2    6.60   23.90
  10   5   2   23.00   15.50
  10   5   2   24.30   14.50
 -10  -5   2   26.20   16.40
  10  -5  -2    7.40   24.60
  11   5  -2   91.29   30.20
 -11   5   2   22.70   11.50
  11   5  -2   16.50   17.10
  11   5  -2   40.90   21.70
 -11   5   2   37.40    9.20
  11   5  -2   33.60   16.80
 -11  -5  -2   31.50   18.00
  11   5   2    6.50   26.10
  11   5   2   50.59   21.90
 -11  -5   2   33.60   17.80
  11  -5  -2   33.70   27.50
  11   5   2   25.00   18.10
 -11  -5   2   46.40   19.10
  11   5   2   46.10   17.10
  12   5  -2   -8.30   20.50
  12   5  -2   -3.50   27.30
 -12  -5  -2  -20.40   15.00
  12   5  -2   -6.00   14.60
  12   5  -2   -9.20   16.30
 -12   5   2    4.90    8.10
  12   5   2    5.60   19.00
 -12  -5   2   18.00   16.60
  12   5   2   -9.80   14.50
  12   5   2   23.30   28.40
  12  -5  -2  -15.60   25.40
  12   5   2   -9.50   16.00
 -13   5   2   16.20    9.50
  13   5  -2   -0.80   27.90
  13   5  -2    4.60   19.70
 -13  -5  -2    3.90   17.20
  13   5  -2   36.90   18.50
  13   5  -2   15.10   22.30
  13   5   2   29.20   22.20
  13   5   2   26.20   28.40
  13   5   2   -9.30   18.80
 -13  -5   2    5.90   17.30
  13   5   2    2.50   15.60
  14   5  -2   33.60   24.20
  14   5  -2  -23.10   31.50
 -14  -5  -2    4.40   18.20
 -14   5   2    9.30   10.20
  14   5  -2   32.20   17.90
  14   5  -2   65.99   24.50
  14   5   2   -9.60   17.60
  14   5   2    4.80   14.70
 -14  -5   2   -2.20   16.50
  14   5   2    5.10   22.40
  14   5   2   47.30   25.20
  15   5  -2   32.70   27.10
 -15  -5  -2   -4.70   18.80
  15   5  -2   25.10   16.50
 -15   5   2   10.80   11.60
  15   5  -2   32.60   27.10
  15   5  -2   61.69   35.40
 -15  -5   2    1.80   17.70
  15   5   2   14.20   25.30
  15   5   2   35.40   26.80
  16   5  -2   23.90   16.50
  16   5  -2  -37.60   23.00
  16   5  -2   20.50   36.60
 -16  -5  -2   12.00   20.70
  16   5   2    0.20   25.30
 -16  -5   2   12.10   19.20
   0  -6   2  191.58   21.10
   0  -6   2  194.58   18.70
   0   6   2  185.68   26.20
   0   6   2  179.08   19.30
   0   6  -2  180.18   18.50
   0  -6  -2  206.08   19.70
   0  -6  -2  157.18   18.30
   0   6  -2  191.68   18.70
   0  -6  -2  190.18   20.20
   0   6   2  168.98   20.40
   0   6   2  193.48   19.50
   0  -6   2  184.68   17.00
   0  -6   2  173.88   20.30
   0  -6   2  149.88   18.20
   0   6  -2  152.08   20.90
   1   6  -2  338.47   26.40
   1   6  -2  354.46   26.10
   1  -6   2  366.66   22.60
  -1  -6  -2  332.57   28.00
  -1   6   2  344.57   25.80
  -1   6   2  297.57   31.10
   1  -6   2  287.17   25.60
   1  -6   2  310.97   24.00
  -1  -6  -2  323.57   26.10
  -1   6   2  364.66   26.60
   1   6  -2  360.76   28.50
  -1   6   2  362.96   25.70
  -1   6   2  276.87   25.30
   1  -6   2  309.07   24.40
   1   6   2  266.97   24.00
   1  -6  -2  297.67   22.60
   1  -6  -2  290.77   24.60
  -1  -6   2  280.27   22.60
   1  -6  -2  276.77   18.30
   1  -6  -2  309.87   22.30
  -1   6  -2  298.17   21.90
  -1   6  -2  257.57   21.80
   1   6   2  293.97   25.30
   1   6   2  222.28   28.50
  -1  -6   2  261.97   25.10
  -1  -6   2  252.97   22.60
   1   6   2  263.17   24.10
  -1  -6   2  321.47   26.70
  -1   6  -2  241.88   23.80
  -2   6   2  454.95   30.80
  -2  -6  -2  464.45   33.90
   2   6  -2  497.25   34.00
   2  -6   2  444.66   23.80
   2  -6   2  472.45   26.50
   2  -6   2  462.45   31.10
  -2  -6  -2  460.95   33.30
  -2   6   2  403.16   30.30
   2  -6   2  488.85   30.20
  -2  -6  -2  345.27   30.80
  -2   6   2  423.46   24.80
  -2   6   2  437.36   36.60
  -2   6   2  527.35   30.80
   2   6  -2  501.65   33.20
  -2   6   2  442.86   22.60
  -2   6   2  449.76   30.20
   2   6  -2  425.16   31.50
  -2  -6   2  427.56   32.60
   2   6   2  473.55   32.50
  -2   6  -2  451.35   28.30
   2   6   2  432.36   38.60
   2  -6  -2  441.46   26.50
  -2  -6   2  484.85   34.70
  -2   6  -2  414.76   30.20
   2  -6  -2  434.86   28.60
   2  -6  -2  466.05   31.40
  -2   6  -2  441.16   29.10
   2  -6  -2  459.85   30.50
   2   6   2  544.15   35.00
   2   6   2  431.36   25.00
  -2  -6   2  485.75   32.30
   2   6   2  448.06   32.80
  -3   6   2  170.18   15.00
  -3   6   2  191.98   19.20
   3   6  -2  165.18   20.20
  -3   6   2  168.78   16.20
   3   6  -2  158.38   20.70
   3  -6   2  172.68   17.30
  -3   6   2  160.98   24.20
   3  -6   2  163.58   15.50
  -3   6   2  136.69   17.00
   3   6  -2  140.19   18.80
  -3  -6  -2  173.78   21.10
  -3   6   2  150.88   17.10
  -3   6   2  130.29   16.10
   3   6  -2  180.58   23.80
  -3  -6  -2  165.08   23.10
  -3  -6  -2  160.58   20.40
  -3   6   2  147.49   14.20
  -3  -6   2  155.88   18.70
  -3   6  -2  133.29   16.00
  -3   6  -2  142.89   15.00
  -3  -6   2  164.48   22.00
   3  -6  -2  132.89   11.30
   3  -6  -2  154.28   18.80
   3   6   2  152.68   20.40
   3   6   2  167.98   16.20
  -3  -6   2  154.78   19.50
   3  -6  -2  150.28   18.00
   3   6   2  183.58   20.30
  -3   6  -2  167.98   16.20
  -3   6  -2  127.79   13.00
   3   6   2  172.48   20.70
  -3  -6   2  141.09   20.70
   3  -6  -2  149.39   19.20
   3   6   2  170.68   27.90
  -4   6   2  460.55   28.80
   4   6  -2  449.95   33.10
   4  -6   2  421.76   27.00
  -4  -6  -2  412.36   34.30
   4   6  -2  439.06   35.30
  -4  -6  -2  458.85   34.10
   4  -6   2  453.85   28.70
   4   6  -2  506.65   33.80
  -4   6   2  469.05   26.70
  -4  -6  -2  432.26   33.40
  -4   6   2  459.15   29.90
   4   6  -2  394.16   32.50
  -4   6   2  448.06   35.30
  -4   6   2  444.16   29.70
  -4  -6  -2  411.36   33.90
  -4   6   2  483.85   27.30
  -4   6  -2  448.26   25.60
   4  -6  -2  444.56   29.50
  -4   6  -2  407.66   26.70
  -4  -6   2  415.86   32.40
  -4  -6   2  449.56   33.10
  -4   6  -2  405.46   27.30
   4   6   2  441.76   31.90
   4   6   2  513.45   32.30
  -4   6  -2  446.56   24.80
  -4  -6   2  541.35   35.50
   4   6   2  431.56   32.60
  -4  -6   2  434.96   33.60
   4  -6  -2  452.95   29.80
  -4   6  -2  428.96   26.10
   4   6   2  358.56   36.60
   4  -6  -2  397.76   29.00
   4   6   2  411.66   29.20
  -5  -6  -2  275.77   28.80
  -5   6   2  302.67   21.80
  -5   6   2  270.67   22.70
   5  -6   2  292.17   23.10
  -5  -6  -2  301.47   27.50
   5   6  -2  275.67   26.30
  -5   6   2  299.97   22.60
   5   6  -2  302.87   30.40
  -5   6   2  293.37   19.60
   5   6  -2  299.57   27.20
   5   6  -2  321.77   26.30
  -5  -6  -2  279.37   27.60
   5  -6   2  308.87   21.40
  -5   6   2  282.07   22.20
  -5   6   2  268.07   28.10
  -5  -6  -2  298.77   29.30
  -5   6  -2  301.97   23.00
   5   6   2  287.67   26.20
   5   6   2  242.98   23.80
   5   6   2  245.08   25.80
   5  -6  -2  284.77   23.10
   5   6   2  352.26   25.10
  -5   6  -2  303.67   21.50
   5  -6  -2  271.47   23.10
  -5  -6   2  286.57   28.10
   5  -6  -2  282.77   25.60
   5   6   2  300.77   24.70
  -5  -6   2  294.97   27.00
  -5  -6   2  268.17   26.20
   5   6   2  263.97   31.10
  -5  -6   2  273.37   27.80
  -6   6   2   44.20    8.10
  -6  -6  -2   43.00   17.10
   6   6  -2   90.79   21.70
  -6   6   2   67.39   18.90
  -6   6   2   48.30   12.80
  -6  -6  -2   24.60   16.80
  -6   6   2   56.59   11.00
   6   6  -2   69.49   15.60
   6   6  -2   43.30   12.40
  -6   6   2   46.80   13.60
  -6  -6  -2   50.19   16.60
   6   6  -2   38.90   14.10
  -6   6   2   46.00   14.50
   6   6  -2   51.69   15.10
  -6  -6  -2   36.30   17.30
   6   6  -2   51.19   15.90
  -6   6   2   36.60   10.70
   6  -6  -2   57.49   17.70
  -6   6  -2   55.29   15.60
   6  -6  -2   49.30   12.90
   6   6   2   27.90   13.80
  -6  -6   2   64.89   17.10
   6  -6  -2   66.39   14.30
   6   6   2   42.30   13.00
   6   6   2   39.00   21.50
   6   6   2   42.80   16.00
  -6  -6   2   72.69   17.90
  -6   6  -2   36.20   13.20
   6   6   2   63.09   19.50
  -6  -6   2   82.99   17.50
   6   6   2   40.20   12.20
  -6  -6   2   81.39   18.20
   7   6  -2  311.77   27.90
  -7   6   2  284.77   21.50
   7   6  -2  305.97   28.40
  -7  -6  -2  273.77   28.60
  -7   6   2  284.87   27.80
  -7   6   2  288.57   18.90
   7   6  -2  256.67   24.30
   7   6  -2  318.87   32.10
  -7  -6  -2  286.87   29.40
  -7  -6  -2  297.17   24.60
   7   6  -2  291.97   25.00
   7   6  -2  341.97   32.70
   7   6  -2  243.58   21.90
  -7  -6  -2  316.67   29.60
  -7   6   2  254.17   26.80
  -7  -6  -2  276.17   28.80
  -7   6   2  303.57   26.20
   7   6   2  313.67   30.70
   7   6   2  278.07   27.50
   7   6   2  298.37   30.50
  -7  -6   2  294.27   29.40
   7  -6  -2  257.07   22.40
   7  -6  -2  289.37   29.40
  -7   6  -2  243.48   28.70
  -7   6  -2  295.37   26.50
   7   6   2  288.17   25.30
  -7  -6   2  315.07   29.40
   7   6   2  267.77   27.10
  -7  -6   2  300.17   29.40
  -7  -6   2  286.67   27.90
   7   6   2  301.57   19.30
   7  -6  -2  283.07   23.30
   8   6  -2  274.77   26.00
  -8  -6  -2  285.67   30.40
   8   6  -2  246.98   32.90
  -8   6   2  278.77   26.80
   8   6  -2  292.37   20.40
   8   6  -2  241.98   26.80
  -8  -6  -2  248.48   28.10
  -8   6   2  231.48   26.70
   8   6  -2  261.57   28.60
  -8  -6  -2  293.57   25.80
  -8   6   2  265.77   17.90
   8   6  -2  288.17   32.20
  -8   6   2  260.57   20.80
  -8  -6  -2  281.17   29.20
   8   6   2  247.88   27.50
  -8  -6   2  246.58   28.30
   8  -6  -2  277.07   31.60
  -8  -6   2  303.77   29.70
   8  -6  -2  291.87   22.70
  -8  -6   2  256.67   28.10
   8   6   2  286.47   26.40
   8   6   2  230.98   27.20
   8   6   2  246.18   26.70
   8   6   2  283.67   31.60
  -8   6  -2  308.27   27.80
  -8  -6   2  229.58   28.10
   9   6  -2   28.10   22.50
  -9  -6  -2   26.60   18.90
  -9  -6  -2   36.10   18.60
   9   6  -2    8.70   14.80
  -9   6   2   20.20   10.40
   9   6  -2   39.10   18.00
   9   6  -2   23.40   24.00
  -9   6   2   13.10    6.90
  -9   6   2   40.80   18.10
  -9  -6  -2   19.20   17.50
   9   6  -2   20.20   15.10
   9   6   2   14.30   14.00
  -9  -6   2   31.60   17.10
  -9  -6   2   16.40   16.30
   9   6   2  -15.80   21.90
   9  -6  -2   -4.10   21.20
   9   6   2   34.40   17.80
  -9  -6   2   26.20   19.90
   9   6   2   28.50   16.50
  10   6  -2   27.60   18.20
 -10   6   2   41.90   12.10
 -10  -6  -2   44.80   20.80
  10   6  -2   48.10   26.70
  10   6  -2   19.70   16.10
 -10  -6  -2   40.50   19.00
 -10   6   2   40.00    8.90
  10   6  -2   18.90   16.80
  10   6   2   45.50   18.50
  10   6   2   45.80   17.10
 -10  -6   2   25.90   17.70
 -10  -6   2   33.30   18.70
  10  -6  -2   15.40   24.60
  10   6   2   25.10   25.30
  10   6   2   30.20   16.90
  11   6  -2   -3.00   17.00
  11   6  -2   -3.70   15.30
 -11   6   2  -12.50   10.60
  11   6  -2   -9.10   15.60
 -11  -6  -2  -12.90   14.90
  11   6  -2  -15.50   25.30
 -11   6   2    8.10    7.40
  11  -6  -2    0.20   24.40
  11   6   2   -4.30   15.30
  11   6   2    7.70   16.00
  11   6   2    9.70   18.50
 -11  -6   2  -11.90   14.90
  11   6   2  -11.70   24.40
  12   6  -2   24.10   23.00
  12   6  -2   22.40   29.70
 -12  -6  -2   -8.40   15.90
  12   6  -2   18.10   17.20
  12   6  -2  -11.60   16.60
 -12   6   2    6.20    8.10
 -12  -6   2    9.40   17.00
  12   6   2   83.19   32.50
  12   6   2   -8.70   15.90
  12   6   2   28.80   22.00
  12   6   2   18.60   19.30
  13   6  -2    9.10   20.20
 -13  -6  -2    0.20   18.10
 -13   6   2    5.00    8.80
  13   6  -2   11.20   21.60
  13   6  -2   26.70   30.90
  13   6  -2    5.80   17.10
 -13  -6   2   -6.90   15.10
  13   6   2   17.60   16.80
  13   6   2  -17.10   17.60
  13   6   2   -6.60   26.70
  13   6   2   -6.40   21.20
  14   6  -2   20.30   21.40
  14   6  -2   -0.10   20.90
 -14   6   2   -4.20    8.90
 -14  -6  -2   -9.30   18.20
  14   6  -2  -29.70   32.10
  14   6  -2   14.70   18.00
 -14  -6   2  -10.20   17.50
  14   6   2   -4.70   15.50
  14   6   2   11.60   22.90
  14   6   2   13.70   22.20
 -15   6   2    4.10   10.60
 -15  -6  -2  -14.80   18.00
  15   6  -2   51.49   38.70
  15   6  -2   28.10   25.80
  15   6  -2   14.20   17.20
  15   6  -2    6.80   25.10
 -15  -6   2   -8.80   16.90
  15   6   2   15.80   16.80
  15   6   2    1.40   18.80
  15   6   2   39.50   28.10
  15   6   2   17.00   25.60
 -16  -6  -2   -8.80   19.50
  16   6  -2  -17.70   25.90
  16   6  -2   18.90   39.90
  16   6  -2   33.50   19.80
 -16  -6   2    4.20   20.40
  16   6   2   -0.60   26.50
   0  -7   2   -6.70    8.70
   0   7   2  -15.80   11.30
   0   7  -2    4.80   11.60
   0   7  -2  -11.70   10.00
   0  -7   2   -9.80   13.90
   0   7   2  -19.00   19.00
   0  -7   2   -2.80    8.50
   0   7   2    3.90   14.40
   0   7  -2   -7.90   13.80
   0  -7  -2   14.70   13.90
   0  -7  -2   -0.70   11.40
   0   7   2   15.00   13.00
   0  -7   2    9.90   11.80
   0   7   2   11.40   13.30
   0  -7  -2   -5.70   11.80
   0  -7   2  -11.90   12.20
   1  -7   2   78.29   18.00
   1  -7   2   70.89   14.70
   1  -7   2   93.89   12.50
  -1   7   2   82.39   17.30
   1  -7   2  104.59   17.30
  -1  -7  -2   65.49   17.00
   1   7  -2   74.79   16.30
  -1   7   2   66.89   17.00
  -1   7   2   78.89   17.00
  -1  -7  -2   66.19   16.40
   1  -7   2   77.69    9.50
   1   7  -2   59.69   16.20
  -1   7   2   93.99   17.20
  -1   7   2   65.19   22.40
  -1  -7  -2   47.70   15.80
   1   7  -2   74.99   18.70
  -1  -7   2   62.79   15.70
  -1   7  -2   51.29   17.40
   1  -7  -2   76.79   14.70
   1   7   2   67.69   17.50
   1  -7  -2   79.99   17.90
   1   7   2   65.59   17.20
   1   7   2   64.59   24.10
  -1  -7   2   72.79   18.20
  -1   7  -2   79.49   15.30
  -1  -7   2   58.59   16.90
   1  -7  -2   65.89   14.40
   1   7   2   74.39   18.80
  -1   7  -2   77.59   14.80
  -1  -7   2   69.69   14.80
   2  -7   2   17.80   12.50
  -2   7   2   -8.10    8.40
   2  -7   2   -2.20    5.40
   2   7  -2    6.30   12.70
  -2   7   2    6.30   13.90
  -2   7   2   14.70   12.30
  -2  -7  -2   13.50   11.00
   2   7  -2   -8.60   13.80
  -2   7   2    4.50    6.50
   2  -7   2    9.70    7.70
  -2  -7  -2   -3.50   14.10
  -2  -7  -2  -10.50   11.80
  -2   7   2   -5.40   11.20
  -2   7   2    6.80   18.90
   2  -7   2   -4.20   13.90
  -2   7   2    4.70   13.40
   2   7  -2   20.00   13.30
   2  -7   2   -4.90    8.00
  -2   7  -2   10.00   11.00
   2  -7  -2    2.10    6.00
  -2  -7   2    2.90   10.60
   2   7   2   -2.60    8.80
  -2  -7   2   -0.90    5.90
  -2   7  -2   -3.90   12.90
   2   7   2   12.90   14.50
   2  -7  -2  -11.70    7.90
   2  -7  -2   -4.90    8.60
   2   7   2   -3.00   20.50
   2   7   2  -26.50   10.40
  -2  -7   2   -0.60   13.70
  -2   7  -2    1.90    9.20
  -2  -7   2   -4.40   14.40
   2   7   2    9.70   13.60
   2  -7  -2   -8.90   13.10
  -3  -7  -2   16.40   14.90
  -3  -7  -2   11.20   11.90
  -3   7   2   14.50   12.60
  -3   7   2   -1.10   10.60
   3  -7   2   27.10   12.00
  -3   7   2   35.60   18.80
  -3   7   2   -0.50   10.40
   3   7  -2   -4.30   11.20
  -3   7   2   24.90    7.50
  -3   7   2   32.60   11.50
  -3  -7  -2    0.70   14.90
   3  -7   2   17.10    8.90
   3   7  -2   15.40   13.10
   3   7  -2   21.30   14.30
  -3   7   2    2.30   12.20
   3   7   2   22.60   21.90
  -3   7  -2   -1.90   10.10
   3   7   2   -6.00   13.40
   3  -7  -2    1.70    5.30
  -3   7  -2   -5.20    8.20
  -3  -7   2    8.50   14.30
   3   7   2   41.20   15.20
  -3   7  -2   12.70    9.40
  -3   7  -2   -1.50   11.30
   3  -7  -2   27.80   13.30
   3  -7  -2   10.00   10.70
  -3  -7   2   28.50   14.30
  -3  -7   2   28.10   15.60
   3   7   2   13.80   13.80
  -3  -7   2   18.20   11.40
   3   7   2   23.60   11.60
  -4  -7  -2  682.33   47.10
   4  -7   2  680.13   41.30
  -4   7   2  674.73   42.50
  -4   7   2  708.63   49.99
  -4  -7  -2  704.43   46.40
   4   7  -2  799.32   46.80
  -4  -7  -2  656.13   45.60
   4   7  -2  653.23   45.40
   4   7  -2  751.72   47.20
  -4   7   2  686.23   42.30
  -4   7   2  768.22   41.90
  -4   7   2  730.03   41.40
  -4   7   2  701.33   39.70
  -4  -7  -2  680.13   48.10
   4  -7   2  690.23   36.90
  -4   7   2  685.83   35.50
   4   7   2  810.82   46.50
  -4   7  -2  705.93   36.50
  -4  -7   2  712.03   46.10
   4   7   2  693.83   40.30
  -4  -7   2  699.93   45.70
  -4   7  -2  761.02   39.70
  -4   7  -2  685.03   40.60
  -4  -7   2  689.03   46.60
   4  -7  -2  709.13   42.50
   4   7   2  696.03   53.19
   4   7   2  643.94   45.00
  -4   7  -2  723.73   40.50
  -4  -7   2  654.73   45.80
   4  -7  -2  732.53   43.00
  -4   7  -2  603.34   39.60
   4   7   2  741.53   46.40
   5  -7   2   33.60   12.00
  -5  -7  -2    6.40   15.90
  -5  -7  -2   21.40   15.10
  -5  -7  -2   21.50   17.20
   5   7  -2    8.00   14.10
  -5   7   2   24.20   11.90
   5   7  -2    2.20   12.80
   5   7  -2   20.30   14.60
  -5   7   2   22.00   13.00
   5  -7   2   16.70   11.60
  -5  -7  -2    2.30   15.40
  -5   7   2   30.30    8.60
  -5   7   2   29.40   11.90
  -5   7   2    6.50   17.90
  -5   7   2   26.20   11.20
   5   7   2   14.20   13.60
  -5   7  -2   24.00    6.70
  -5   7  -2    7.20    8.70
  -5  -7   2   22.60   15.70
   5   7   2   18.20   14.90
  -5  -7   2   -7.60   14.30
   5  -7  -2   13.40   12.80
  -5   7  -2   14.40   11.90
   5   7   2   12.10   21.40
   5   7   2   13.80   12.80
  -5   7  -2    9.30    9.90
  -5   7  -2   24.90    7.60
   5  -7  -2   29.30   14.20
  -5   7  -2   24.70   11.30
  -5  -7   2   13.00   13.10
  -5  -7   2   28.90   15.80
   5   7   2    6.00   15.20
  -6  -7  -2  188.48   25.30
   6   7  -2  165.28   18.90
  -6  -7  -2  160.98   24.10
  -6   7   2  164.78   24.90
   6   7  -2  210.58   22.20
  -6   7   2  185.68   19.50
  -6   7   2  155.78   17.20
  -6   7   2  149.29   18.50
   6   7  -2  175.08   22.20
  -6  -7  -2  168.78   25.10
  -6   7   2  182.18   15.30
  -6   7   2  172.08   21.40
  -6   7   2  137.09   17.50
   6   7  -2  182.68   24.20
  -6  -7  -2  166.68   25.50
   6  -7   2  174.98   16.60
   6   7   2  215.98   31.50
  -6  -7   2  191.18   24.10
  -6  -7   2  212.38   24.40
   6   7   2  184.78   25.10
   6  -7  -2  150.68   23.30
   6   7   2  190.18   25.10
  -6   7  -2  164.78   19.80
   6   7   2  175.98   20.80
   6   7   2  200.88   20.60
   6  -7  -2  187.18   20.70
  -6   7  -2  129.39   22.20
  -6  -7   2  189.98   25.80
  -6  -7   2  207.18   25.90
   6  -7  -2  153.58   19.20
   6   7   2  153.18   20.70
  -7   7   2  213.08   19.50
   7   7  -2  215.88   22.30
  -7   7   2  207.88   23.50
   7   7  -2  229.78   24.80
   7   7  -2  204.78   23.70
  -7  -7  -2  190.88   27.00
  -7   7   2  161.58   25.60
  -7  -7  -2  178.68   26.40
  -7  -7  -2  211.38   28.50
  -7  -7  -2  199.38   26.90
  -7   7   2  199.98   16.10
   7   7  -2  227.78   29.00
  -7   7   2  202.68   24.70
   7   7  -2  205.58   21.90
  -7   7   2  225.18   18.20
   7   7  -2  196.68   24.80
  -7   7  -2  203.28   22.90
   7  -7  -2  198.08   20.80
  -7  -7   2  199.18   26.90
   7   7   2  195.08   24.30
   7   7   2  214.78   25.30
   7   7   2  234.78   29.70
  -7  -7   2  224.88   27.30
  -7  -7   2  215.48   28.00
   7   7   2  194.78   21.90
   7   7   2  227.88   20.50
   7   7   2  188.88   19.20
  -7  -7   2  180.48   24.90
   7  -7  -2  215.78   27.20
   7  -7  -2  230.18   22.20
   7   7   2  212.28   29.20
   8   7  -2  103.69   21.70
  -8  -7  -2  108.29   22.90
  -8  -7  -2  104.09   23.70
   8   7  -2  123.99   18.50
   8   7  -2  113.89   26.70
  -8  -7  -2  126.39   24.90
   8   7  -2   95.59   17.30
   8   7  -2   78.79   30.30
  -8   7   2  101.79   19.00
  -8   7   2  109.69   23.40
   8   7  -2   92.59   21.30
  -8   7   2  110.79   12.00
   8   7  -2   96.39   16.10
  -8  -7  -2  129.99   19.00
   8   7  -2   94.79   19.00
  -8   7   2   99.59   15.60
   8  -7  -2   67.99   15.90
   8  -7  -2  124.59   25.90
  -8  -7   2  125.99   22.60
   8   7   2  112.49   21.40
   8   7   2   83.49   18.60
   8   7   2  108.29   21.90
  -8  -7   2  107.09   24.30
   8   7   2  136.39   27.10
  -8  -7   2  126.19   23.90
  -8  -7   2   96.79   22.30
   8   7   2  123.99   26.60
  -9  -7  -2   54.49   22.10
   9   7  -2   63.89   18.60
   9   7  -2   69.29   21.20
  -9   7   2   56.59   13.60
  -9  -7  -2   57.39   20.80
   9   7  -2   60.29   26.80
   9   7  -2   24.80   25.10
  -9  -7  -2   82.69   22.90
   9   7  -2   55.09   19.70
  -9   7   2   55.99   10.00
  -9   7   2   49.00   21.20
   9   7   2   64.29   22.60
   9   7   2   90.29   26.30
   9   7   2   48.80   19.20
  -9  -7   2   14.40   20.30
   9   7   2   57.79   20.20
  -9  -7   2   55.69   19.50
  -9  -7   2   60.29   21.10
   9   7   2   83.49   19.30
 -10   7   2   16.00   11.90
  10   7  -2  -11.30   15.80
  10   7  -2   28.10   23.50
  10   7  -2  -14.10   15.70
 -10   7   2   27.50    8.90
 -10  -7  -2   -4.40   19.50
  10   7  -2    5.90   15.90
 -10  -7  -2   17.30   18.50
  10   7  -2   19.30   26.50
  10   7   2    3.60   16.10
  10   7   2   49.80   20.00
 -10  -7   2   40.60   20.20
  10   7   2   10.60   17.40
 -10  -7   2  -19.20   19.70
 -10  -7   2   34.20   18.70
  10   7   2    3.80   24.40
  11   7  -2   -7.50   15.80
  11   7  -2  -17.40   26.00
 -11  -7  -2    6.00   18.30
  11   7  -2   33.90   21.60
  11   7  -2   26.10   18.40
 -11   7   2   16.30    8.50
 -11  -7   2   19.10   18.60
  11   7   2    6.70   17.50
  11   7   2   31.50   18.10
  11   7   2    6.20   18.50
  11   7   2   13.40   27.90
  12   7  -2    5.80   30.30
  12   7  -2    6.90   18.70
  12   7  -2   35.10   24.00
 -12   7   2   24.00    9.40
 -12  -7  -2    9.40   18.40
  12   7  -2   34.00   19.60
 -12  -7   2   14.90   18.30
  12   7   2   40.00   22.90
  12   7   2   39.60   21.30
  12   7   2   -1.60   18.00
  12   7   2    3.10   29.20
 -13   7   2    3.80    8.90
  13   7  -2   26.40   18.80
  13   7  -2   -9.20   22.00
 -13  -7  -2    6.80   18.80
  13   7  -2    2.30   19.70
  13   7  -2   -9.50   30.20
  13   7   2   -7.00   28.70
  13   7   2   23.80   18.30
  13   7   2   13.70   21.80
 -13  -7   2   16.30   18.60
  13   7   2   11.30   19.80
  14   7  -2   20.90   22.30
 -14  -7  -2   11.50   20.60
 -14   7   2    3.40    9.40
  14   7  -2   -7.90   17.50
  14   7  -2    9.70   22.80
  14   7   2   20.40   31.70
 -14  -7   2   -6.70   17.20
  14   7   2   18.60   23.40
  14   7   2   24.80   19.10
  14   7   2   10.90   22.70
  15   7  -2   -2.20   21.90
  15   7  -2   13.20   24.50
 -15  -7  -2  -17.70   18.70
  15   7  -2   34.70   20.30
 -15   7   2   -3.30    9.90
  15   7  -2   13.30   36.70
  15   7   2    6.80   20.70
  15   7   2   -6.80   16.90
 -15  -7   2   -4.10   18.50
  15   7   2    9.80   23.40
  15   7   2   13.60   24.90
   0   8   2  420.46   35.60
   0   8   2  671.43   41.30
   0  -8   2  535.25   38.60
   0   8  -2  431.36   37.80
   0  -8   2  498.85   35.30
   0   8   2  545.35   40.70
   0   8   2  579.74   39.00
   0   8  -2  534.55   37.90
   0  -8  -2  537.75   38.20
   0  -8  -2  551.14   38.90
   0  -8   2  612.64   38.70
   0   8  -2  544.55   37.30
   0  -8   2  508.95   38.20
   0  -8  -2  636.94   39.40
   0  -8   2  572.94   38.90
   0   8   2  585.04   45.70
   1   8  -2   25.10   16.80
   1  -8   2    0.90   15.20
  -1  -8  -2   10.40   14.70
  -1  -8  -2   18.80   14.00
   1  -8   2   38.50   10.60
   1  -8   2    9.50   13.00
   1  -8   2   17.20   12.40
  -1  -8  -2   22.20   15.80
  -1   8   2   14.00   14.50
  -1   8   2   -1.10   20.00
  -1   8   2   20.80   15.00
  -1   8   2   -1.40   14.20
  -1   8   2   24.10   15.40
   1   8  -2   -6.40   11.70
   1   8  -2    7.00   13.40
   1  -8   2   35.60    7.90
  -1   8  -2   13.70   12.00
   1   8   2   10.00   13.40
  -1  -8   2   23.50   12.50
   1   8   2   27.00   15.70
  -1  -8   2   21.70   14.60
   1  -8  -2   19.90   15.70
  -1   8  -2   13.40   15.80
   1   8   2  -16.00   20.20
   1  -8  -2   33.10   12.60
  -1   8  -2   39.00   14.30
  -1  -8   2   23.10   15.00
  -1  -8   2   12.80   15.90
   1  -8  -2   31.50   13.00
   1   8   2   21.20   16.10
  -2  -8  -2    5.60   12.60
  -2   8   2   32.80   14.00
   2  -8   2   32.20   14.60
  -2   8   2   13.40   19.90
  -2  -8  -2    3.90   15.40
  -2   8   2   11.00   14.50
   2  -8   2   23.90    8.30
   2   8  -2    8.60   14.90
   2   8  -2   36.60   15.10
  -2   8   2   25.60   14.90
   2  -8   2    9.90   14.70
   2  -8   2   27.20    8.60
  -2   8   2   24.90    7.20
   2   8  -2   13.10   13.90
   2  -8   2   20.30   10.20
  -2   8   2   -1.40   13.00
  -2  -8   2    5.50   11.40
   2   8   2   45.60   16.40
  -2  -8   2   10.90   11.50
  -2  -8   2   -3.40   14.50
   2  -8  -2   22.30   10.50
  -2  -8   2   43.20   17.50
   2   8   2   25.80   14.40
  -2   8  -2   44.70   17.40
   2   8   2   -0.50   22.00
   2  -8  -2   29.00   11.40
  -2   8  -2   22.20   13.00
  -2   8  -2   25.30   11.90
   2  -8  -2   34.00   15.80
   2   8   2   42.60   16.90
   2  -8  -2   21.80    8.00
  -3   8   2  286.97   21.20
  -3   8   2  281.07   25.40
   3   8  -2  289.27   28.50
  -3   8   2  288.17   25.30
  -3  -8  -2  301.77   31.10
   3   8  -2  283.27   28.30
   3   8  -2  273.17   27.40
  -3   8   2  285.47   32.40
  -3   8   2  292.47   25.50
  -3   8   2  316.57   26.60
   3  -8   2  251.67   16.80
   3  -8   2  287.67   19.80
  -3  -8  -2  252.27   27.70
   3  -8   2  274.47   17.20
  -3   8   2  275.67   18.70
  -3  -8  -2  267.97   28.50
   3  -8   2  322.07   25.60
   3   8   2  268.27   35.20
  -3   8  -2  257.57   21.80
  -3   8  -2  244.68   22.50
  -3  -8   2  275.17   29.30
   3   8   2  287.07   27.20
   3  -8  -2  244.08   18.00
  -3  -8   2  183.48   23.20
   3   8   2  259.57   27.30
  -3  -8   2  263.87   27.80
   3  -8  -2  280.87   27.10
   3   8   2  249.78   25.90
  -3   8  -2  246.68   24.10
  -3  -8   2  268.07   25.10
   3   8   2  255.97   19.90
   3  -8  -2  285.37   25.70
   3  -8  -2  190.38   18.10
  -4   8   2   34.30   13.30
  -4   8   2   49.10    9.80
  -4  -8  -2   53.09   18.70
   4  -8   2   50.59   15.00
  -4   8   2   60.29   15.20
  -4   8   2   37.60   14.10
  -4  -8  -2   57.89   20.30
  -4   8   2   60.19   11.60
  -4   8   2   62.09   15.70
   4   8  -2   38.20   16.70
  -4  -8  -2   52.69   17.20
  -4   8   2   65.79   22.00
  -4  -8  -2   46.80   19.60
   4   8  -2   49.60   16.70
   4  -8   2   61.89   12.30
   4   8  -2   33.50   16.20
  -4  -8   2   65.19   19.80
  -4  -8   2   76.49   19.80
  -4  -8   2   60.99   16.60
  -4   8  -2   50.79   13.70
   4  -8  -2   78.69   17.40
   4   8   2   80.39   18.50
   4   8   2   57.99   17.10
   4  -8  -2   57.39    6.90
   4   8   2   83.49   26.70
  -4   8  -2   51.89   12.50
  -4   8  -2   51.39   15.50
  -4  -8   2   42.50   17.10
   4   8   2   34.60   16.90
   4  -8  -2   57.39    7.60
   4   8   2   55.09   14.50
  -4   8  -2   43.50   14.40
  -4   8  -2   62.49   12.50
   5   8  -2   59.19   18.50
  -5  -8  -2   64.89   20.90
  -5   8   2   61.89   13.20
  -5  -8  -2   76.79   19.50
   5  -8   2   76.99   15.90
  -5   8   2  110.59   16.10
  -5  -8  -2   68.89   20.40
  -5   8   2   81.79   15.30
  -5   8   2   86.69   23.40
  -5  -8  -2   60.59   20.40
   5   8  -2   94.89   19.40
  -5   8   2   97.59   12.90
  -5   8   2   91.09   16.80
   5  -8   2   66.19   13.80
  -5   8   2   85.69   16.30
   5   8  -2   56.89   17.60
  -5   8  -2   52.89   13.10
  -5   8  -2   47.40   13.50
  -5  -8   2   82.99   19.30
   5  -8  -2   70.19   16.80
   5   8   2   78.59   18.00
   5   8   2   66.09   26.50
  -5  -8   2   69.29   20.30
   5   8   2   87.39   18.10
   5   8   2   64.09   17.40
  -5   8  -2   80.39   14.30
  -5  -8   2   84.59   20.90
  -5   8  -2   79.09   12.20
  -5  -8   2   51.89   17.00
  -5   8  -2   71.99   15.30
   5   8   2   78.79   19.20
  -6   8   2   65.39   15.80
  -6  -8  -2   63.09   21.80
  -6  -8  -2   61.69   21.40
  -6   8   2   54.59   10.80
  -6   8   2   71.99   15.50
  -6  -8  -2   43.70   18.40
  -6   8   2   61.29   22.10
   6  -8   2   68.89   14.70
  -6   8   2   61.29   14.30
   6   8  -2   57.09   17.60
   6   8  -2   37.30   17.50
  -6  -8  -2   36.50   20.20
  -6   8   2   64.49   14.30
   6   8  -2   63.39   18.70
   6   8   2   64.19   19.80
   6   8   2   55.39   17.40
   6   8   2   61.19   16.80
  -6   8  -2   85.69   17.00
  -6  -8   2   68.49   20.40
  -6   8  -2   53.79    9.50
  -6  -8   2   44.30   17.70
  -6  -8   2   67.49   20.40
  -6   8  -2   63.79   12.10
   6   8   2   65.09   20.10
   6  -8  -2   42.80   15.30
   6   8   2   76.29   18.00
   6   8   2   85.29   28.60
  -6   8  -2   60.09   10.90
  -6  -8   2   70.39   20.50
  -6   8  -2   73.49   13.20
  -7   8   2    7.00   10.60
   7   8  -2    9.50   15.20
  -7   8   2  -11.00   12.70
   7   8  -2  -11.30   14.70
  -7   8   2   10.50   11.80
   7   8  -2   11.80   13.20
  -7  -8  -2    7.40   17.40
  -7  -8  -2   -9.00   16.00
  -7  -8  -2   15.80   18.10
   7   8  -2    6.40   21.00
  -7  -8  -2    3.00   17.60
   7   8  -2    8.00   11.60
  -7   8   2    5.30    8.00
  -7   8   2   -0.20   20.00
  -7   8   2   10.60   14.30
   7   8   2   13.80   19.80
  -7  -8   2   28.10   18.90
  -7  -8   2    3.40   15.10
  -7  -8   2    9.30   18.10
   7  -8  -2   -2.10   13.00
  -7  -8   2   12.10   18.10
   7   8   2    2.70   15.90
   7   8   2   15.40   23.20
   7   8   2   -3.10   11.10
  -7   8  -2  -36.00   13.20
  -7   8  -2   14.80    7.20
   7   8   2    8.80   13.50
  -7   8  -2   17.00    6.60
   7   8   2   11.00    9.70
   7   8   2   20.10   13.70
  -8  -8  -2   65.39   23.60
  -8   8   2   43.20   17.40
  -8  -8  -2   66.79   21.30
   8   8  -2   66.99   17.60
  -8  -8  -2   51.99   23.00
   8   8  -2   50.29   30.00
   8   8  -2   61.29   24.10
   8   8  -2   33.20   17.50
  -8  -8  -2   74.29   16.70
  -8   8   2   72.99   11.50
  -8   8   2   90.79   25.10
  -8   8   2   60.19   15.20
   8   8  -2   80.09   21.40
  -8  -8   2   64.69   22.70
   8   8   2   59.99   13.90
   8   8   2   93.09   27.90
  -8  -8   2   83.29   22.50
   8   8   2  103.09   21.70
   8  -8  -2   29.60   15.00
   8   8   2   70.19   24.50
   8   8   2   98.79   15.70
   8   8   2   48.90   18.00
  -8  -8   2   86.79   23.80
   8   8   2   85.09   15.30
   8   8   2   70.79   17.60
  -8  -8   2   77.49   21.00
  -9   8   2   35.10   22.50
   9   8  -2   57.19   20.20
   9   8  -2   48.50   14.00
  -9  -8  -2   28.80   22.30
   9   8  -2   38.70   16.50
   9   8  -2   31.20   13.70
   9   8  -2   14.60   26.90
  -9   8   2   71.19   15.30
   9   8  -2   20.90   24.70
  -9   8   2   49.40   10.20
  -9  -8  -2   31.80   19.70
  -9  -8  -2   19.00   21.30
   9   8  -2   43.00   20.10
  -9  -8   2   33.00   21.90
   9   8   2   64.69   25.20
   9   8   2   53.79   17.30
  -9  -8   2   29.50   19.00
   9   8   2   81.19   26.50
   9   8   2   68.09   20.50
   9   8   2    8.50   17.20
  -9  -8   2   54.49   23.40
 -10   8   2   15.20    8.40
  10   8  -2   46.30   27.50
  10   8  -2   -5.40   16.20
 -10   8   2    1.90   12.30
  10   8  -2   -9.90   16.80
 -10  -8  -2   11.80   19.10
  10   8  -2   18.20   26.70
 -10  -8  -2   14.30   22.30
  10   8  -2   14.40   17.30
 -10   8   2    7.40   21.20
 -10  -8   2    5.10   17.60
 -10  -8   2    0.30   21.10
 -10  -8   2  -44.90   19.60
  10   8   2  -11.80   16.30
  10   8   2    1.80   20.30
  10   8   2   -0.70   16.00
  10   8   2   36.70   18.90
  10   8   2   14.80   25.40
  11   8  -2   33.10   20.20
 -11   8   2   10.60    8.60
  11   8  -2  -36.80   26.40
  11   8  -2    4.30   19.30
 -11  -8  -2    6.50   18.10
  11   8  -2   18.50   19.30
 -11  -8   2   29.30   19.60
  11   8   2   23.80   19.40
  11   8   2   25.20   19.80
  11   8   2   25.20   28.50
  11   8   2   25.50   19.50
  12   8  -2   38.60   31.80
 -12   8   2   43.70   11.00
  12   8  -2   51.09   22.60
 -12  -8  -2   24.30   19.60
  12   8  -2   36.50   21.50
  12   8  -2   49.99   25.40
 -12  -8   2   28.10   20.70
  12   8   2   43.70   31.80
  12   8   2   26.30   20.20
  12   8   2   12.70   19.20
  12   8   2   63.79   25.40
  13   8  -2   15.60   18.80
  13   8  -2   42.40   25.50
  13   8  -2   51.79   34.30
  13   8  -2   68.39   21.90
 -13   8   2   29.10   10.90
 -13  -8  -2    1.60   19.00
  13   8   2   22.60   21.90
 -13  -8   2   20.70   19.60
  13   8   2   18.50   19.80
  13   8   2   47.00   32.40
  13   8   2   69.19   26.70
  14   8  -2   20.00   20.10
  14   8  -2   55.89   34.30
 -14  -8  -2    4.10   19.70
  14   8  -2   20.50   23.10
 -14   8   2    2.10    9.90
  14   8  -2   34.50   26.10
  14   8   2   -1.70   18.80
  14   8   2   27.30   33.40
  14   8   2  -15.10   22.20
  14   8   2    3.60   24.30
 -14  -8   2  -13.10   17.40
  15   8  -2    2.20   22.70
  15   8  -2   14.00   20.90
  15   8  -2   35.20   38.40
  15   8  -2    2.80   24.00
 -15  -8  -2  -29.40   18.20
 -15   8   2   -4.40    9.60
  15   8   2   19.10   23.90
 -15  -8   2  -11.10   18.20
  15   8   2   28.10   20.00
  15   8   2   12.50   22.10
   0  -9   2  119.79   21.80
   0  -9  -2  100.99   19.10
   0   9   2   98.19   28.10
   0  -9   2   86.89   18.60
   0  -9  -2  110.99   21.30
   0   9  -2   72.69   18.60
   0   9   2  119.59   21.80
   0   9   2   98.69   20.60
   0  -9  -2  100.69   18.60
   0  -9   2  108.89   19.60
   0   9   2  113.89   22.60
   0  -9   2  117.59   17.60
   0   9  -2   97.99   22.10
   0   9  -2   97.09   19.60
   0   9   2  114.99   20.70
   0  -9   2  108.29   20.40
  -1   9   2   10.60   15.10
   1   9  -2   -6.80   16.30
   1   9  -2   -6.70   13.80
   1  -9   2  -10.00   15.70
   1  -9   2  -11.40   11.30
   1  -9   2    4.60    9.10
   1  -9   2   15.00    7.70
  -1  -9  -2   16.00   16.40
  -1  -9  -2    4.00   12.60
  -1   9   2   -3.90   14.20
  -1   9   2  -10.50   13.30
  -1  -9  -2  -13.20   13.30
  -1   9   2   -3.00   14.20
   1   9  -2   -6.80   14.90
   1  -9   2   15.90   14.80
  -1   9  -2  -12.80   15.00
   1   9   2  -10.30   14.20
   1   9   2  -22.00   14.20
  -1   9  -2  -14.10   11.30
  -1  -9   2   -0.70   15.80
   1  -9  -2    4.90   11.60
   1   9   2   -3.90   13.30
   1   9   2   -7.10   21.10
  -1  -9   2    2.30   15.20
   1  -9  -2  -11.30   11.30
  -1  -9   2   14.00   14.90
  -1  -9   2   -6.30   10.90
  -1   9  -2   -3.20   12.70
   1  -9  -2   20.90   15.90
   2  -9   2  511.65   31.90
   2   9  -2  488.05   39.70
  -2  -9  -2  522.25   40.70
  -2   9   2  553.04   38.80
   2   9  -2  507.85   39.40
   2  -9   2  520.75   33.00
   2  -9   2  532.45   38.10
  -2  -9  -2  537.15   39.60
   2   9  -2  441.66   37.30
  -2   9   2  504.25   38.10
  -2   9   2  473.35   36.70
  -2   9   2  431.86   41.90
  -2   9   2  487.45   36.30
  -2   9   2  501.15   24.10
   2  -9   2  489.25   36.40
   2  -9   2  496.85   26.40
  -2  -9   2  517.65   41.00
   2  -9  -2  451.55   30.50
  -2   9  -2  494.25   35.30
  -2  -9   2  507.15   37.30
   2   9   2  534.85   40.10
  -2   9  -2  519.45   36.20
  -2  -9   2  471.65   37.00
   2   9   2  455.65   46.10
   2  -9  -2  495.25   33.10
  -2  -9   2  449.86   38.30
   2  -9  -2  513.25   34.20
   2   9   2  519.25   38.10
  -2   9  -2  456.85   38.10
   2  -9  -2  476.05   36.60
   2   9   2  509.95   40.00
  -3   9   2   41.80   16.90
  -3   9   2   60.19   16.70
   3  -9   2   50.99   16.50
  -3   9   2   53.39   23.20
  -3  -9  -2   56.29   20.90
   3   9  -2   40.00   17.30
   3  -9   2   56.69   11.10
   3   9  -2   59.29   19.00
  -3   9   2   61.79   10.10
  -3   9   2   32.80   15.80
   3  -9   2   65.39   18.20
  -3   9   2   68.09   17.30
   3  -9   2   37.40    6.70
   3  -9   2   59.69   10.30
  -3  -9  -2   60.49   20.00
   3  -9   2   56.09    8.30
  -3   9   2   52.99   12.90
  -3  -9  -2   56.89   18.20
   3   9  -2   51.89   18.30
   3   9   2   81.09   19.90
  -3  -9   2   39.40   18.80
  -3   9  -2   67.79   16.00
   3  -9  -2   49.40   15.70
   3   9   2   56.29   27.00
  -3  -9   2   85.69   20.50
   3  -9  -2   56.69   17.90
   3   9   2   63.79   19.00
   3  -9  -2   71.19   10.30
  -3   9  -2   82.29   15.90
   3  -9  -2   51.29   11.80
  -3   9  -2   34.20   17.00
   3   9   2   92.79   20.90
  -3  -9   2   71.89   17.30
   3   9   2   60.79   13.30
  -4   9   2   44.90   15.30
   4   9  -2   42.70   17.50
   4   9  -2   16.50   16.40
  -4  -9  -2   -6.60   17.20
  -4   9   2    1.90    9.40
  -4  -9  -2   38.50   16.20
  -4  -9  -2   32.80   19.10
  -4   9   2   33.40   15.80
  -4   9   2   24.40   13.50
   4  -9   2    9.10   13.80
  -4  -9  -2   36.40   17.90
  -4   9   2   26.40   14.90
   4  -9   2   39.10   11.60
  -4   9   2   36.60   22.40
   4   9  -2   13.10   15.60
  -4   9  -2   32.70   12.30
   4  -9  -2   32.90   15.90
  -4   9  -2    5.60   15.10
  -4  -9   2   38.20   18.70
   4  -9  -2   32.10    6.70
   4   9   2   29.60   16.50
   4   9   2   17.20   13.30
  -4   9  -2   25.90   10.80
   4   9   2   32.60   16.90
   4  -9  -2   38.50    8.30
  -4  -9   2   56.79   19.60
   4   9   2    4.70   25.50
  -4  -9   2   25.60   14.50
  -4   9  -2   24.40   13.70
  -4  -9   2   22.00   16.90
  -4   9  -2   54.09   16.40
   4   9   2   22.90   15.90
   5   9  -2   70.29   19.60
   5  -9   2   72.79   14.50
  -5  -9  -2   78.99   22.00
  -5  -9  -2   72.59   19.40
   5   9  -2   76.69   19.70
  -5   9   2   66.39   16.70
  -5   9   2   34.50   14.80
  -5  -9  -2   80.29   23.90
  -5   9   2   58.69   15.70
   5   9  -2   65.19   19.30
  -5   9   2   58.89   24.70
  -5  -9  -2   45.80   20.80
  -5   9   2   69.59   13.30
  -5   9   2   67.29   17.30
   5  -9   2   78.99   16.40
  -5  -9   2   43.90   18.90
  -5   9  -2   55.29   16.60
  -5  -9   2   70.19   20.80
   5   9   2   70.89   19.70
   5   9   2   55.09   18.00
   5   9   2   54.89   17.40
  -5   9  -2   48.20   13.40
  -5  -9   2   61.29   17.10
  -5   9  -2   41.30   14.30
  -5  -9   2   81.99   22.50
   5   9   2   47.80   28.30
  -5   9  -2   30.30   13.60
  -5   9  -2   22.00   15.00
   5   9   2   70.79   20.10
   5  -9  -2   67.89   17.90
  -6  -9  -2  229.58   31.10
  -6   9   2  190.28   21.10
  -6  -9  -2  211.08   28.90
  -6   9   2  220.78   21.90
   6   9  -2  190.88   27.70
   6  -9   2  189.58   21.30
  -6  -9  -2  227.08   32.60
  -6   9   2  177.38   22.30
   6   9  -2  192.08   25.80
  -6   9   2  220.08   21.50
  -6  -9  -2  205.78   28.00
  -6   9   2  191.68   18.60
  -6   9   2  187.28   29.00
  -6  -9   2  237.18   29.70
  -6   9  -2  183.88   18.60
   6   9   2  199.98   25.70
  -6  -9   2  210.58   28.60
   6  -9  -2  191.18   23.60
  -6   9  -2  236.18   23.10
  -6   9  -2  232.58   21.40
   6   9   2  198.08   36.50
  -6  -9   2  242.48   32.40
  -6   9  -2  201.78   21.00
   6   9   2  206.68   27.40
   6   9   2  218.88   24.80
  -6  -9   2  208.78   26.60
  -7   9   2   19.50   12.40
  -7  -9  -2    6.20   21.30
  -7   9   2    5.10   12.60
   7   9  -2    5.20   21.20
   7   9  -2   13.30   16.30
  -7  -9  -2   -0.20   19.60
   7   9  -2   -9.90   12.90
   7  -9   2   27.20   13.60
  -7   9   2   -3.50    7.80
  -7  -9  -2    3.10   18.40
  -7  -9  -2   -4.90   15.70
  -7   9   2    8.10   21.00
   7   9  -2  -16.20   14.90
  -7   9   2   12.70   13.80
   7  -9   2  -23.00   14.20
  -7  -9   2   -6.60   19.40
   7   9   2   19.90   26.00
  -7   9  -2   -1.40    9.20
   7   9   2   12.40   20.10
  -7  -9   2   28.00   19.00
  -7  -9   2   -6.00   14.50
  -7   9  -2   -7.30   11.40
   7  -9  -2   -8.70   13.00
   7   9   2   12.70   14.50
   7   9   2    6.40   14.60
  -7  -9   2   -8.20   18.80
   7   9   2    8.00   15.60
  -7   9  -2    6.10   14.70
   8   9  -2   36.40   17.20
   8   9  -2   33.30   23.80
  -8   9   2   42.50   23.10
  -8   9   2   22.90   16.00
  -8   9   2   29.30   10.10
  -8  -9  -2   44.50   23.40
  -8  -9  -2   27.20   19.70
   8   9  -2   -3.10   31.00
   8   9  -2   34.90   16.60
  -8  -9  -2   26.80   21.20
  -8   9   2   20.00   14.50
  -8  -9  -2   22.90   14.10
   8   9  -2   24.60   14.90
   8   9  -2   53.29   20.70
  -8   9  -2   23.80   10.60
   8   9   2   43.50   23.20
  -8   9  -2   31.50    8.50
  -8  -9   2   29.10   22.00
  -8  -9   2   12.00   17.80
   8  -9  -2   37.40   15.30
   8   9   2   -9.50   16.20
  -8  -9   2   23.10   20.40
  -8  -9   2   38.20   21.00
   8   9   2   43.10   16.40
   8   9   2   49.70   27.30
   8   9   2   17.20   18.00
  -9  -9  -2   12.60   22.40
   9   9  -2   -0.20   14.60
  -9   9   2    7.50   13.20
   9   9  -2  -21.80   26.10
   9   9  -2   10.40   11.90
  -9   9   2    6.20   21.40
   9   9  -2    5.00   17.20
   9   9  -2  -21.50   23.00
   9   9  -2   -1.00   11.00
   9   9  -2   17.10   17.70
  -9  -9  -2   -7.10   20.90
  -9   9   2    4.80    8.50
  -9  -9  -2   -6.60   17.90
  -9  -9   2    2.40   17.60
  -9  -9   2   26.30   22.10
   9  -9  -2    2.50   13.70
   9   9   2   17.30   25.70
   9   9   2   12.00   10.40
   9   9   2   20.10   16.80
   9   9   2    8.40   22.70
  -9   9  -2    8.50    6.70
   9   9   2   10.10   15.10
   9   9   2    2.10   17.30
  -9   9  -2   -8.90    8.70
  -9  -9   2  -22.40   19.70
 -10   9   2   70.39   12.30
 -10   9   2   76.99   26.00
  10   9  -2   12.10   30.90
  10   9  -2   53.39   22.10
 -10  -9  -2   45.90   25.20
 -10  -9  -2   39.40   21.90
  10   9  -2   64.29   22.80
  10   9  -2   46.60   29.00
  10   9  -2   51.49   19.90
 -10   9   2   52.39   16.60
  10   9   2   47.10   20.10
  10   9   2   51.79   26.80
  10   9   2  -19.10   24.80
  10   9   2   77.39   23.10
 -10  -9   2   56.59   25.10
 -10  -9   2   45.70   25.10
 -10  -9   2   27.70   20.90
  10   9   2   36.50   19.70
  11   9  -2   47.20   21.10
  11   9  -2   14.20   20.90
  11   9  -2   57.59   23.70
  11   9  -2    1.80   30.60
 -11  -9  -2   18.00   20.80
 -11   9   2   21.80   10.20
  11   9   2   48.70   23.00
  11   9   2   20.30   21.50
  11   9   2   42.10   21.40
  11   9   2   31.40   27.90
 -11  -9   2   32.20   20.90
 -12   9   2   12.00    8.90
  12   9  -2   35.70   20.80
 -12  -9  -2    6.10   18.80
  12   9  -2   21.10   19.70
  12   9  -2   31.40   23.40
  12   9  -2   13.90   31.00
  12   9   2   -9.90   18.70
 -12  -9   2   35.00   20.90
  12   9   2   19.00   19.70
  12   9   2   11.90   20.20
  12   9   2   38.40   30.50
 -13  -9  -2    2.50   19.30
  13   9  -2  -27.90   29.50
  13   9  -2   25.30   21.50
 -13   9   2   28.10   11.20
  13   9  -2    4.50   20.50
  13   9  -2   19.40   24.10
 -13  -9   2    1.00   19.00
  13   9   2   22.50   24.30
  13   9   2   52.99   31.90
  13   9   2    4.10   20.40
  13   9   2    7.00   20.10
 -14   9   2    9.60   10.40
  14   9  -2    9.80   18.90
  14   9  -2   -3.50   21.50
  14   9  -2   34.60   25.30
 -14  -9  -2    1.50   19.60
  14   9  -2   13.90   35.90
  14   9   2    8.50   22.20
  14   9   2  -10.80   18.80
  14   9   2   68.59   34.10
  14   9   2   10.60   25.50
 -14  -9   2   -3.00   19.30
 -15   9   2   -9.80   10.10
  15   9  -2  -34.90   33.90
 -15  -9  -2    4.90   22.00
  15   9  -2   -3.90   21.80
  15   9   2  -11.40   19.80
  15   9   2   29.30   25.00
  15   9   2  -29.60   23.70
   0  10   2   -9.40   15.70
   0  10   2  -17.10   15.70
   0  10  -2    0.70   16.80
   0  10   2  -10.40   14.80
   0 -10   2    6.60   10.90
   0 -10   2    0.50   13.80
   0 -10   2    0.80   11.00
   0 -10  -2    1.80   12.10
   0  10  -2    9.60   14.70
   0  10  -2    0.30   13.80
   0 -10   2   -2.50   14.60
   0  10   2  -25.40   20.90
   0 -10  -2  -10.40   12.70
   0 -10   2    4.50   16.80
   0 -10  -2   -1.40   15.60
   0  10   2    2.30   14.20
  -1 -10  -2   72.29   21.20
   1  10  -2   56.29   19.40
  -1 -10  -2   70.89   20.50
  -1  10   2   99.19   20.70
  -1  10   2   78.99   19.80
   1 -10   2   84.19   10.90
  -1  10   2  104.89   21.50
  -1  10   2   71.19   20.00
   1 -10   2   90.29   21.70
  -1  10   2  156.38   30.70
   1  10  -2   92.89   20.60
   1 -10   2   80.69   18.30
  -1 -10  -2   63.29   18.10
   1 -10   2  119.19   16.30
   1 -10   2  112.69   21.40
   1  10  -2   76.89   22.40
   1 -10  -2   53.79   15.60
  -1 -10   2   72.79   19.30
  -1 -10   2   51.29   15.50
   1 -10  -2  114.49   18.30
   1 -10  -2   57.49   19.90
   1  10   2   82.19   20.30
  -1  10  -2   69.69   18.30
   1  10   2   51.29   27.00
  -1 -10   2   80.89   21.20
  -1 -10   2   94.89   21.30
   1  10   2   73.49   21.40
   1  10   2   70.89   20.00
  -1  10  -2   37.20   20.30
  -1  10  -2   84.39   19.60
  -2  10   2   52.59   18.30
   2  10  -2   63.19   20.50
   2 -10   2   63.29   12.50
   2 -10   2   70.29   15.00
  -2  10   2   70.69   25.50
  -2 -10  -2   48.00   16.70
   2  10  -2   43.50   18.10
  -2  10   2   54.49   18.60
   2 -10   2   52.99   10.20
  -2 -10  -2   45.20   18.80
   2 -10   2   75.39   18.30
  -2 -10  -2   42.80   16.60
   2  10  -2   59.79   18.90
  -2  10   2   43.00   18.40
  -2  10   2   64.59   19.30
   2 -10   2   74.69   20.80
  -2 -10   2   58.49   20.80
  -2  10  -2   33.60   19.70
  -2  10  -2   63.79   17.70
   2 -10  -2   57.09   14.50
  -2 -10   2   50.09   16.50
   2  10   2   34.10   18.70
   2  10   2   42.10   20.20
   2  10   2   27.50   27.50
   2 -10  -2   46.10   13.70
  -2 -10   2   79.79   19.90
  -2 -10   2  104.59   22.50
   2  10   2   53.39   18.60
   2 -10  -2   31.50   17.80
  -2  10  -2   60.59   16.80
  -3 -10  -2  304.07   33.50
   3 -10   2  216.28   18.10
   3  10  -2  281.07   30.70
   3  10  -2  214.78   27.30
   3 -10   2  243.38   26.20
  -3 -10  -2  260.47   28.40
   3 -10   2  255.67   19.30
  -3  10   2  237.58   19.70
  -3  10   2  247.78   27.40
   3 -10   2  258.87   28.00
  -3  10   2  240.88   32.60
  -3  10   2  252.67   26.80
  -3  10   2  261.77   26.30
   3 -10   2  252.87   19.70
   3  10  -2  274.77   30.20
  -3  10   2  244.28   17.80
  -3  10   2  277.67   27.10
  -3 -10   2  263.17   27.30
  -3  10  -2  234.58   24.70
   3 -10  -2  231.18   18.90
  -3  10  -2  237.78   28.60
   3  10   2  246.58   29.20
   3  10   2  243.38   36.90
   3  10   2  249.38   30.10
  -3 -10   2  258.17   31.20
   3 -10  -2  231.88   26.30
  -3  10  -2  214.78   24.30
   3 -10  -2  263.77   21.80
   3 -10  -2  278.87   29.90
   3  10   2  266.57   28.40
  -3 -10   2  254.47   29.70
   3  10   2  230.08   19.70
  -4  10   2  236.98   19.40
   4  10  -2  222.68   28.60
  -4  10   2  299.77   28.40
  -4  10   2  251.97   33.90
   4 -10   2  270.07   27.60
   4  10  -2  249.88   29.00
   4 -10   2  233.98   20.80
   4  10  -2  209.58   29.30
   4 -10   2  239.98   25.90
  -4 -10  -2  250.47   30.70
  -4 -10  -2  255.67   33.50
  -4 -10  -2  228.08   28.10
  -4  10   2  238.48   26.00
  -4 -10  -2  221.48   30.90
  -4  10   2  274.77   27.50
  -4  10   2  229.98   26.00
   4  10   2  190.18   20.90
   4  10   2  220.58   28.80
  -4 -10   2  259.47   30.90
  -4 -10   2  240.68   27.40
   4  10   2  204.78   37.80
  -4 -10   2  197.78   28.20
  -4  10  -2  192.88   24.90
  -4  10  -2  171.18   23.40
  -4  10  -2  193.08   22.10
   4 -10  -2  197.38   25.20
   4  10   2  205.48   27.20
   4 -10  -2  224.48   16.20
   4 -10  -2  207.28   16.60
  -4 -10   2  224.58   29.60
  -4  10  -2  184.18   25.50
   4  10   2  216.88   27.10
   5 -10   2  138.69   21.20
  -5 -10  -2  142.29   27.70
   5  10  -2  105.39   23.40
  -5 -10  -2   89.79   24.30
   5 -10   2  106.09   15.80
  -5 -10  -2   69.99   25.20
   5  10  -2   82.29   21.90
  -5  10   2  126.99   20.40
  -5  10   2   95.39   20.50
  -5 -10  -2  108.69   22.80
  -5  10   2  115.79   20.90
  -5  10   2  105.39   20.40
  -5  10   2   64.69   15.00
  -5  10   2  131.69   29.80
   5  10   2   92.09   20.10
  -5  10  -2   97.09   19.80
  -5  10  -2  118.29   19.30
  -5  10  -2  117.39   16.40
   5  10   2  119.59   23.10
  -5  10  -2   97.49   20.70
   5  10   2  135.79   24.60
  -5 -10   2  137.39   25.20
   5  10   2  118.19   34.80
  -5 -10   2  135.89   26.10
  -5 -10   2   69.59   19.70
  -5  10  -2  100.49   18.10
   5 -10  -2  121.79   22.10
  -5 -10   2   88.49   24.80
  -6 -10  -2  -32.50   18.40
  -6 -10  -2    5.20   20.60
  -6  10   2    6.10   14.20
  -6  10   2   18.80   21.40
  -6 -10  -2   23.00   20.60
   6 -10   2    9.10   14.40
   6  10  -2   10.20   16.90
  -6  10   2    1.40   13.20
  -6  10   2   14.30   14.80
  -6 -10  -2   19.20   17.90
   6  10  -2    2.60   18.30
  -6  10   2   18.50   14.30
  -6  10  -2   -4.10   13.20
  -6  10  -2    1.00   11.70
   6  10   2   47.10   29.50
   6  10   2    6.10   15.20
  -6  10  -2   11.60   14.90
  -6 -10   2   26.50   20.50
   6  10   2   10.10   16.80
   6  10   2   23.90   18.30
  -6 -10   2   12.10   19.00
  -6 -10   2   31.60   20.00
  -6 -10   2   36.50   16.30
   6 -10  -2   11.90   15.90
  -6  10  -2  -16.10   14.90
[truncated: 3,570,803 more chars]
